# Supplementary material for: Soil Mycobiome Is Shaped by Vegetation and Microhabitats: A Regional-Scale Study in Southeastern Brazil
Source: J Fungi (Basel). 2021 Jul 22;7(8):587. doi: 10.3390/jof7080587 (PMC8396882; doi:10.3390/jof7080587)
Supplement: Supplementary file 1 [file jof-07-00587-s001.zip]

Archive with 3 entries (2 files):
- jof-1304115 revision supplementary/
- jof-1304115 revision supplementary/revision supplementary.figure.pdf
- jof-1304115 revision supplementary/revision supplementary_table.xlsx
