# Supplementary material for: Soil Mycobiome Is Shaped by Vegetation and Microhabitats: A Regional-Scale Study in Southeastern Brazil
Source: J Fungi (Basel). 2021 Jul 22;7(8):587. doi: 10.3390/jof7080587 (PMC8396882; doi:10.3390/jof7080587)
Supplement: Supplementary file 1 [file jof-07-00587-s001.zip › jof-1304115 revision supplementary/revision supplementary_table.xlsx]

## Sheet: TableS1
"Soil mycobiome is shaped by vegetation and microhabitats: a regional-scale study in southeastern Brazil "
Danielle Hamae Yamauchi, e-mail: danihyamauchi@gmail.com - Departamento de Ciências Químicas e Biológicas, Instituto de Biociências, Universidade Estadual Paulista ‘Júlio de Mesquita Filho’, Botucatu, São Paulo, Brazil
TableS1- Sampling data and soil physico-chemical analysis
Sample	Site Type	Anthropic Impact Level (AI)	Collection Date	Location	pH CaCl2	O.M	Presina	Al3+	H+Al	K	Ca	Mg	SB	CTC	V%	S	B	Cu	Fe	Mn	Zn	Texture
AB1	Armadillo's Burrow	AI1	May 2, 2018	22°50'22.0"S 48°25'39.9"W	5.25	22.4443	13.1197	0.45	34.2602	1.305	62.13	21.42	84.855	119.115	71.2377	14.5051	0.35	3.25	27.06	11.4312	7.59	Muddy
AB2	Armadillo's Burrow	AI1	May 2, 2018	22°50'21.3"S 48°25'39.7"W	5.25	22.4443	13.1197	0.45	34.2602	1.305	62.13	21.42	84.855	119.115	71.2377	14.5051	0.35	3.25	27.06	11.4312	7.59	Muddy
AB3	Armadillo's Burrow	AI1	May 2, 2018	22°50'21.1"S 48°25'40.1"W	5.25	22.4443	13.1197	0.45	34.2602	1.305	62.13	21.42	84.855	119.115	71.2377	14.5051	0.35	3.25	27.06	11.4312	7.59	Muddy
AB4	Armadillo's Burrow	AI1	May 2, 2018	22°49'00.1"S 48°23'38.4"W	5.51	30.7326	33.4161	0	17.8343	1.479	73.03	30.6	105.109	122.943	85.4939	11.7616	0.2175	1.6	71.832	44	8.844	Sandy
AB5	Armadillo's Burrow	AI1	May 2, 2018	22°49'02.0"S 48°23'37.8"W	5.51	30.7326	33.4161	0	17.8343	1.479	73.03	30.6	105.109	122.943	85.4939	11.7616	0.2175	1.6	71.832	44	8.844	Sandy
AB6	Armadillo's Burrow	AI1	October 30, 2018	22°50'22.0"S 48°25'39.9"W	5.25	22.4443	13.1197	0.45	34.2602	1.305	62.13	21.42	84.855	119.115	71.2377	14.5051	0.35	3.25	27.06	11.4312	7.59	Muddy
AB7	Armadillo's Burrow	AI1	October 30, 2018	22°50'21.3"S 48°25'39.7"W	5.25	22.4443	13.1197	0.45	34.2602	1.305	62.13	21.42	84.855	119.115	71.2377	14.5051	0.35	3.25	27.06	11.4312	7.59	Muddy
AB8	Armadillo's Burrow	AI1	October 30, 2018	22°50'21.1"S 48°25'40.1"W	5.25	22.4443	13.1197	0.45	34.2602	1.305	62.13	21.42	84.855	119.115	71.2377	14.5051	0.35	3.25	27.06	11.4312	7.59	Muddy
AB9	Armadillo's Burrow	AI1	October 30, 2018	22°49'00.1"S 48°23'38.4"W	5.51	30.7326	33.4161	0	17.8343	1.479	73.03	30.6	105.109	122.943	85.4939	11.7616	0.2175	1.6	71.832	44	8.844	Sandy
AB10	Armadillo's Burrow	AI1	October 30, 2018	22°49'02.0"S 48°23'37.8"W	5.51	30.7326	33.4161	0	17.8343	1.479	73.03	30.6	105.109	122.943	85.4939	11.7616	0.2175	1.6	71.832	44	8.844	Sandy
OB1	Owl's Burrow	AI4	May 3, 2018	22°53'29.0"S 48°27'13.1"W	5.39	21.3462	19.9748	0	16.7424	1.131	20.71	9.52	31.361	48.1034	65.195	7.86762	0.1625	1.175	10.086	4.576	3.388	Sandy
OB2	Owl's Burrow	AI4	May 3, 2018	22°52'13.1"S 48°27'37.4"W	6.35	15.8118	114.722	0	11.953	1.566	39.24	9.86	50.666	62.619	80.9115	11.4961	0.165	0.6	7.626	1.76	1.716	Sandy
OB3	Owl's Burrow	AI4	May 3, 2018	22°53'31.4"S 48°29'38.3"W	5.44	15.7045	99.2634	0.225	15.5527	1.479	19.62	4.42	25.519	41.0717	62.1328	14.8591	0.165	1.125	10.332	4.4	3.322	Sandy
OB4	Owl's Burrow	AI4	May 3, 2018	22°53'35.0"S 48°29'42.3"W	5.44	15.7045	99.2634	0.225	15.5527	1.479	19.62	4.42	25.519	41.0717	62.1328	14.8591	0.165	1.125	10.332	4.4	3.322	Sandy
OB5	Owl's Burrow	AI4	May 3, 2018	22°53'36.1"S 48°29'42.2"W	5.44	15.7045	99.2634	0.225	15.5527	1.479	19.62	4.42	25.519	41.0717	62.1328	14.8591	0.165	1.125	10.332	4.4	3.322	Sandy
OB6	Owl's Burrow	AI4	October 31, 2018	22°52'13.1"S 48°27'37.4"W	6.35	15.8118	114.722	0	11.953	1.566	39.24	9.86	50.666	62.619	80.9115	11.4961	0.165	0.6	7.626	1.76	1.716	Sandy
OB7	Owl's Burrow	AI4	October 31, 2018	22°53'29.0"S 48°27'13.1"W	5.39	21.3462	19.9748	0	16.7424	1.131	20.71	9.52	31.361	48.1034	65.195	7.86762	0.1625	1.175	10.086	4.576	3.388	Sandy
OB8	Owl's Burrow	AI4	October 31, 2018	22°53'31.4"S 48°29'38.3"W	5.44	15.7045	99.2634	0.225	15.5527	1.479	19.62	4.42	25.519	41.0717	62.1328	14.8591	0.165	1.125	10.332	4.4	3.322	Sandy
OB9	Owl's Burrow	AI4	October 31, 2018	22°53'35.0"S 48°29'42.3"W	5.44	15.7045	99.2634	0.225	15.5527	1.479	19.62	4.42	25.519	41.0717	62.1328	14.8591	0.165	1.125	10.332	4.4	3.322	Sandy
OB10	Owl's Burrow	AI4	October 31, 2018	22°53'36.1"S 48°29'42.2"W	5.44	15.7045	99.2634	0.225	15.5527	1.479	19.62	4.42	25.519	41.0717	62.1328	14.8591	0.165	1.125	10.332	4.4	3.322	Sandy
SSF1	Seasonal Semideciduous Forest	AI1	May 2, 2018	22°49'05.9"S 48°23'37.2"W	5.7	46.5973	50.9981	0.15	22.015	2.088	101.37	30.94	134.398	156.413	85.9251	28.7536	0.3125	1.95	67.65	42.064	1.76	Sandy
SSF2	Seasonal Semideciduous Forest	AI1	May 2, 2018	22°49'05.2"S 48°23'34.0"W	5.7	46.5973	50.9981	0.15	22.015	2.088	101.37	30.94	134.398	156.413	85.9251	28.7536	0.3125	1.95	67.65	42.064	1.76	Sandy
SSF3	Seasonal Semideciduous Forest	AI1	October 30, 2018	22°49'06.4"S 48°23'36.7"W	5.7	46.5973	50.9981	0.15	22.015	2.088	101.37	30.94	134.398	156.413	85.9251	28.7536	0.3125	1.95	67.65	42.064	1.76	Sandy
SSF4	Seasonal Semideciduous Forest	AI1	October 30, 2018	22°49'04.1"S 48°23'39.3"W	5.7	46.5973	50.9981	0.15	22.015	2.088	101.37	30.94	134.398	156.413	85.9251	28.7536	0.3125	1.95	67.65	42.064	1.76	Sandy
BS1	Brazilian Savana	AI2	May 3, 2018	22°53'09.0"S 48°30'24.7"W	4.25	18.4259	4.23251	5.25	27.4634	0.609	3.27	1.36	5.239	32.7024	16.0202	7.86762	0.1825	0.525	30.75	0.8008	0.264	Sandy
BS2	Brazilian Savana	AI2	May 3, 2018	22°53'08.4"S 48°30'24.9"W	4.25	18.4259	4.23251	5.25	27.4634	0.609	3.27	1.36	5.239	32.7024	16.0202	7.86762	0.1825	0.525	30.75	0.8008	0.264	Sandy
BS3	Brazilian Savana	AI2	October 31, 2018	22°53'09.0"S 48°30'24.7"W	4.25	18.4259	4.23251	5.25	27.4634	0.609	3.27	1.36	5.239	32.7024	16.0202	7.86762	0.1825	0.525	30.75	0.8008	0.264	Sandy
BS4	Brazilian Savanna	AI2	October 31, 2018	22°53'08.4"S 48°30'25.1"W	4.25	18.4259	4.23251	5.25	27.4634	0.609	3.27	1.36	5.239	32.7024	16.0202	7.86762	0.1825	0.525	30.75	0.8008	0.264	Sandy
PS1	Pasture	AI2	May 2, 2018	22°48'52.7"S 48°24'05.7"W	5.32	26.6244	30.7383	0.225	22.015	2.436	23.98	9.52	35.936	57.951	62.011	8.57562	0.2475	5.85	26.322	5.456	8.144	Sandy
PS2	Pasture	AI2	May 2, 2018	22°48'51.6"S 48°24'06.1"W	5.32	26.6244	30.7383	0.225	22.015	2.436	23.98	9.52	35.936	57.951	62.011	8.57562	0.2475	5.85	26.322	5.456	8.144	Sandy
PS3	Pasture	AI2	October 30, 2018	22°48'53.1"S 48°24'06.3"W	5.32	26.6244	30.7383	0.225	22.015	2.436	23.98	9.52	35.936	57.951	62.011	8.57562	0.2475	5.85	26.322	5.456	8.144	Sandy
PS4	Pasture	AI2	October 30, 2018	22°48'52.6"S 48°24'06.2"W	5.32	26.6244	30.7383	0.225	22.015	2.436	23.98	9.52	35.936	57.951	62.011	8.57562	0.2475	5.85	26.322	5.456	8.144	Sandy
CP1	Coffee Plantation	AI3	May 2, 2018	22°47'09.7"S 48°24'31.8"W	5.77	31.4782	254.586	0.225	16.9196	3.219	95.92	15.3	114.439	131.359	87.1195	8.31012	0.23	0.875	19.188	4.312	1.276	Sandy
CP2	Coffee Plantation	AI3	May 2, 2018	22°47'10.9"S 48°24'31.6"W	5.77	31.4782	254.586	0.225	16.9196	3.219	95.92	15.3	114.439	131.359	87.1195	8.31012	0.23	0.875	19.188	4.312	1.276	Sandy
CP3	Coffee Plantation	AI3	October 30, 2018	22°47'13.7"S 48°24'37.7"W	5.77	31.4782	254.586	0.225	16.9196	3.219	95.92	15.3	114.439	131.359	87.1195	8.31012	0.23	0.875	19.188	4.312	1.276	Sandy
CP4	Coffee Plantation	AI3	October 30, 2018	22°47'11.9"S 48°24'38.2"W	5.77	31.4782	254.586	0.225	16.9196	3.219	95.92	15.3	114.439	131.359	87.1195	8.31012	0.23	0.875	19.188	4.312	1.276	Sandy
SP1	Sugarcane Plantation	AI3	May 2, 2018	22°46'58.9"S 48°24'43.5"W	5.98	20.255	44.6646	0	13.2803	1.218	34.88	16.32	52.418	65.6983	79.7859	8.22162	0.18	0.7	15.99	4.1448	1.122	Sandy
SP2	Sugarcane Plantation	AI3	May 2, 2018	22°46'59.8"S 48°24'44.4"W	5.98	20.255	44.6646	0	13.2803	1.218	34.88	16.32	52.418	65.6983	79.7859	8.22162	0.18	0.7	15.99	4.1448	1.122	Sandy
SP3	Sugarcane Plantation	AI3	October 30, 2018	22°46'58.0"S 48°24'41.5"W	5.98	20.255	44.6646	0	13.2803	1.218	34.88	16.32	52.418	65.6983	79.7859	8.22162	0.18	0.7	15.99	4.1448	1.122	Sandy
SP4	Sugarcane Plantation	AI3	October 30, 2018	22°46'59.1"S 48°24'43.3"W	5.98	20.255	44.6646	0	13.2803	1.218	34.88	16.32	52.418	65.6983	79.7859	8.22162	0.18	0.7	15.99	4.1448	1.122	Sandy
ABB1	Abandoned Building	AI4	May 2, 2018	22°50'37.1"S 48°25'41.0"W	4.3	28.6767	363.013	4.2	109.102	13.92	141.7	30.26	185.88	294.982	63.014	1266.96	0.915	2.025	83.148	42.856	4.18	Medium
ABB2	Abandoned Building	AI4	May 2, 2018	22°50'37.2"S 48°25'40.4"W	4.3	28.6767	363.013	4.2	109.102	13.92	141.7	30.26	185.88	294.982	63.014	1266.96	0.915	2.025	83.148	42.856	4.18	Medium
ABB3	Abandoned Building	AI4	October 30, 2018	22°50'37.1"S 48°25'41.0"W	4.3	28.6767	363.013	4.2	109.102	13.92	141.7	30.26	185.88	294.982	63.014	1266.96	0.915	2.025	83.148	42.856	4.18	Medium
ABB4	Abandoned Building	AI4	October 30, 2018	22°50'37.2"S 48°25'40.4"W	4.3	28.6767	363.013	4.2	109.102	13.92	141.7	30.26	185.88	294.982	63.014	1266.96	0.915	2.025	83.148	42.856	4.18	Medium

## Sheet: TableS2
TableS2 - Rarefaction table. Observed richness and Estimator richeness to 2,5 million of reads
Site	Observed richness	Estimator richness	s.e.	LCL	UCL
BS	2020	2020	5.66	2046	2068
ABB	2204	2435	31.61	2381	2506
SSF	3475	3713	34.8	3654	3792
SP	2262	2262	6.21	2294	2319
CF	2557	2557	5.3	2578	2599
PS	2404	2404	5.87	2432	2455
OB	3436	3700	34.61	3641	3777
AB	5042	5275	33.02	5218	5349

## Sheet: TableS3
Table S3- PERMANOVA and a posteriori pairwise test showed a significant difference in some fungal communities highlighted in bold (p-adjusted<0.05). Values with substantial difference were shown in italics (p-adjusted<0.10).
PERMANOVA pairs	F. Model	R²	p-adjusted
Brazilian Savanna vs Abandoned Building	4.15	0.409	0.924
Brazilian Savanna vs Seasonal Semideciduous Forest	4.71	0.44	0.784
Brazilian Savanna vs Sugarcane Plantation	6.07	0.503	0.98
Brazilian Savanna vs Coffee Plantation	5.79	0.491	0.868
Brazilian Savanna vs Pasture	3.26	0.352	0.84
Brazilian Savanna vs Owl's Burrow	4.11	0.255	0.056
Brazilian Savanna vs Armadillo's Burrow	5.29	0.306	0.056
Abandoned Building vs Seasonal Semideciduous Forest	4.83	0.446	0.644
Abandoned Building vs Sugarcane Plantation	5.15	0.462	0.812
Abandoned Building vs Coffee Plantation	4.9	0.449	0.728
Abandoned Building vs Pasture	3.17	0.346	0.56
Abandoned Building vs Owl's Burrow	3.42	0.222	0.056
Abandoned Building vs Armadillo's Burrow	4.65	0.279	0.084
Seasonal Semideciduous Forest vs Sugarcane Plantation	7.72	0.563	0.728
Seasonal Semideciduous Forest vs Coffee Plantation	5.84	0.493	0.868
Seasonal Semideciduous Forest vs Pasture	3.98	0.399	0.7
Seasonal Semideciduous Forest vs Owl's Burrow	4.53	0.274	0.084
Seasonal Semideciduous Forest vs Armadillo's Burrow	2.24	0.157	0.112
Sugarcane Plantation vs Coffee Plantation	7.34	0.55	0.728
Sugarcane Plantation vs Pasture	4.27	0.416	0.784
Sugarcane Plantation vs Owl's Burrow	4.02	0.251	0.084
Sugarcane Plantation vs Armadillo's Burrow	6.55	0.353	0.112
Coffee Plantation vs Pasture	4.59	0.433	0.7
Coffee Plantation vs Owl's Burrow	4.23	0.26	0.028
Coffee Plantation vs Armadillo's Burrow	5.12	0.299	0.084
Pasture vs Owl's Burrow	3.17	0.209	0.056
Pasture vs Armadillo's Burrow	4.31	0.264	0.028
Owl's Burrow vs Armadillo's Burrow	6.34	0.26	0.028

## Sheet: Planilha3
TableS4 - Taxonomy classification of OTUs (Operational Taxonomic Unit) using UNITE database (97%). Clustering and denoising through UPARSA and UNOISE3. BS=Brazilian Savanna; ABB=Abandoned Rural Building; SSF=Seasonal Semideciduous Forest; PS=Pasture field; SP=Sugarcane Plantation; CF=Coffee Plantation; OB=Owl’s Burrows; AB=Armadillo’s Burrows
#OTU ID	BS1	BS2	BS3	BS4	ABB1	ABB2	ABB3	ABB4	SSF1	SSF2	SSF3	SSF4	SP1	SP2	SP3	SP4	CP1	CP2	CP3	CP4	PS1	PS2	PS3	PS4	OB1	OB2	OB3	OB4	OB5	OB6	OB7	OB8	OB9	OB10	AB1	AB2	AB3	AB4	AB5	AB6	AB7	AB8	AB9	AB10	Taxonomy	reino	filo	classe	ordem
OTU1	0	88	11	0	106	102	94	77	145	1824	19	786	5224	3578	275	18836	42	132	327	163	56	100	29	23	21775	19573	38132	5943	43	59301	4466	5	7845	1837	44	142	7	60	12	130	52	41	45	133	GSL|100.0|MF803032|NA	Fungi	Basidiomycota	Tremellomycetes	Trichosporonales
OTU2	66809	49681	19045	2570	3243	14	3	186	2931	1026	274	19262	14	51	278	104	6467	1867	3727	7907	717	2194	128	54	59	3	38	1621	107	78	30	104	65	6	179	1884	1577	3833	2879	6699	1455	413	1875	2834	GSL|100.0|KY320633|SH1529993.08FU	Fungi	Ascomycota	Eurotiomycetes	Eurotiales
OTU3	5168	1608	81	548	1836	24	13	1	175	1141	3	828	79	8488	4042	1400	37	72413	126	240	4312	97	5	21	1340	774	548	1354	8991	398	4	405	482	202	488	251	31	1165	4	67	29	615	228	9	GSL|100.0|MH171915|NA	Fungi	Ascomycota	Saccharomycetes	Saccharomycetales
OTU4	5370	2980	4541	1456	980	47	77	1466	753	2757	359	1511	11209	7527	9922	11136	20529	12375	19476	21069	625	2122	5941	3521	5196	451	3346	3012	1417	180	2973	7066	1859	2332	5236	352	452	4943	5097	372	50	2689	4373	294	GSL|100.0|JX573316|SH1610157.08FU	Fungi	Ascomycota	Sordariomycetes	Hypocreales
OTU5	2142	9236	2440	658	856	30	39	16	6614	6858	1559	1152	7082	9285	12444	4340	5357	434	12442	7589	165	83	17	8	59	25	32	387	70	54	32	66	36	11	1110	270	3041	512	257	740	2388	1566	3048	20	GS|100.0|KY320605|SH1565595.08FU	Fungi	Basidiomycota	Tremellomycetes	Tremellales
OTU6	20	34	53	38	34	50	76	1184	38	110	59	169	281	458	562	77	9831	14833	34164	11604	81	1647	244	11	8988	652	7649	5413	6524	731	245	6244	5628	647	68	119	33	122	133	75	49	3	59	2070	GSL|100.0|MF093752|SH1610158.08FU	Fungi	Ascomycota	Sordariomycetes	Hypocreales
OTU7	0	4	0	19	16338	17381	47434	0	3	499	6	2	67	115	112	0	0	6	0	0	866	22	44	0	20	20	75	13	0	9	1	0	42	25	172	17	0	2565	0	19	19	26	54	0	GS|100.0|KC535121|NA	Fungi	Ascomycota	Eurotiomycetes	Eurotiales
OTU8	21	3	10	35	7	35	25	12	33	8	32	84	3	56	46	16	37	7	17	65	3	19	10	6	5	32	22	10	31	8	14	35	1	25	10843	5388	13088	3426	6370	24010	2623	23243	13	1649	GS|100.0|JX390502|NA	Fungi	Ascomycota	Sordariomycetes	Microascales
OTU9	1788	1105	2792	1649	6	19	13	499	804	2347	989	2643	58	32	1971	1137	376	249	330	164	185	286	8779	877	23	51	251	3197	78603	272	39	265	1321	30	55	300	1105	619	610	540	420	3013	1061	587	GSL|100.0|MH101371|NA	Fungi	Ascomycota	Eurotiomycetes	Eurotiales
OTU10	11	82	82	586	1	24	34	226	830	2058	205	3134	23	7	49	53	5466	14948	21932	9627	30	210	186	4	24	6	8	11	50	43	53	63	12	35	945	1829	1028	799	883	1583	838	2445	822	1435	GSL|100.0|MH101383|SH1529991.08FU	Fungi	Ascomycota	Eurotiomycetes	Eurotiales
OTU11	38	52	2	14	6	115	154	485	61	184	44	73	463	3218	346	124	15423	19157	464	556	14	692	320	4	1356	23	19114	454	7633	46	6	595	19	5	18	37	57	285	323	9	0	6	2147	425	GS|100.0|KU527419|NA	Fungi	Ascomycota	Eurotiomycetes	Eurotiales
OTU12	9	4	3	3	17	73	62	125	265	18	0	1359	14185	33660	12676	22959	2341	11084	337	389	119	480	3432	2110	95	31	690	32	90	4	0	111	162	39	15	184	6	16	0	188	12	21	18	41	GS|100.0|KU527419|NA	Fungi	Ascomycota	Eurotiomycetes	Eurotiales
OTU13	0	4	0	2	114	0	5	0	12	39	0	204	130	0	7402	0	7	0	8	12	42	74	2	0	52832	3	5	77	54	0	3	2	71	0	0	6	0	0	18	356	61	0	1	0	GS|98.3|JX974785|SH1571588.08FU	Fungi	Mortierellomycota	Mortierellomycetes	Mortierellales
OTU14	2	0	861	0	1	0	2	97	459	799	382	820	4	0	3	77	16	26	994	51	3	67	26	33	0	5	3	59322	45	64	5	2	43	570	65	589	1164	10	65	235	113	248	301	67	US|0.9377|JX373440|NA	Fungi	Ascomycota	Eurotiomycetes	Onygenales
OTU15	7	18	33	29	1	1274	905	832	5	20	61	44	0	53	73	134	3898	9374	24260	15129	20	3	0	4	765	10	528	14	38	64	37	307	353	270	12	26	16	152	67	25	63	2	126	58	GSL|100.0|MG589555|NA	Fungi	Ascomycota	Dothideomycetes	Capnodiales
OTU16	7	0	0	629	191	13	84	43	0	80	2	0	193	9	84	2	2	4	0	2	72	5	38	51	47	6731	42901	785	5	407	1134	2	19137	31	50	19	18	38	6	5	36	9	80	0	GS|100.0|AB361632|SH1538672.08FU	Fungi	Ascomycota	Eurotiomycetes	Onygenales
OTU17	0	71	0	0	0	3	0	1	439	44737	393	160	40	0	0	0	2	136	7	4	7	0	0	54	0	0	0	0	0	69	3	0	0	0	0	2	0	76	28	0	0	0	16	0	US|0.9232|AY842364|NA	Fungi	Ascomycota	Saccharomycetes	Saccharomycetales
OTU18	0	0	0	0	48	2	0	67	0	0	0	3	53	0	0	74	0	0	0	12	27762	1046	45	45339	60	0	0	57	0	0	2	0	27	1	0	48	0	2	0	0	24	0	25	42	GS|98.7|AY970240|SH1147978.08FU	Fungi	Ascomycota	Eurotiomycetes	Chaetothyriales
OTU19	34	38	14	15	15	45	16	2	21	48	1	117	277	8595	93	110	36	5	12	0	18	47	0	0	7585	123	507	1657	14240	48	6	1	591	3273	7	15	56	0	0	20	25	17	7	6	GSL|100.0|MH178701|SH1547058.08FU	Fungi	Ascomycota	Dothideomycetes	Pleosporales
OTU20	847	658	1105	698	16	45	27	571	1734	9690	2460	3182	1021	453	1131	137	4111	3844	5203	5509	1660	16073	1433	1056	3165	2508	6952	7190	4179	1746	929	5938	3043	3354	303	1076	1937	2659	2980	11657	1186	1357	1528	2222	GSL|100.0|MH137675|SH1561003.08FU	Fungi	Ascomycota	Sordariomycetes	Hypocreales
OTU21	0	0	0	0	0	54	29	0	0	6	50	15	33	58	42	0	2	0	11	35	0	16	19	0	0	36	22	0	0	2	0	1	0	37	10918	1	0	95	62	2	0	28190	26	10	SS|0.9400|MG813422|NA	Fungi	Ascomycota	Leotiomycetes	Helotiales
OTU22	0	4	0	0	2993	26441	34358	456	3	326	0	16	14	158	81	2	0	7	0	2	496	22	28	0	3	44	60	0	0	5	0	0	5	39	152	12	0	1750	0	18	2	32	41	0	SS|0.8900|KF477232|NA	Fungi	Ascomycota	Eurotiomycetes	Onygenales
OTU23	0	8	24477	15751	503	0	0	0	1	619	41	36	4	0	0	0	0	5	53	37	1341	0	0	0	2	0	0	0	0	46	32	24	1	0	146	12	0	1870	42	30	3	0	1	0	GS|97.0|KR135355|SH1171101.08FU	Fungi	Basidiomycota	Agaricomycetes	Agaricales
OTU24	29	2	31	0	13381	0	2	16	1	649	44	192	75	2	8	2	0	3	58	2	393	6	18	9	35	2	12	0	0	0	29471	437	41	0	142	25	19	404	37	20	11	25	27	2	GS|100.0|KU702667|SH1192865.08FU	Fungi	Ascomycota	Sordariomycetes	Microascales
OTU25	474	455	11	9	97	115	118	1113	2826	3657	856	3788	4245	7251	3247	7248	1770	4252	6084	4988	257	125	401	74	145	1302	1354	446	1319	497	18	357	297	122	206	337	833	249	305	444	944	1267	246	1590	GSL|100.0|MG200125|NA	Fungi	Ascomycota	Sordariomycetes	Sordariales
OTU26	0	0	43	0	1072	0	0	0	10	14	58	81	2	0	0	0	0	0	94	11	28	0	0	0	7	49	2	0	0	0	40148	1	15	0	0	2	0	109	50	1	0	0	0	0	GS|98.1|JX387567|NA	Fungi	Ascomycota	Eurotiomycetes	Onygenales
OTU27	0	20	27	0	0	0	0	0	0	51	38	0	0	0	0	0	0	47	55	0	0	4	0	0	0	0	0	0	0	26	37	0	0	3	0	1	0	15473	20131	84	0	0	0	0	SS|0.8300|KX899488|NA	Fungi	Basidiomycota	Agaricomycetes	Agaricales
OTU28	26	69	1756	35452	1278	13	11	137	231	2592	160	2888	109	38	150	27	278	394	429	687	71	12	185	39	240	37	27	60	198	35	598	1325	369	97	313	213	415	175	47	684	551	510	491	3311	GSL|100.0|EU273558|SH1522826.08FU	Fungi	Ascomycota	Sordariomycetes	Hypocreales
OTU29	4	0	2	0	65	0	0	23	74	23	22	85	135	47	147	0	205	795	320	518	32	15	173	0	50	10	0	8	20	0	2	0	54	0	6	52	145	5	0	50	41149	64	5	6	GS|100.0|JX205184|NA	Fungi	Ascomycota	Sordariomycetes	Glomerellales
OTU30	1516	296	1471	9250	779	63	53	865	2841	1838	646	3633	1588	1070	810	509	15049	8843	17923	18016	1494	3670	3220	575	11686	6521	171	432	1061	9775	8351	165	228	779	2054	196	782	1360	950	638	502	3875	808	4586	GSL|100.0|MG183708|SH1546322.08FU	Fungi	Ascomycota	Sordariomycetes	Hypocreales
OTU31	0	0	0	0	0	0	0	77	0	0	0	0	129	33	120	169	0	0	0	0	3	37	4	41990	5	28	0	48	0	9	3	66	0	11	0	50	0	0	0	10	0	0	0	31	GS|99.6|KX194381|NA	Fungi	Ascomycota	Dothideomycetes	Pleosporales
OTU32	0	8	0	2554	35	158	25	12	22	11	0	237	9948	14163	6810	3877	10	20	50	11	17	29	10	10	34	38	67	7	0	0	1	9	33	30	11	28	0	0	0	21	21	24	13	10	GS|100.0|KU536242|NA	Fungi	Ascomycota	Dothideomycetes	Tubeufiales
OTU33	29	8	6	2	32	18	40	24	323	196	19	293	15104	9000	15333	1383	3666	930	5271	1912	21	55	489	2	41	18	4636	24	5	26	13	3	198	12	36	15	15	35	25	25	27	12	62	285	GS|99.0|MF372142|SH1647729.08FU	Fungi	Basidiomycota	Agaricomycetes	Phallales
OTU34	0	18	10912	0	12766	0	2	1	0	1659	17	0	42	0	36	0	0	20	35	0	3444	0	0	0	31	0	9	41	0	25	16	0	35	0	312	24	0	4281	13	38	22	0	0	0	GS|100.0|JQ081525|SH1553532.08FU	Fungi	Basidiomycota	Agaricomycetes
OTU35	0	0	149	2	3	3	10	30	43	56	55459	304	27	0	0	0	0	6	267	4	0	2	0	16	0	0	0	0	0	0	173	1	0	0	45	5	3	64	230	5	21	2	10	149	SS|0.9700|KX899488|NA	Fungi	Basidiomycota	Agaricomycetes	Agaricales
OTU36	0	0	0	0	1696	10104	18037	1	0	48	1	2	9	27	44	0	0	0	0	6	187	18	19	0	3	13	29	0	0	2	0	0	6	19	49	0	0	453	0	6	4	25	24	0	GSL|97.3|KY401293|SH1593874.08FU	Fungi	Basidiomycota	Agaricomycetes	Agaricales
OTU37	0	3	0	0	5	23	65	38	13	0	6	7	1136	2302	31341	579	12	7	8	3	5	6	70	0	0	4	44	4	76	0	1	496	6	1	49	1	0	5	4	1	4	3	42	6	GS|100.0|MF803166|SH1551610.08FU	Fungi	Ascomycota	Sordariomycetes	Glomerellales
OTU38	19	16	9	14	1	5	10	257	4722	6644	1702	12170	88	7	13	30	35	14	664	2101	25	5087	7243	10	0	10	5	13	22	13	8	51	2	3	298	793	8281	713	922	952	1193	609	287	10138	GS|100.0|KT728307|NA	Fungi	Mortierellomycota	Mortierellomycetes	Mortierellales
OTU39	8	64	429	250	31	26	28	18	133	12	6	527	9777	7779	10952	10215	13	31	110	194	62	382	22	25	257	20	266	19	522	0	6	560	437	150	15	74	20	9	24	90	23	13	31	17	GS|100.0|HQ631068|SH1525093.08FU	Fungi	Ascomycota	Dothideomycetes	Pleosporales
OTU40	4	52	17	17	0	249	219	21	8	66	29	12	11	0	0	0	2729	29177	12290	7072	0	0	0	0	0	0	0	0	4	41	16	11	0	0	0	1	3	65	10	10	0	0	1	0	GSL|100.0|MG780390|NA	Fungi	Ascomycota	Sordariomycetes	Microascales
OTU41	2	0	0	0	67	0	2	2	0	6	2	2	216	333	81	477	0	0	0	4	22	0	0	0	50	0	3	0	3	0	0	3	40	0	1	28	74	14	4	332	33833	52	111	0	GS|100.0|KM066172|SH1516150.08FU	Fungi	Ascomycota	Eurotiomycetes	Eurotiales
OTU42	103	1038	68	19	23	9	0	102	215	42	1	1911	11210	2743	262	25032	55	54	449	442	63	272	2	61	461	93	301	570	17	343	1	3	140	239	8	167	23	3	0	364	19	3	0	26	GSL|100.0|AY681179|SH1517597.08FU	Fungi	Ascomycota	Sordariomycetes	Sordariales
OTU43	0	0	0	0	3367	14691	18695	2	1	148	5	0	9	28	42	0	0	0	0	0	230	14	27	0	10	27	29	21	0	3	0	0	5	20	62	8	0	726	0	4	10	10	32	0	US|0.9232|MF039205|SH1516144.08FU	Fungi	Ascomycota	Dothideomycetes	Pleosporales
OTU44	3	5	0	0	4	52	3	30	352	1202	30	4	8	65	0	0	4	4	0	7	0	29	0	0	72	45	502	177	1774	17	4	0	1005	17927	35	47	85	15	6	381	10	1045	1	0	GSL|100.0|FJ746680|SH1616869.08FU	Fungi	Basidiomycota	Tremellomycetes	Trichosporonales
OTU45	0	10	21365	0	3562	0	0	0	0	647	38	0	14	0	0	0	0	4	58	0	944	0	0	0	9	0	0	30	0	3	40	0	9	0	153	8	0	1593	31	7	8	0	2	0	SS|0.9800|KX899488|NA	Fungi	Basidiomycota	Agaricomycetes	Agaricales
OTU46	0	0	40	0	6145	0	0	0	22	228	71	0	7	0	0	0	0	3	69	5	185	0	0	0	8	0	0	0	0	0	30649	626	9	0	24	18	10	151	57	5	3	0	0	0	GS|98.6|JX341440|NA	Fungi	Ascomycota	Eurotiomycetes	Onygenales
OTU47	0	0	0	0	14	0	0	24	0	0	0	0	15	0	5	18	0	0	0	0	8785	3	2050	17959	10	0	0	27	0	0	0	0	7	0	1	15	0	0	0	0	8	0	2	16	SS|0.9600|KU536150|NA	Fungi	Ascomycota	Eurotiomycetes
OTU48	0	50	0	0	0	0	0	1	0	68	0	0	0	0	0	0	0	28985	0	0	0	0	2	0	0	0	0	0	0	56	0	0	0	0	2	11	0	48	0	0	0	0	0	0	GS|100.0|JQ926165|NA	Fungi	Ascomycota	Sordariomycetes	Hypocreales
OTU49	0	19	6	19	0	13	4	0	783	9231	1523	9145	0	7	4	0	0	25	11	20	0	4552	2024	0	4	3	3	0	5	19	12	16	0	3	4	1	0	15	4	17	0	4	117	0	GS|100.0|KT728307|NA	Fungi	Mortierellomycota	Mortierellomycetes	Mortierellales
OTU50	0	0	0	0	3374	12197	14377	227	2	200	1	12	6	29	28	0	0	5	0	0	232	14	10	0	5	23	18	0	0	8	0	0	5	12	39	9	0	631	0	13	3	12	20	0	GS|100.0|KC535121|NA	Fungi	Ascomycota	Eurotiomycetes	Eurotiales
OTU51	118	150	16	0	3	20	11	107	125	88	8	426	1267	2717	567	17529	35	166	193	184	100	289	118	157	47	24	9	24	63	15	2	1	16	7	3	77	66	13	8	54	43	4	12	162	GSL|100.0|FJ481033|SH1556537.08FU	Fungi	Basidiomycota	Agaricomycetes	Agaricales
OTU52	0	0	0	0	0	0	29	0	0	0	0	0	0	0	29	0	0	0	0	0	7	0	22274	0	0	6	22	28	0	0	0	0	0	0	17	0	0	0	0	0	0	0	20	0	GS|98.8|KU536659|NA	Fungi	Ascomycota	Sordariomycetes	Hypocreales
OTU53	21	0	0	0	0	3	7	4131	33	6	1	2	0	0	8	5	17824	0	8	0	0	0	2	5	0	0	0	5	25	0	0	0	0	1	1426	4	36	3	427	0	0	399	4	5	GS|100.0|AY176447|SH1519755.08FU	Fungi	Basidiomycota	Agaricomycetes	Agaricales
OTU54	0	0	0	2	1	68	4	8	26	23	0	41	1194	29941	2030	3721	0	3	19	30	0	24	6	26	0	280	423	6	1254	3	0	143	42	80	1	6	4	0	0	24	4	45	2	6	GSL|100.0|MH169351|SH1561008.08FU	Fungi	Ascomycota	Sordariomycetes	Hypocreales
OTU55	19	36	9	12	7	63	194	129	18	79	27	42	6	56	12	2	4998	9904	5977	451	56	78	15	0	1694	187	3581	79	487	319	7	365	339	551	7	13	7	13	10	11	14	0	172	0	GSL|100.0|MH063664|NA	Fungi	Ascomycota	Dothideomycetes	Pleosporales
OTU56	3	7	0	2	13	17	10	37	34	0	0	174	5287	8073	4474	16064	76	7	92	42	5	22	4	20	11	10	6	31	0	0	0	0	8	9	6	34	0	0	0	32	5	7	6	23	GSL|100.0|AF145319|SH1649269.08FU	Fungi	Basidiomycota	Tremellomycetes	Filobasidiales
OTU57	12	0	0	12	0	3	0	9	574	968	180	10513	563	75	53	17	202	1505	35	58	101	141	435	99	4	14	2	29	367	10	86	283	297	9	1508	1695	5742	201	387	3778	891	4464	0	3503	GS|100.0|MH150879|SH1650283.08FU	Fungi	Mortierellomycota	Mortierellomycetes	Mortierellales
OTU58	256	3416	6764	1471	1224	38	31	568	516	415	73	332	924	590	2619	1568	202	157	756	384	453	453	325	19	20	170	30	179	975	63	10	525	44	1370	463	1234	1088	688	129	898	882	660	746	287	GSL|100.0|KY225651|SH1567966.08FU	Fungi	Ascomycota	Sordariomycetes	Hypocreales
OTU59	0	0	2	0	1	155	243	26878	1	2	3	7	0	2	0	59	2	35	10	65	9	2	50	27	0	2	87	72	0	0	2442	1	139	0	81	54	35	249	104	87	5	35	0	43	GSL|100.0|JX467178|NA	Fungi	Ascomycota	Eurotiomycetes	Onygenales
OTU60	144	102	3861	423	5	3	14	559	7317	560	524	6234	1745	479	2435	1007	1038	3771	3978	12943	174	1088	1957	30	5	0	9	93	126	8	13	39	4	1	1069	1469	2838	731	448	1529	2027	149	573	992	GS|100.0|MF001334|NA	Fungi	Ascomycota	Sordariomycetes	Chaetosphaeriales
OTU61	9	24	0	0	1022	426	423	1781	29	68	41	203	509	55	12538	4400	2597	6955	358	314	23	41	95	626	7302	795	47610	6806	3355	3172	129	4431	2444	487	55	42	37	26	4	50	10	2	56	70	GSL|100.0|MG589590|NA	Fungi	Ascomycota	Eurotiomycetes	Eurotiales
OTU62	0	5	0	0	0	34	0	0	0	40	0	140	84	39	0	0	0	8	17	0	0	13	0	7	0	19571	6	0	0	3580	2	0	0	8	0	42	200	5	0	28	0	17	0	0	GS|100.0|JX364874|NA	Fungi	Ascomycota
OTU63	458	352	1613	2207	10	56	16	58	547	1966	854	5005	632	192	320	34	406	423	282	823	242	977	1709	350	5362	238	869	636	912	286	534	260	357	17203	721	963	2112	885	903	824	221	795	1622	653	GSL|100.0|KY741863|SH1567965.08FU	Fungi	Ascomycota	Sordariomycetes	Hypocreales
OTU64	0	4	0	87	0	0	32	4	773	6529	355	5558	4	0	40	2	2	13	91	7	0	0	15	0	0	0	29	2	0	8	1	7	0	1	330	777	115	58	87	135	19	496	20548	660	GS|100.0|JX975890|SH1607998.08FU	Fungi	Mortierellomycota	Mortierellomycetes	Mortierellales
OTU65	15	0	0	0	0	0	19	0	30	0	0	0	0	0	32	0	23	0	0	0	0	0	11	0	0	0	19	0	18	0	0	0	0	0	7570	0	11221	0	0	6	0	0	8	0	GS|97.0|JX827166|SH1521681.08FU	Fungi	Basidiomycota	Agaricomycetes	Agaricales
OTU66	0	11	0	0	5633	7118	8369	0	0	184	1	5	17	10	23	0	0	0	0	0	172	9	3	0	9	12	10	0	0	2	0	1	11	7	47	0	0	571	0	6	6	5	9	0	GS|97.8|JX388295|NA	Fungi	Ascomycota	Eurotiomycetes	Onygenales
OTU67	0	0	4	3	1217	4	9	0	11	20	5	25	33	3	6	2	9	0	9	5	24	3	3	0	13	1844	4899	1637	5297	176	2515	1727	5219	222	15	7	45	5	2	15	9	2	1	0	GS|100.0|MG200125|NA	Fungi	Ascomycota	Sordariomycetes	Sordariales
OTU68	2	31	86	0	0	44	6	5	16	112	4	20	178	448	457	18	76	60	47	64	13	21	0	53	55	25254	60	4	34	32294	69	168	19	354	1	51	62	36	5	4	6	32	1	0	GSL|100.0|KY397991|SH1164785.08FU	Fungi	Ascomycota	Eurotiomycetes	Eurotiales
OTU69	21	8	0	2	0	0	26	1	566	1367	319	618	8	0	31	13	6	3	0	3	23	27	14996	0	0	0	15	0	7	2	0	5	0	0	250	481	553	62	75	458	74	0	279	231	GS|99.4|LN910361|NA	Fungi	Ascomycota	Sordariomycetes	Xylariales
OTU70	2	7	10	7	3	8	6	38	65	143	116	19	0	2	8	7	9	8	18	14	0	0	2	2	3	6	3	6	2	3	5	12	0	3	1710	2248	1907	3178	5788	4693	558	2609	812	205	GS|100.0|AF502617|SH1557167.08FU	Fungi	Ascomycota	Leotiomycetes	Thelebolales
OTU71	2	5	4	15	2	2	0	5	3316	2800	1701	8313	3	0	0	9	11	5	8	30	0	0	0	2	0	0	0	338	5	0	3	20	0	0	1	4	276	272	423	95	290	0	454	1456	GS|100.0|KT728307|NA	Fungi	Mortierellomycota	Mortierellomycetes	Mortierellales
OTU72	12	47	268	17	11	15	21	130	38	117	157	403	37	9	50	92	3393	8920	10630	4197	147	1824	1143	43	438	70	858	2287	473	171	820	6038	2369	122	54	55	26	145	69	39	79	0	1012	336	GSL|100.0|MG813202|NA	Fungi	Ascomycota	Dothideomycetes	Pleosporales
OTU73	0	0	0	0	13	11	8	48	0	0	0	38	5117	5621	3136	3350	0	6	17	20	100	1150	554	317	10	19	90	39	7	0	0	0	12	5	4	11	0	0	0	5	3	7	3	7	GS|100.0|KU536909|NA	Fungi	Ascomycota	Sordariomycetes	Hypocreales
OTU74	0	0	0	0	3175	10231	14668	614	0	104	1	0	9	19	24	0	0	0	27	2	386	10	12	0	7	12	17	0	0	0	0	0	3	13	43	1	0	682	0	16	6	14	11	0	GSL|100.0|KF767348|NA	Fungi	Ascomycota	Eurotiomycetes	Eurotiales
OTU75	0	0	0	0	43	0	7	0	0	3	0	0	38	0	0	0	0	0	0	0	25344	0	2	0	35	0	0	0	0	0	0	0	26	0	0	2	0	0	0	0	35	0	0	0	GDL|100.0|KY935037|NA
OTU76	20	20	3	2	1	53	22	131	309	602	59	1226	20	16	28	20	4	103	69	58	22	29	20	58	6	6	0	12	0	4	8	1	0	0	113	377	1052	2492	4054	390	277	96	74	4442	GS|100.0|KF988449|SH1184674.08FU	Fungi	Basidiomycota	Agaricomycetes	Geastrales
OTU77	11	1734	8	192	0	9	0	93	707	654	636	3936	32	0	95	13	36	582	247	1553	4	1085	389	368	46	9	49	60	8	7	2	8	6	3	505	280	963	650	79	801	109	281	427	4641	GSL|100.0|MH104862|SH1594431.08FU	Fungi	Ascomycota	Sordariomycetes	Hypocreales
OTU78	6	6	3	7	1	4	2	4	372	1060	268	5830	46	4	16	10	1176	1846	1565	1266	0	491	324	10	0	83	55	6	115	272	8	17	115	183	672	108	74	467	1106	54	105	1096	39	1453	GSL|100.0|KR135153|SH1561416.08FU	Fungi	Ascomycota	Sordariomycetes	Hypocreales
OTU79	17	4	15	7	0	0	0	8	5	0	13	9	0	0	0	0	5266	937	11334	3372	0	0	0	0	0	0	0	0	10	0	19	9	0	0	0	5	8	2	19	7	0	0	0	0	GS|100.0|AY879799|SH1516798.08FU	Fungi	Ascomycota	Sordariomycetes	Microascales
OTU80	0	0	0	0	28	0	2	0	0	0	0	0	23	0	9	0	0	0	0	0	16842	0	0	0	15	0	0	0	0	0	0	0	20	0	0	1	0	0	0	0	24	0	0	0	GS|100.0|KX298554|NA	Fungi	Ascomycota	Dothideomycetes	Pleosporales
OTU81	0	7	8	49	0	13	3	2	0	7	0	2	0	13	17	0	0	19	0	0	43	12482	1109	389	0	94	52	39	0	4652	0	72	5	10	1533	1	3	16	2	0	0	66	0	9	GS|100.0|MG159936|NA	Fungi	Ascomycota	Sordariomycetes	Sordariales
OTU82	9	0	18	2	0	0	0	3	10	0	31	0	0	0	0	4	7365	120	15217	587	0	0	0	0	0	0	0	0	9	0	17	1	0	0	418	1	7	0	368	10	0	5	0	2791	GS|99.7|KY690131|NA	Fungi	Ascomycota	Sordariomycetes	Microascales
OTU83	0	0	1028	5477	1	0	0	0	0	0	2	39	0	2	2	0	0	0	0	9547	0	0	0	0	0	0	2	0	0	0	1	22	46	1	0	0	0	16	15	30	490	628	0	0	GS|100.0|KX058343|SH1552952.08FU	Fungi	Basidiomycota	Agaricomycetes	Trechisporales
OTU84	0	5	5	2	1	2501	929	15213	2	6	4	6	0	7	4	34	2	51	9	23	13	4	4	18	0	8	4	18	0	3	5	4	0	9	266	414	483	2189	2040	787	0	22	2	17	SS|0.8500|MF485680|NA	Fungi	Ascomycota	Sordariomycetes	Microascales
OTU85	27	0	0	2	0	0	0	85	15816	0	1	1196	0	0	0	0	33	0	11	8	0	0	0	0	0	0	0	0	30	0	0	4	0	0	0	0	409	0	0	3	0	0	0	0	GS|100.0|MF979077|SH1511528.08FU	Fungi	Ascomycota	Dothideomycetes	Pleosporales
OTU86	9	14	0	12	0	0	0	0	16	3	0	21	0	0	2	0	6050	5457	868	6511	0	0	0	0	0	0	0	0	11	8	0	12	0	0	64	0	12	11	0	11	0	0	0	7	GSL|100.0|KM213620|NA	Fungi	Ascomycota	Sordariomycetes	Hypocreales
OTU87	0	6	5	4	0	5	4	16	15	14	96	1813	0	4	7	0	80	23	36	139	0	2	6	0	0	2	6	3	0	4	9	4	0	6	2580	57	93	2992	4652	98	14	2384	319	1341	GSL|100.0|KT582066|SH1561418.08FU	Fungi	Ascomycota	Sordariomycetes	Hypocreales
OTU88	37	21	4	5	0	47	62	175	1921	1877	310	5202	74	11	23	63	21	129	65	69	82	113	271	36	4	6	4	8	407	5	3	4	0	0	47	112	1056	603	585	208	173	19	655	2324	GSL|100.0|MF347411|SH1555627.08FU	Fungi	Basidiomycota	Agaricomycetes	Polyporales
OTU89	3	3	213	0	0	9	18	1	625	898	14	203	0	18	17	0	0	4	0	0	0	5	5	0	0	6	8	0	0	0	1	0	0	10	6724	18	3	20	76	8	11	7892	77	292	GS|100.0|KU314961|NA	Fungi	Ascomycota	Sordariomycetes	Glomerellales
OTU90	0	6	0	0	0	13	2	0	0	41	0	0	17	22	0	0	0	20	0	0	10	9	0	0	2	8846	2	0	63	8920	0	0	0	9	0	15	14	15	0	0	0	10	0	0	GS|100.0|DQ778912|SH1561554.08FU	Fungi	Ascomycota	Sordariomycetes	Hypocreales
OTU91	9523	7379	3852	2193	5214	3	0	272	133	288	4	748	304	800	127	221	19	21	97	250	499	109	0	0	10	10	0	0	13	5	9	5	5	1	48	57	7	742	5	138	9	3	0	2	GSL|100.0|KM357332|SH1615678.08FU	Fungi	Ascomycota	Sordariomycetes	Sordariales
OTU92	6360	1123	1442	170	30	56	5	13	202	302	30	1463	10290	2806	1416	1346	28	10	103	202	25	3290	474	151	95	138	112	386	710	373	7	250	217	11947	18	66	12	50	9	80	17	24	15	92	GSL|100.0|MH109272|NA	Fungi	Ascomycota	Eurotiomycetes	Eurotiales
OTU93	127	149	263	200	4	4	0	38	210	5	5	871	1418	3228	53	17815	0	5	190	280	0	194	0	17	0	2	13	23	0	0	0	2	3	3	5	104	0	0	0	107	3	9	1	20	GS|100.0|KC411707|SH1530013.08FU	Fungi	Ascomycota	Eurotiomycetes	Eurotiales
OTU94	0	0	0	0	3438	6222	7948	10	0	77	1	2	17	15	28	0	0	4	0	0	242	7	4	0	5	9	16	0	0	0	0	0	5	9	36	0	0	719	0	12	0	5	7	0	SS|0.9600|LN867610|SH1569341.08FU	Fungi	Ascomycota	Eurotiomycetes	Onygenales
OTU95	0	0	36	0	0	49	36	179	6	5	40	3	0	0	0	2	2065	2234	19969	1747	0	0	0	0	0	2	0	11	3	0	30	1	0	0	0	0	0	3	29	2	0	0	0	0	GSL|100.0|KY320597|NA	Fungi	Ascomycota	Eurotiomycetes	Eurotiales
OTU96	310	0	3	2	9	7	33	1	33	25	11	119	4593	6674	16044	979	7200	438	4099	962	3	23	25	0	478	184	37	0	133	1266	4	571	21	16	32	27	22	204	22	12	2	11	63	5	GS|100.0|KU536458|NA	Fungi	Ascomycota	Dothideomycetes
OTU97	0	0	0	0	0	0	0	32	125	0	0	565	57	32	7	15776	0	0	106	167	0	75	0	17	0	3	0	22	94	0	0	3	0	1	0	69	0	0	0	45	0	2	0	18	US|0.9196|KT242532|NA	Fungi	Ascomycota	Sordariomycetes	Hypocreales
OTU98	307	1096	1853	10560	15	44	4	215	21	28	4	351	2923	4599	1032	2566	5	83	98	29	1460	15923	1757	15	770	460	106	1351	266	113	59	959	270	109	9	16	0	143	0	29	7	22	1	5	GSL|100.0|KM213620|NA	Fungi	Ascomycota	Sordariomycetes	Hypocreales
OTU99	0	0	0	0	0	0	25	0	0	0	0	0	0	0	15	0	0	0	0	0	0	2	12254	0	0	0	9	0	0	0	0	0	0	0	8	0	0	0	0	0	0	0	5	0	US|0.9354|JX324759|NA	Fungi	Ascomycota	Sordariomycetes	Hypocreales
OTU100	0	15	0	1474	27	5	0	41	1	0	0	0	31	10	3	41	0	0	0	2	20931	4223	245	31945	24	12	0	25	0	0	0	2	57	4	1	28	110	0	0	10	79	0	72	27	GS|100.0|MF570154|NA	Fungi	Ascomycota	Eurotiomycetes
OTU101	0	0	0	0	0	19	0	0	0	2	0	6	0	23	0	0	0	0	0	0	27	11	0	0	0	14871	0	0	0	386	0	0	3	20	0	5	0	0	0	0	0	13	0	0	GS|100.0|GQ342895|SH1554374.08FU	Fungi	Mucoromycota	Mucoromycetes	Mucorales
OTU102	5	3	4	15	0	0	0	8	9	3	6	29	2	0	3	0	3945	1564	3825	10909	0	0	0	0	0	0	10	0	4	55	9	9	0	0	221	13	36	4	33	23	0	21	2	0	GSL|100.0|GQ476983|SH1575401.08FU	Fungi	Ascomycota	Sordariomycetes	Microascales
OTU103	10	35	153	0	1	7	7	12	17	0	2	15	1604	2183	2190	2704	2	301	14	6	233	3898	4333	5601	4	3	160	19	0	0	0	0	64	8	4	10	0	0	0	3	3	7	5	6	GS|100.0|KM506909|NA	Fungi	Ascomycota	Sordariomycetes	Coniochaetales
OTU104	0	0	0	0	0	0	20	0	0	0	0	0	0	0	18	0	0	0	0	0	0	40	13942	0	0	0	23	0	0	0	0	0	0	0	14	0	0	0	0	0	0	0	17	0	US|0.9232|KP235622|SH1650791.08FU	Fungi	Basidiomycota	Tremellomycetes	Tremellales
OTU105	6	2	9	0	0	0	0	1	54	16	8	185	0	0	6	0	4760	2038	6707	1259	0	0	9	0	0	2	0	4	18	6	9	4	0	727	276	69	30	48	27	37	54	0	75	51	GS|100.0|KT315398|SH1644390.08FU	Fungi	Ascomycota	Sordariomycetes	Glomerellales
OTU106	3	0	0	28	131	8	14	1	76	8	63	57	351	8	50	4	15	554	0	25	0	3	5	0	8	4	29	3	128	3	2	886	421	0	5645	187	467	1694	2742	708	0	2403	389	37	GS|100.0|HQ328028|SH1541933.08FU	Fungi	Ascomycota	Sordariomycetes	Hypocreales
OTU107	0	0	0	0	1	7	5	17	0	0	0	0	2	10	8	5	0	0	0	0	1633	4748	5306	7086	5	0	2	5	0	0	0	0	2	4	5	15	0	0	0	0	0	2	2	3	US|0.9232|KT365199|NA	Fungi	Ascomycota	Sordariomycetes	Hypocreales
OTU108	1224	3170	1012	912	3	62	110	68	31	105	0	142	143	78	120	2	92	395	89	173	2467	1827	282	470	51	55	156	712	3179	0	1	986	26	3	12	16	4	191	24	95	27	3	1	0	GSL|100.0|JF811913|NA	Fungi	Ascomycota	Sordariomycetes
OTU109	3	0	0	3	1	3	3	14	1	2	13	111	0	0	0	16	4	0	0	17	0	0	0	6	0	0	0	10	0	0	2	8	1	1	518	8212	1376	264	445	3236	737	1020	7	32	GS|100.0|AF062806|SH1564516.08FU	Fungi	Ascomycota	Leotiomycetes	Helotiales
OTU110	0	0	0	0	0	2	0	27	0	0	0	0	2	3	0	17	0	0	0	0	266	1335	7	11585	0	0	0	17	0	0	0	0	0	0	0	14	0	0	0	0	0	3	4	16	SS|0.9900|MF570220|NA	Fungi	Ascomycota	Eurotiomycetes
OTU111	48	2	0	1009	1	20	0	0	0	0	0	0	0	17	0	0	0	0	0	7	33	12055	0	32	0	12	0	0	0	0	0	0	0	13	3	0	0	45	0	1	0	11	0	0	SS|1.0000|JX545198|SH1151005.08FU	Fungi	Ascomycota	Orbiliomycetes	Orbiliales
OTU112	2265	325	753	2	3	5	6	3	592	2238	810	3251	978	2705	1536	190	4867	288	111	702	1721	12	938	24	2	0	4	260	12	2	4	6	5	4	314	44	7	10	41	20	3	154	4	215	GSL|100.0|MF001324|NA	Fungi	Mortierellomycota	Mortierellomycetes	Mortierellales
OTU113	0	0	0	0	3	7	6	19	40	0	5	262	1371	4873	2776	6933	9	44	66	76	6	34	2	6	28	119	338	5	864	0	0	6	180	44	7	28	0	0	0	30	2	6	5	8	GSL|100.0|KM213620|NA	Fungi	Ascomycota	Sordariomycetes	Hypocreales
OTU114	0	0	0	0	0	0	22	0	0	0	0	0	0	0	10997	0	0	0	0	0	0	0	8	0	0	4	22	0	0	0	0	0	0	0	19	0	0	0	0	0	0	0	14	0	GS|100.0|KU537359|NA	Fungi	Basidiomycota	Agaricomycetes	Agaricales
OTU115	0	6	0	0	0	6	0	10	0	4	0	0	0	4	0	16	0	4	0	0	455	3546	270	5838	3	24	11	27	0	2757	2	9	0	4	0	14	0	2	0	1	0	2	0	6	GS|100.0|AY943058|SH1541734.08FU	Fungi	Ascomycota	Dothideomycetes	Pleosporales
OTU116	3	2	0	2	26	24	34	0	2	0	0	0	81	0	12	4	2	0	0	0	40	168	67	4	19	118	0	8	238	195	0	0	18	777	127	564	791	8	2	577	10557	16	1	2	GSL|100.0|KY305083|SH1548020.08FU	Fungi
OTU117	0	0	0	0	0	0	0	22	0	0	0	0	0	0	0	44	0	0	0	0	0	0	0	15	0	0	0	15	0	0	0	0	0	0	14	13873	0	0	0	12	111	0	3	33	US|0.9377|KT242866|NA	Fungi	Ascomycota	Sordariomycetes	Hypocreales
OTU118	0	0	0	0	0	0	15	0	10	74	79	0	0	0	23	5	0	0	0	0	0	0	6	2	0	0	11	984	0	0	0	0	0	0	100	41	0	0	0	0	102	0	10762	0	GS|99.3|DQ485667|SH1511113.08FU	Fungi	Chytridiomycota	Rhizophydiomycetes	Rhizophydiales
OTU119	2499	5855	3300	756	4	22	23	14	53	174	11	204	29	105	23	83	5	15	60	36	601	298	770	261	39	209	126	457	517	94	5	372	348	8	19	47	15	108	21	42	48	0	306	87	GSL|100.0|HE584917|NA	Fungi	Ascomycota	Dothideomycetes	Pleosporales
OTU120	0	0	0	0	0	3	12	17717	1	3	0	0	0	0	0	32	0	0	0	0	0	0	0	10	0	0	0	27	0	0	0	0	0	0	0	25	0	0	0	0	0	0	0	23	GS|100.0|KU536703|NA	Fungi	Ascomycota	Sordariomycetes	Sordariales
OTU121	15	0	0	9	7	9	10	3	17	2	85	26	172	143	352	47	17	0	0	15	15	428	302	17	138	142	3179	3296	8258	27	15	4749	1164	93	9	76	716	35	24	953	106	179	12	51	GS|100.0|AJ301996|SH1561032.08FU	Fungi	Ascomycota	Sordariomycetes	Hypocreales
OTU122	0	101	22	0	0	2	0	0	20	14	37	6	0	7	0	0	0	20	35	0	8	9	7	0	0	0	0	6	0	9	16	0	0	1	8	3	0	6219	12402	16	0	0	1	33	GS|100.0|KX239478|NA	Fungi	Basidiomycota	Agaricomycetes	Agaricales
OTU123	2	0	0	2	28	0	0	1	5	0	0	13	23	0	4	0	2	0	0	2	6	18	9	0	22	0	0	25	698	0	0	2	15	0	0	56	255	0	0	561	12432	11	0	27	GS|100.0|JX388753|NA	Fungi	Ascomycota	Sordariomycetes	Hypocreales
OTU124	4	7	10	6	0	4	2	27	1	11	25	2	64	56	64	38	13	407	16	11	0	0	0	0	0	2	2	0	2	11	9	5	0	3	712	362	905	4704	7260	1984	24	2191	3	440	GS|100.0|FJ820834|NA	Fungi	Ascomycota	Eurotiomycetes	Onygenales
OTU125	139	51	7	2	9	8	18	12	8	44	23	59	1676	652	878	47	2444	4990	3967	1143	6	23	6	0	444	103	26	19	42	105	3	19	27	139	4	9	8	20	50	2	10	0	65	11	GSL|100.0|KM486080|NA	Fungi	Ascomycota	Dothideomycetes	Pleosporales
OTU126	2	2	17	0	1207	15	13	1478	13	181	25	338	21	5	19	3	0	5	34	14	64	146	497	100	54	2081	264	485	22	816	9239	0	223	81	28	35	68	118	22	61	4	4	0	474	GSL|100.0|EF192179|SH1615603.08FU	Fungi	Ascomycota	Sordariomycetes	Sordariales
OTU127	5	163	18	228	3	9	22	5	11	0	3	156	1663	2321	2629	2659	136	386	253	111	0	37	14	3	75	6	107	398	130	20	19	24	56	21	2	12	0	0	0	1	0	2	4	9	GSL|100.0|LC317554|SH1576892.08FU	Fungi	Basidiomycota	Tremellomycetes	Tremellales
OTU128	0	0	0	2	0	5187	9003	582	12	60	0	7	0	11	23	0	1157	0	63	1472	119	5	12	0	0	10	11	7	2	0	0	1	0	8	18	0	0	389	0	4	0	8	10	0	GS|99.3|JX383936|NA	Fungi	Ascomycota	Sordariomycetes	Hypocreales
OTU129	89	115	0	116	7	9	55	2	17	3	0	5	289	278	476	1409	11	60	0	13	85	248	2	37	2536	16	747	235	6285	54	88	1229	123	44	11	2	7	0	0	3	2	0	1	0	GS|100.0|UDB035127|SH1525452.08FU	Fungi	Ascomycota	Dothideomycetes	Pleosporales
OTU130	0	0	0	8	0	11	2	40	5	12	0	52	727	145	205	51	2	3	0	12	2	12	0	0	8	375	476	190	256	1796	3	5946	63	3259	236	2	55	0	0	62	2	196	1	0	GS|100.0|AY245632|SH1513361.08FU	Fungi	Ascomycota	Sordariomycetes	Hypocreales
OTU131	0	0	21	0	2	2	0	1	0	107	19	0	3	0	3	0	0	0	36	0	108	0	0	0	23	2118	818	10	0	261	13017	43	702	7	28	5	0	88	15	0	5	2	0	0	GS|99.7|KT155915|SH1539642.08FU	Fungi	Ascomycota	Eurotiomycetes	Onygenales
OTU132	0	26	6	0	0	0	0	1	446	15037	1388	176	24	98	14	6	6	39	143	3	2	49	149	22	0	0	8	0	101	23	6	0	0	0	4	10	0	59	29	5	45	0	21	641	GS|100.0|JX381320|NA	Fungi	Ascomycota	Sordariomycetes	Hypocreales
OTU133	0	0	0	0	0	17	4	0	0	0	0	0	0	14	4	0	0	0	0	0	0	9	0	0	0	14	3	0	0	0	0	0	0	6	1222	0	0	0	0	0	0	8935	3	0	US|0.9119|KT241711|NA	Fungi	Ascomycota	Saccharomycetes	Saccharomycetales
OTU134	5803	6291	1070	5	0	0	0	0	165	41	3	1088	0	0	0	2	24	16	144	286	60	166	0	0	0	0	0	0	5	7	1	3	0	0	12	60	13	67	0	175	0	0	0	0	GS|99.3|JX317338|SH1155580.08FU	Fungi	Ascomycota	Leotiomycetes	Helotiales
OTU135	0	12	0	0	0	0	0	0	0	23	0	0	0	0	0	0	0	28	0	0	0	0	0	0	0	76	0	0	0	12615	0	0	0	0	0	0	0	19	0	0	0	0	0	0	GS|99.3|MF942408|NA	Fungi	Ascomycota	Saccharomycetes	Saccharomycetales
OTU136	3560	6344	1138	299	11	19	32	45	1500	3622	383	843	636	1426	257	1428	377	356	931	300	101	99	42	71	6012	1806	1837	274	180	3187	1772	323	565	44	251	173	132	1899	2545	352	101	308	11721	157	GSL|100.0|KY495042|SH1529987.08FU	Fungi	Ascomycota	Eurotiomycetes	Eurotiales
OTU137	0	3	0	0	11	10	44	602	5	10	1	22	719	27	44	33	7	669	4	25	3	8	0	0	31	833	1064	1135	188	393	5	113	1519	4908	12	41	114	28	22	99	18	92	2	62	GSL|100.0|MG551572|SH1510418.08FU	Fungi	Ascomycota	Sordariomycetes	Microascales
OTU138	11	35	0	0	11	9	34	9	5	4	0	0	81	84	265	332	21	30	45	15	34	2951	9	97	2624	113	8517	17	1349	62	60	299	1671	24	14	0	0	0	0	1	6	2	8	0	GSL|100.0|MH087110|SH1526400.08FU	Fungi	Ascomycota	Dothideomycetes	Pleosporales
OTU139	125	129	592	71	2375	30	20	39	1	37	4	0	117	1403	129	271	79	135	103	78	1175	1956	239	7	164	41	76	421	796	9	129	37	180	17	8	10	61	96	3	6	6	2	34	0	GSL|100.0|KY860661|SH1526399.08FU	Fungi	Ascomycota	Dothideomycetes	Pleosporales
OTU140	6	3	6	2	0	4	5	4	185	273	32	649	0	22	4	3	5571	11	1904	366	6	42	134	76	0	2	0	0	10	5	7	3	0	0	75	850	320	3523	2205	323	35	109	892	751	GS|100.0|KX193485|NA	Fungi	Ascomycota	Sordariomycetes	Hypocreales
OTU141	9	146	114	657	999	0	0	235	279	2877	203	868	105	31	220	0	1014	961	4191	6919	25	524	136	28	57	1519	118	194	240	395	58	370	214	14	210	140	83	177	122	115	10	4	206	481	GSL|100.0|MG551577|SH1552439.08FU	Fungi	Ascomycota	Sordariomycetes	Hypocreales
OTU142	13	97	0	112	13	29	20	20	22	0	0	34	202	144	274	2205	16	37	7	22	23	24	2	3	554	30	403	467	878	91	81	731	2787	1469	8	12	11	6	3	22	6	0	9	4	GS|100.0|MH791233|NA	Fungi	Ascomycota	Dothideomycetes	Pleosporales
OTU143	0	0	0	2	0	0	0	31	21	105	13	0	0	0	0	36	0	0	0	2	0	0	0	10	0	0	0	19	0	0	0	1	0	1	74	14228	78	4	11	473	277	833	62	400	GS|100.0|JQ926165|NA	Fungi	Ascomycota	Sordariomycetes	Hypocreales
OTU144	3344	8302	4240	4005	2231	12	8	0	173	794	14	790	66	34	499	115	6	28	181	114	2924	70	2	134	4	0	4	42	8	10	2	3	8	0	1795	56	4	509	71	74	9	0	80	96	GS|99.2|KJ471518|SH1557299.08FU	Fungi	Ascomycota	Eurotiomycetes	Chaetothyriales
OTU145	365	146	6	229	1	7	4	2	57	82	5	252	6	1096	675	716	2	194	38	78	295	17	0	0	400	122	151	84	939	0	0	1259	47	288	22	19	2	106	0	38	0	2	71	0	GSL|100.0|KY792634|SH1555161.08FU	Fungi	Ascomycota	Saccharomycetes	Saccharomycetales
OTU146	6	17	4	0	0	229	94	85	0	57	10	18	210	428	28	12	74	118	36	19	23	13	2	15	182	1052	816	1416	602	4232	3189	543	185	7114	26	30	14	52	2	31	0	12	1	511	GSL|100.0|MF380951|SH1615599.08FU	Fungi	Ascomycota	Sordariomycetes	Sordariales
OTU147	813	240	2	71	6	2	2	6	45	0	0	208	2325	3340	764	5185	2	0	100	30	2	70	0	3	80	12	0	10	0	2	1	0	2	7	0	37	2	0	0	70	5	6	1	7	GS|100.0|JX362816|NA	Fungi	Ascomycota	Sordariomycetes	Coniochaetales
OTU148	0	12	0	0	0	0	0	0	0	10431	0	0	0	0	0	0	0	29	0	0	0	0	0	0	0	0	0	0	0	15	0	0	0	0	2	0	0	19	0	7	0	0	0	0	GS|98.7|KT241181|NA	Fungi	Ascomycota	Sordariomycetes
OTU149	9	2	0	0	1	13	5	3	20	0	0	0	3	4	19	0	24	6	0	0	10	2169	0	0	393	22	222	0	8092	0	1	0	22	39	0	8	3	0	0	0	0	0	0	0	GS|100.0|MF422162|SH1573186.08FU	Fungi	Ascomycota	Dothideomycetes	Pleosporales
OTU150	0	4	5	13	473	9	4	195	0	7	6	8	3	0	0	0	164	3269	211	4534	39	0	0	0	0	153	50	52	0	35	2678	9	59	0	0	1	0	36	4	7	0	0	0	2	GS|100.0|KM108753|SH1516796.08FU	Fungi	Ascomycota	Sordariomycetes	Microascales
OTU151	3	0	17	0	3	10	2	38	625	122	229	262	447	105	754	631	475	297	10436	1097	2	19	42	37	0	5	0	4	284	0	14	4	55	1	63	43	158	88	77	75	2	95	158	628	GSL|100.0|MH165232|NA	Fungi	Ascomycota	Sordariomycetes	Hypocreales
OTU152	0	21	0	0	1239	8146	7579	0	1	58	0	0	14	13	15	0	0	0	0	0	52	9	7	0	0	7	12	0	0	0	0	0	2	7	19	0	0	174	0	0	0	12	8	0	GS|99.3|JX341442|NA	Fungi	Ascomycota	Sordariomycetes	Hypocreales
OTU153	0	2	0	0	20	0	0	0	0	0	0	0	27	0	0	0	0	0	0	0	14	0	0	0	19	0	0	0	0	0	0	0	21	0	0	36	15	0	0	6	10778	13	1	0	GS|99.4|JX384575|NA	Fungi	Ascomycota	Dothideomycetes	Tubeufiales
OTU154	0	0	0	7	0	0	0	0	0	0	0	15	0	0	0	0	0	0	0	16	0	0	0	0	0	0	0	13	0	0	0	8973	0	0	0	0	0	0	0	13	0	0	0	0	GS|99.3|GU911157|NA	Fungi	Basidiomycota	Agaricomycetes	Agaricales
OTU155	1969	3333	9456	1764	3811	2	0	1	73	230	24	281	164	63	55	168	6	21	256	32	624	270	13	1876	553	0	137	112	11	10	14	81	39	78	46	24	4	749	33	44	11	0	36	5	GSL|100.0|MH137648|SH1529987.08FU	Fungi	Ascomycota	Eurotiomycetes	Eurotiales
OTU156	0	10	15	2	0	0	0	0	2	14	19	5	0	0	0	0	0	20	18	2	0	0	0	0	0	0	0	0	0	6	15	2	0	1	5	10	268	6847	8947	975	0	0	0	0	US|0.9299|KX449521|NA	Fungi	Basidiomycota	Microbotryomycetes	Sporidiobolales
OTU157	1208	4547	5308	2465	0	0	0	0	25	125	6	238	0	0	0	0	4	13	49	64	215	23	0	0	0	0	0	39	2	7	5	5	0	0	40	3	0	476	7	35	10	0	0	0	GS|100.0|KT759671|SH1522838.08FU	Fungi	Ascomycota	Sordariomycetes	Hypocreales
OTU158	5	2	0	2	2	4	2	3	359	867	202	2281	0	2	0	9	10	119	17	397	3	0	0	0	0	0	0	2	3	8	4	3	2	1	161	41	864	1035	866	97	656	1148	129	1619	GS|100.0|JF811913|NA	Fungi	Ascomycota	Sordariomycetes	Xylariales
OTU159	2012	898	5788	4887	2218	0	0	13	64	141	10	347	9	0	8	23	7	4	44	76	3115	734	975	10841	121	8	2	14	4	0	9	4	10	2	38	39	2	463	9	48	4	2	1	15	GS|99.7|KY687843|SH1615914.08FU	Fungi	Ascomycota	Sordariomycetes	Sordariales
OTU160	0	0	0	0	1	59	2	17	29	25	1	320	38	49	0	0	0	13	0	2	0	27	62	0	182	30	691	7	160	0	9	197	174	15936	4	28	298	11	8	75	23	22	13	151	GSL|100.0|EU821334|SH1555960.08FU	Fungi	Ascomycota	Sordariomycetes	Hypocreales
OTU161	3	2	12	5	0	0	0	4	4	67	318	14	230	397	279	134	1565	1905	4028	3893	0	0	0	0	0	0	0	0	3	5	15	12	0	0	2	9	65	4	15	17	2	2	4	37	GS|100.0|MG200125|NA	Fungi	Ascomycota	Sordariomycetes	Sordariales
OTU162	0	0	0	0	7	0	11	32	3	26	56	2	6	0	13	7	0	0	0	2	2	0	9861	0	5	4	16	5	0	0	0	0	10	0	27	1663	27	58	10	287	3080	716	50	121	GS|100.0|KU144671|SH1585532.08FU	Fungi	Ascomycota	Sordariomycetes	Xylariales
OTU163	0	0	0	7	2	5	3	5	187	231	101	3111	0	4	2	2	0	0	0	16	0	3	0	0	0	5	0	0	3	0	0	7	0	4	838	1328	365	0	0	819	561	3020	1	9	GS|98.9|KX193412|NA	Fungi	Chytridiomycota	Rhizophydiomycetes	Rhizophydiales
OTU164	0	0	0	0	2	0	13	0	0	0	0	0	3	17	19	0	0	0	0	0	0	0	7	0	21	418	9217	0	0	2398	0	0	1063	0	15	0	0	0	0	0	3	0	7	0	GSL|100.0|KM246745|SH1557387.08FU	Fungi	Mucoromycota	Mucoromycetes	Mucorales
OTU165	0	0	0	0	0	11	0	9	0	0	0	0	0	14	0	0	0	72	39	35	58	16331	554	15	0	12	0	0	0	0	0	0	1	11	0	2	0	0	0	0	0	4	2	0	GS|100.0|KT728307|NA	Fungi	Mortierellomycota	Mortierellomycetes	Mortierellales
OTU166	0	0	0	0	0	0	0	27	0	0	0	0	0	0	0	13	0	0	0	0	0	0	0	4	0	0	0	8728	0	0	0	1	0	0	0	18	0	0	0	0	0	0	0	8	US|0.9028|JQ031128|SH1523680.08FU	Fungi	Basidiomycota	Microbotryomycetes	Sporidiobolales
OTU167	6763	889	306	290	6	0	0	1	207	16	2	1723	4	7	0	0	12	70	204	317	7	147	0	0	2393	0	175	59	166	60	123	667	88	0	0	108	12	35	5	175	2	0	5	0	GS|100.0|KU838901|NA	Fungi	Ascomycota	Eurotiomycetes	Eurotiales
OTU168	0	0	0	0	0	0	7	2	18	0	0	15	0	0	7	0	0	0	0	0	0	0	9243	0	2	0	7	6	0	0	0	0	1	1	84	205	4	0	0	192	518	13	10	1010	GS|100.0|JX390059|NA	Fungi	Ascomycota	Sordariomycetes	Xylariales
OTU169	0	3943	0	978	2	0	0	10	0	6	0	0	4	0	0	7	0	8	0	4	1172	0	30	5092	31	0	0	9	0	6	0	0	2	0	0	7	0	4	0	2	0	0	0	8	GS|97.8|LC273398|NA	Fungi	Ascomycota	Eurotiomycetes	Chaetothyriales
OTU170	0	0	6	0	0	2	12	0	1	0	3	67	0	7	6	0	0	72	1419	84	3	2554	8456	4	0	2	9	0	0	0	2	0	0	3	12	0	0	0	3	1	0	0	4	0	GS|98.6|JX351882|NA	Fungi	Ascomycota	Eurotiomycetes	Eurotiales
OTU171	351	127	4	0	0	0	0	0	25	0	0	0	0	0	0	0	17	0	15	3	0	7	0	2	0	0	0	25	11343	0	1	0	0	0	0	6	14	26	11	12	0	0	0	0	GS|99.7|KF732838|SH1188550.08FU	Fungi	Ascomycota	Eurotiomycetes	Eurotiales
OTU172	5	13	0	2	0	0	3	1	1423	4115	76	577	0	3	0	8	70	2020	55	21	0	0	0	0	0	8	2	0	2	12	2	1	0	3	336	86	327	244	180	15	59	2385	210	1798	GS|100.0|JX389287|NA	Fungi	Ascomycota	Sordariomycetes	Hypocreales
OTU173	9	0	12	0	0	0	3	5	9	0	9	8	32	0	11	0	6661	52	6442	2391	0	0	0	0	0	17	2	4	10	2	10	4	0	210	1	0	8	0	13	3	0	0	1	0	GS|100.0|JX387877|NA	Fungi	Ascomycota	Sordariomycetes	Microascales
OTU174	0	0	0	0	8	0	0	12	0	0	0	0	2	0	0	4	0	0	0	0	2863	0	0	6008	22	26	0	9	0	0	0	0	17	0	0	9	0	0	6	0	4	0	1	12	GS|97.9|EU940205|NA	Fungi	Ascomycota	Dothideomycetes	Pleosporales
OTU175	5	21	2	360	2	5	3	23	3	0	3	79	1184	1316	604	1307	9	7	24	23	0	4	0	3	113	40	17	1089	334	18	994	1362	75	2	1	16	3	0	4	12	11	3	4	261	GS|100.0|EU543253|SH1539591.08FU	Fungi	Ascomycota	Sordariomycetes	Myrmecridiales
OTU176	0	2	2	0	843	1536	1121	1014	3	62	6	39	127	19	4	62	0	140	11	0	33	11	2	0	3	6103	14	105	5	626	1	0	576	19	15	15	0	1778	1956	27	0	9	2	167	GSL|100.0|KF915988|SH1510411.08FU	Fungi	Ascomycota	Sordariomycetes	Microascales
OTU177	0	0	0	0	4	124	35	686	0	0	2	0	6	0	1632	3	73	278	319	340	0	7	158	0	259	66	4103	480	560	8	32	388	967	130	5	3	2	24	0	1	5	0	7	6	GSL|100.0|KY942146|SH1561004.08FU	Fungi	Ascomycota	Sordariomycetes	Hypocreales
OTU178	3	0	3	4	0	0	0	0	6	0	4	10	0	0	0	0	961	103	2023	4751	0	0	0	0	0	0	0	0	2	0	3	9	0	0	0	0	0	0	0	13	0	0	0	0	GS|99.3|JX329984|NA	Fungi	Ascomycota	Orbiliomycetes	Orbiliales
OTU179	9	2	8	4	0	0	2	0	15	3	2	21	0	0	0	0	6652	1433	2792	1553	3	0	0	0	0	0	0	0	7	4	7	2	0	0	2	0	7	3	9	3	0	0	0	3	GSL|100.0|MG748670|SH1183105.08FU	Fungi	Ascomycota	Sordariomycetes	Hypocreales
OTU180	0	409	5143	5399	0	0	0	0	0	182	7	9	0	0	4	0	0	3	8	11	303	0	0	0	0	0	0	6	0	0	4	4	2	0	31	4	0	375	3	7	0	0	0	0	GS|100.0|KY588671|NA	Fungi	Ascomycota	Sordariomycetes	Chaetosphaeriales
OTU181	6	2	4	6	0	0	4	2	1848	2126	558	2967	14	0	3	2	21	5	0	4	0	0	2	0	0	0	2	0	8	0	0	1	3	0	12	200	3335	638	692	1014	357	0	3147	853	SS|0.9400|JN942684|SH1237866.08FU	Fungi	Mucoromycota	Mucoromycetes	Mucorales
OTU182	221	201	301	795	57	18	27	40	36	538	188	2323	696	1284	459	69	192	2503	2107	1030	886	26	5595	71	10	11	29	183	9	40	9	21	10	15	3662	3392	3156	2700	2852	4435	4956	5079	7648	3668	GS|100.0|KT728307|NA	Fungi	Mortierellomycota	Mortierellomycetes	Mortierellales
OTU183	2	0	2	0	0	7	2	0	969	157	619	57	0	9	4	0	0	0	4	0	0	181	0	0	0	5	0	0	2	0	1	0	0	2	1114	2	0	0	2	22	2	4029	0	51	SS|0.9000|KT242254|NA	Fungi	Chytridiomycota	Rhizophydiomycetes	Rhizophydiales
OTU184	0	0	0	0	0	0	0	18	0	0	0	0	0	0	0	20	0	0	0	0	0	0	0	8359	0	0	0	8	0	0	0	0	0	0	0	8	0	0	0	0	0	0	0	5	GS|100.0|MH791233|NA	Fungi	Ascomycota	Dothideomycetes	Pleosporales
OTU185	0	0	20	0	0	0	0	0	0	0	20	0	0	0	0	0	50	0	8145	17	0	0	0	0	0	0	0	0	0	0	18	0	0	0	0	0	0	0	14	0	0	0	0	0	GS|97.4|KT270133|NA	Fungi	Ascomycota	Dothideomycetes	Pleosporales
OTU186	0	8	7	6	2	0	0	0	4	7	7	11	0	0	0	0	1552	1714	3239	3070	0	0	0	0	264	22	54	0	2	2	1	6	1	0	0	8	2	0	7	3	0	0	1	0	GSL|100.0|MH173849|SH1546337.08FU	Fungi	Ascomycota	Sordariomycetes	Hypocreales
OTU187	20	0	8	0	0	0	0	1384	20	0	5	2	0	0	0	4	11264	0	3606	605	0	0	0	3	0	0	0	3	19	0	12	0	0	0	0	2	24	0	7	0	0	0	0	3	GS|99.1|MH201837|NA	Fungi	Basidiomycota	Agaricomycetes	Auriculariales
OTU188	12	24	0	3	10	16	18	40	334	488	229	1548	5451	805	2852	6494	18	160	335	80	25	35	180	147	103	100	32	8	700	19	3	415	125	746	59	704	654	1072	1379	303	126	426	1236	417	GSL|100.0|MH169230|SH1567965.08FU	Fungi	Ascomycota	Sordariomycetes	Hypocreales
OTU189	2	4	3	2	0	6	0	0	7	994	56	0	0	0	0	0	0	7	8	2	0	0	0	0	0	0	0	0	0	4	5	0	0	1	191	63	269	2010	2311	988	0	1355	153	39	GS|100.0|KY114931|NA	Fungi	Mucoromycota	Mucoromycetes	Mucorales
OTU190	0	0	6	0	1128	5	0	1	0	41	11	0	0	0	0	4	0	0	15	0	57	0	0	0	2	0	2	660	44	4	6397	140	119	0	22	43	83	33	37	53	2	6	0	188	GS|100.0|KP216935|SH1565383.08FU	Fungi	Ascomycota	Eurotiomycetes	Onygenales
OTU191	0	0	0	0	12	0	0	0	0	0	0	0	22	0	0	0	0	0	0	0	10	0	0	0	12	0	0	0	0	0	0	0	11	0	0	5	0	0	0	0	8585	9	0	0	GS|100.0|JF811913|NA	Fungi	Ascomycota	Sordariomycetes	Xylariales
OTU192	0	0	0	0	0	209	51	6940	0	2	1	0	0	0	0	11	0	0	0	0	0	0	0	13	2	3	0	13	0	0	0	0	0	0	0	8	0	0	0	0	0	0	0	10	SS|1.0000|KU579874|SH1628176.08FU	Fungi
OTU193	0	0	0	0	0	4	8	0	0	0	0	0	0	14	8	0	0	0	0	2	0	50	4312	16	8	8	17	8	0	1170	0	0	0	3192	3	0	0	0	0	0	0	8	3	0	GS|100.0|JX387772|NA	Fungi	Ascomycota	Dothideomycetes	Pleosporales
OTU194	0	0	0	0	0	6	0	0	0	0	0	0	0	7	49	0	0	0	0	0	0	6974	0	0	0	13	0	0	0	0	0	0	0	6	0	0	0	0	0	0	0	5	0	0	GS|100.0|JX390570|NA	Fungi	Ascomycota	Sordariomycetes	Sordariales
OTU195	0	0	0	3	1	0	12	0	1	0	0	8	144	0	4457	3	101	7	2297	2545	0	296	3	0	0	17	19	6	527	0	4	520	8	0	2	0	0	0	10	0	0	0	7	0	GS|100.0|JX321308|NA	Fungi	Ascomycota	Sordariomycetes	Hypocreales
OTU196	3589	414	12483	663	2567	3	0	1	91	489	18	600	9	35	121	47	11	4	99	71	1400	3698	343	2153	82	33	11	1238	38	23	15	531	43	0	120	39	2	1554	19	38	3	5	0	4	GS|100.0|KP769836|SH1609448.08FU	Fungi	Ascomycota	Sordariomycetes	Magnaporthales
OTU197	3	4	3	0	0	0	0	0	522	4832	1380	3	0	0	0	0	2	7	6	0	0	0	0	0	0	0	0	0	0	7	5	0	0	0	0	0	2	11	0	0	0	0	0	0	US|0.9090|KX899481|NA	Fungi	Ascomycota	Saccharomycetes	Saccharomycetales
OTU198	0	6	0	5	8	0	0	0	0	432	0	113	4	0	0	0	5	46	0	7	10	0	0	0	5498	0	5	350	80	0	142	3163	10	0	199	1	0	6	12	5	9	81	0	0	GSL|100.0|EU287812|SH1529400.08FU	Fungi	Ascomycota	Sordariomycetes	Glomerellales
OTU199	2	0	0	2	0	8	0	31	386	248	90	970	0	4	0	11	5	0	0	6	0	0	26	6	2	2	4	6	0	0	0	1	0	5	782	542	1031	0	0	1193	432	1843	0	3084	GS|100.0|JF811913|NA	Fungi	Ascomycota	Sordariomycetes	Xylariales
OTU200	0	0	4	6	0	2	0	0	1	7	2	8	6	0	0	0	835	3060	1237	1638	0	0	0	0	80	30	78	111	81	61	7	2	0	98	0	2	0	7	4	10	0	0	0	0	GS|100.0|KY768116|NA	Fungi	Ascomycota	Dothideomycetes	Pleosporales
OTU201	6651	17	23	6	0	0	0	0	261	0	2	1632	0	0	0	0	18	0	210	303	6	164	0	0	0	0	0	0	10	0	0	2	0	0	0	90	10	53	0	194	0	0	0	0	US|0.9299|GQ923974|NA	Fungi	Ascomycota	Sordariomycetes	Hypocreales
OTU202	0	0	0	0	4	5	8	0	37	3	1	21	1239	816	1833	3196	0	0	27	18	0	36	0	56	0	2	5	4	0	0	1	90	2	2	2	14	0	0	0	1	3	0	1	8	GS|100.0|JX389240|NA	Fungi	Ascomycota	Dothideomycetes	Pleosporales
OTU203	2318	3093	3570	0	2382	0	0	1	59	103	4	415	3	0	0	0	5	9	43	128	229	29	0	0	2	0	0	0	4	4	3	0	21	0	39	21	2	494	0	48	3	0	0	0	GS|98.7|KU537299|NA	Fungi	Ascomycota	Sordariomycetes	Sordariales
OTU204	0	9	0	0	3	9	9	9	6	0	0	107	804	191	2317	3195	0	0	7	27	0	10	2	0	97	9	5	148	2	16	5	0	1	10	2	20	0	0	0	0	4	0	8	4	GS|100.0|KC525589|NA	Fungi	Ascomycota	Dothideomycetes	Pleosporales
OTU205	0	2	0	0	1	9253	11054	7	0	126	0	0	0	23	32	0	0	0	0	0	170	7	8	0	0	15	24	0	0	0	1	0	0	9	42	0	0	572	0	0	0	10	21	0	GS|99.3|MF671824|NA	Fungi	Ascomycota	Sordariomycetes	Microascales
OTU206	0	4	3	4	0	3	5	24	132	106	523	52	0	5	4	2	875	1814	564	3558	0	0	6	0	0	0	5	33	11	10	4	356	1	88	2184	56	17	83	45	79	48	1860	5	96	GS|100.0|KU314961|NA	Fungi	Ascomycota	Sordariomycetes	Glomerellales
OTU207	3	8	0	3	0	4	0	29	1423	3330	311	797	0	0	0	0	0	6	3	36	0	15	0	0	0	0	2	0	0	52	0	4	0	0	17	4	59	5	0	181	5	27	0	0	GS|100.0|KR363026|NA	Fungi	Basidiomycota	Tremellomycetes	Trichosporonales
OTU208	4	0	0	3	3	5	2	15	5	0	0	4	21	3	72	0	3	0	5	10	2	2004	37	12	35	4	183	81	2193	0	6	1472	191	161	2	0	2	0	0	0	0	2	0	0	GS|100.0|HQ631043|SH1191830.08FU	Fungi	Ascomycota	Dothideomycetes	Pleosporales
OTU209	4601	425	7407	2429	0	0	0	0	38	153	13	345	0	0	0	0	11	3	54	62	351	30	0	0	0	0	0	0	4	2	8	29	0	0	24	16	2	741	12	36	0	0	0	0	GS|97.7|KP235662|NA	Fungi	Ascomycota	Orbiliomycetes	Orbiliales
OTU210	10	696	1872	0	0	3	9	0	4	28	5	0	8	0	7	0	6	62	16	38	106	4	3971	0	0	12	8	0	0	0	7	0	1	0	210	1	0	323	209	4	54	161	30	20	GS|99.4|KU538097|NA	Fungi	Basidiomycota	Agaricomycetes	Agaricales
OTU211	0	0	0	0	1	2	0	18	0	17	0	0	319	143	0	91	0	0	0	0	284	350	2	7282	17	0	3	11	15	0	0	18	232	0	0	4	0	0	0	0	0	0	3	6	GS|100.0|JX390570|NA	Fungi	Ascomycota	Sordariomycetes	Sordariales
OTU212	0	2	6	4	1	22	4	54	53	20	1369	5153	37	76	1303	1189	271	136	76	60	269	49	136	2027	13	2	4	7	40	0	2	11	0	1	586	163	13	84	130	32	122	873	1790	192	GS|100.0|DQ993633|SH1522828.08FU	Fungi	Ascomycota	Sordariomycetes	Hypocreales
OTU213	5	3	3	11	0	0	0	0	9	2	2	16	0	0	0	0	5	5	5	17	0	0	0	0	0	0	0	0	4	2	2	5	0	0	64	97	2321	1268	1402	4751	32	2	0	25	GS|99.3|KX090411|NA	Fungi	Ascomycota	Sordariomycetes	Glomerellales
OTU214	0	0	0	0	0	0	7	0	0	0	0	0	0	0	7	0	0	0	0	0	0	110	6466	0	0	0	8	0	0	0	0	0	0	0	10	0	0	0	0	0	0	0	6	0	US|0.9161|JX340834|NA	Fungi	Ascomycota	Dothideomycetes	Pleosporales
OTU215	2	2	0	0	1	182	9	5	10	0	0	77	989	883	661	2046	0	0	13	16	3	19	2	2	118	14	125	71	317	0	18	1107	456	60	4	4	0	0	0	8	4	3	2	0	GS|100.0|KY364613|SH1646220.08FU	Fungi	Ascomycota	Dothideomycetes	Pleosporales
OTU216	0	0	0	21	0	2	0	7	1	0	172	7551	0	0	0	9	0	0	0	21	0	719	0	3	0	0	0	1689	0	0	0	20	0	0	0	4	0	0	0	9	0	2	3	1309	GS|99.7|MF568844|NA	Fungi	Chytridiomycota	Rhizophydiomycetes	Rhizophydiales
OTU217	0	0	0	0	0	6	2	0	0	0	0	0	0	13	2	0	0	0	0	0	0	9	0	0	0	7	0	0	0	0	0	0	0	7	807	0	0	0	0	3	0	5762	1	0	GS|99.3|M10392|NA	Fungi	Ascomycota	Eurotiomycetes	Eurotiales
OTU218	58	164	154	248	13	9	8	160	13	14	3	88	3763	1519	1175	1488	451	944	641	459	2	8	11	0	28	44	586	28	0	6	0	1802	121	0	11	47	2	20	15	8	54	5	13	34	GS|100.0|KJ207396|SH1546412.08FU	Fungi	Ascomycota	Sordariomycetes	Hypocreales
OTU219	0	7	20	0	0	0	0	0	242	941	19	343	0	0	0	0	0	13	42	2	0	0	12	0	0	0	0	0	0	10	17	1	0	0	25	25	39	4803	15105	30	200	0	20	49	GS|99.7|MF447831|SH1547377.08FU	Fungi	Basidiomycota	Agaricomycetes	Phallales
OTU220	0	0	0	0	7	7	0	1	0	2	0	0	4566	203	26	8	73	464	168	141	42	177	1005	127	45	0	2	0	0	0	0	1	10	0	2	0	0	2	0	0	4	0	0	0	GSL|100.0|FJ161927|SH1557034.08FU	Fungi	Mortierellomycota	Mortierellomycetes	Mortierellales
OTU221	0	0	0	0	5	6	9	42	13	3	3	84	2771	2029	3098	1957	0	0	14	45	27	73	367	160	9	4	291	12	0	25	0	0	10	9	3	85	0	10	22	1	3	0	5	280	GS|100.0|HM162087|SH1578224.08FU	Fungi	Ascomycota	Sordariomycetes	Sordariales
OTU222	0	0	0	0	0	0	0	8	32	30	1	1218	0	0	0	22	3	0	4	6	0	0	0	11	0	0	0	11	3	0	0	4	0	0	203	282	465	54	103	291	119	3	1752	8645	GS|100.0|JX381320|NA	Fungi	Ascomycota	Sordariomycetes	Hypocreales
OTU223	0	18	0	0	1	4	0	9	0	2	0	67	357	781	761	4145	26	61	49	38	0	4	0	4	475	2	16	7	0	101	1	0	3	0	1	18	0	2	0	8	0	0	2	6	GSL|100.0|FJ473371|SH1557457.08FU	Fungi	Basidiomycota	Tremellomycetes	Filobasidiales
OTU224	0	0	0	0	6	10	0	0	0	0	0	0	1642	4067	33	13	0	0	0	0	9	5	0	500	4	11	2	267	18	0	0	0	1	4	0	1	0	0	0	0	0	6	0	0	SS|0.9700|AB807969|NA	Fungi	Basidiomycota	Agaricomycetes	Phallales
OTU225	5	0	0	0	3	53	2	5	183	1628	160	687	0	0	5	3	7	0	5	9	0	122	8	0	4	5	42	169	383	0	0	1991	71	0	147	59	1810	248	398	520	633	104	14	1400	GS|100.0|KC806298|SH1522829.08FU	Fungi	Ascomycota	Sordariomycetes	Hypocreales
OTU226	0	0	0	0	0	5732	2385	47	0	0	12	0	2	16	9	0	6	0	0	0	43	8	2	0	0	9	30	2	0	0	0	7	120	15	10	0	0	120	0	0	0	6	3	0	GS|100.0|KR709191|NA	Fungi	Ascomycota	Sordariomycetes	Hypocreales
OTU227	2	2	0	8	0	0	0	0	261	636	163	5384	0	2	0	0	3	0	0	12	0	0	0	0	0	0	0	0	0	0	0	8	0	505	88	26	224	38	76	43	0	95	8	38	GS|100.0|HG937053|SH1552324.08FU	Fungi	Mortierellomycota	Mortierellomycetes	Mortierellales
OTU228	5	9662	0	0	0	0	0	0	0	16	0	0	0	0	0	0	0	13	0	0	0	0	0	0	0	0	0	0	0	4	0	0	0	0	0	0	0	8	0	0	0	0	0	0	GS|99.2|JX333125|NA	Fungi	Basidiomycota	Agaricomycetes	Sebacinales
OTU229	2	0	0	4	0	0	0	3	5	4	8	1030	0	0	0	2	5	0	0	7	0	0	0	0	0	0	0	15	3	0	0	6	0	0	77	1061	1770	11	2	2104	90	73	7	53	GSL|100.0|MG052954|SH1607997.08FU	Fungi	Mortierellomycota	Mortierellomycetes	Mortierellales
OTU230	0	0	0	18	0	0	0	0	2	0	0	17	0	0	0	0	52	0	539	5387	0	0	0	0	0	0	0	0	0	0	0	9	0	0	0	8	0	0	0	11	0	0	0	0	GS|99.3|JX334879|NA	Fungi	Ascomycota	Sordariomycetes	Togniniales
OTU231	0	0	0	0	0	12	0	0	0	0	0	0	0	5582	2	0	0	0	0	149	0	4	0	0	0	10	0	0	0	0	0	1	0	5	0	0	0	0	0	1	0	14	0	0	GS|100.0|JF811913|NA	Fungi	Ascomycota	Sordariomycetes	Xylariales
OTU232	5	0	2	6	1	0	0	2	24	26	34	3747	0	0	0	4	13	0	3	13	0	0	0	0	0	0	0	4	2	0	0	7	0	0	0	5	4345	327	260	275	0	0	31	1437	GS|100.0|JQ926165|NA	Fungi	Ascomycota	Sordariomycetes	Hypocreales
OTU233	0	223	392	3	0	0	7	0	19	0	1	2	466	271	1548	954	25	41	71	44	0	2	3	0	13	0	11	28	458	2	1	723	4	32	7	3	10	0	0	4	2	0	8	2	GSL|100.0|MH201180|SH1576891.08FU	Fungi	Basidiomycota	Tremellomycetes	Tremellales
OTU234	0	0	2	0	930	2	4	0	0	9	3	10	14	2	6	0	0	15	0	0	8	2	3	0	10	1058	2845	0	94	266	917	0	1976	1	3	0	0	96	141	21	5	2	3	40	GS|98.5|JX350366|NA	Fungi	Ascomycota	Eurotiomycetes	Onygenales
OTU235	239	61	4	94	5	16	9	470	591	2450	580	4320	6	8	11	23	21	89	95	33	42	2440	2615	11	266	1297	2208	2302	4452	1172	17	1489	778	933	377	2533	6307	836	1445	3811	670	165	225	3870	GSL|100.0|MG200125|NA	Fungi	Ascomycota	Sordariomycetes	Sordariales
OTU236	10	41	0	0	3	6	0	1	4	14	1	6	780	2693	1319	88	77	162	163	166	0	4	6	0	0	10	5	0	0	0	1	0	2	3	0	1	20	0	0	8	6	4	1	0	GS|98.3|JX136259|NA	Fungi	Basidiomycota	Agaricomycetes	Agaricales
OTU237	0	0	0	0	4159	3	0	65	2	248	8	30	21	52	8	3	0	0	432	9	131	0	0	3	10	0	13	7	0	0	1636	412	28	0	38	145	24	112	0	78	9	18	0	8	GSL|100.0|AJ131785|SH1569402.08FU	Fungi	Ascomycota	Eurotiomycetes	Onygenales
OTU238	0	0	0	0	0	601	4713	0	1	40	1	2	0	0	9	0	0	0	0	0	18	4	7	0	0	0	11	0	0	0	0	0	0	1	21	0	0	0	2	0	0	0	5	0	GS|98.0|HM488741|SH1202719.08FU	Fungi	Basidiomycota	Agaricomycetes	Agaricales
OTU239	0	0	0	9	0	0	0	0	1	0	7	5356	0	0	0	0	0	9	0	12	0	52	0	0	0	0	0	0	0	0	2	10	0	0	5	0	0	1067	0	391	0	0	0	0	GS|98.7|KM678383|NA	Fungi	Ascomycota	Dothideomycetes	Pleosporales
OTU240	0	0	0	0	9	0	0	0	0	0	28	0	21	0	3	0	0	10	0	4	5	0	0	0	6	0	0	0	0	0	0	0	10	0	117	78	34	0	3	10	5851	35	5	117	GS|100.0|JF811913|NA	Fungi	Ascomycota	Sordariomycetes	Xylariales
OTU241	0	0	0	0	0	0	15	0	0	0	0	0	181	8	5636	150	2	0	0	0	0	0	2	0	0	0	10	0	4	0	0	0	17	0	6	1	0	0	0	0	0	0	4	0	GS|98.8|GU968424|NA	Fungi	Ascomycota	Dothideomycetes	Botryosphaeriales
OTU242	0	8	2	0	3	0	3	2	4	13	2	48	72	10	134	305	272	5188	764	826	0	0	0	0	0	0	2	182	0	12	3	2	0	89	18	19	107	7	0	92	0	0	1	0	GS|100.0|KT362177|SH1518371.08FU	Fungi	Ascomycota	Sordariomycetes	Glomerellales
OTU243	253	1565	5296	0	0	0	0	0	5	78	10	42	0	0	0	0	2	10	32	0	253	15	0	0	0	0	4	0	0	2	8	1	1	0	51	0	0	345	8	7	0	0	0	0	US|0.9385|KT245101|NA	Fungi	Ascomycota	Sordariomycetes	Hypocreales
OTU244	0	7	0	0	0	0	0	0	1	8	1	0	0	0	5	0	44	4669	335	190	0	0	3	0	0	0	0	0	0	10	0	0	0	0	0	0	0	12	0	2	0	0	0	0	GSL|100.0|MG748675|SH1547068.08FU	Fungi	Ascomycota	Dothideomycetes	Pleosporales
OTU245	0	0	0	0	10	0	0	12	4	0	0	72	12	0	0	4365	0	0	0	8	5695	4	0	5	68	0	0	13	0	0	0	0	6	0	0	6	0	0	0	3	9	0	4	9	GS|97.0|EU490168|SH1190023.08FU	Fungi	Mortierellomycota	Mortierellomycetes	Mortierellales
OTU246	0	0	0	0	0	0	0	6299	0	0	0	0	0	0	11	21	0	0	0	356	0	0	0	8	0	0	0	16	0	0	0	1	0	0	0	8	0	0	0	1	0	0	0	8	GS|99.1|MH201655|NA	Fungi	Chytridiomycota	Spizellomycetes	Spizellomycetales
OTU247	0	0	5	0	0	3	0	1	3	0	20	6	0	2	0	0	0	0	16	6	0	0	0	2	0	0	0	0	0	0	6	0	0	0	51	4	0	461	4622	7	0	1311	14	1383	US|0.9338|MF570707|NA	Fungi	Ascomycota	Sordariomycetes	Hypocreales
OTU248	0	0	0	5	0	0	0	0	0	0	0	12	0	0	0	0	0	0	0	11	0	0	0	0	0	0	0	7	8	0	0	4750	0	0	0	0	0	0	0	7	0	0	0	0	SS|1.0000|KF800655|SH1558908.08FU	Fungi	Ascomycota	Dothideomycetes	Pleosporales
OTU249	115	16	715	7488	0	0	0	0	0	0	1	14	0	0	0	0	0	0	8	19	0	7	0	0	0	0	0	0	0	0	1	8	0	0	0	0	0	0	0	14	0	0	0	0	GDL|100.0|GU307897|NA	Fungi	Ascomycota
OTU250	0	0	0	0	0	2123	1876	1021	0	67	0	0	0	4	5	3	0	0	0	0	37	3	2	0	0	4	3	0	0	0	0	0	0	3	5	4	0	66	0	8	0	3	2	2	GS|100.0|KY412169|SH1559722.08FU	Fungi	Ascomycota	Saccharomycetes	Saccharomycetales
OTU251	0	0	0	0	0	10	0	7	0	0	1	0	0	15	0	0	0	0	0	0	5	9	0	0	3	6512	0	0	0	208	119	0	0	7	0	8	0	0	0	0	0	5	0	0	GS|100.0|JX388320|NA	Fungi	Ascomycota	Sordariomycetes	Hypocreales
OTU252	7	0	0	0	0	0	0	14	0	0	0	0	0	0	3	28	0	0	0	0	0	0	0	10	13	13	0	10875	0	0	16	0	0	0	0	30	0	0	0	0	0	0	0	9	GS|97.0|KU536693|NA	Fungi	Basidiomycota	Agaricomycetes	Agaricales
OTU253	3	40	90	405	0	0	3	0	320	1095	2	14	12	0	3	0	148	317	17	1141	42	192	0	0	0	24	3	0	5	28	0	2	0	0	32	324	834	153	165	37	0	8	2937	36	GSL|100.0|KP260559|SH1524437.08FU	Fungi	Ascomycota	Sordariomycetes	Hypocreales
OTU254	0	0	0	0	0	21	2	0	0	0	0	0	0	15	0	0	0	0	0	0	6	2	0	0	0	5284	0	95	0	587	0	0	0	6	0	0	0	0	8	0	0	6	0	0	GSL|100.0|GQ249890|SH1557397.08FU	Fungi	Mucoromycota	Mucoromycetes	Mucorales
OTU255	715	4207	300	0	532	0	0	0	0	15	1	35	0	0	0	0	0	11	5	11	21	20	0	0	0	0	0	0	2	3	0	0	1	0	3	7	2	32	0	11	0	0	0	0	US|0.9299|FR648365|NA	Fungi	Ascomycota	Sordariomycetes	Hypocreales
OTU256	0	4	0	123	2	12	0	0	0	0	0	0	221	38	503	0	0	0	0	0	121	4075	91	0	7	3	265	0	0	0	0	0	1043	5	1	0	0	0	0	0	3	7	1	0	GS|100.0|JX387683|NA	Fungi	Ascomycota	Dothideomycetes	Pleosporales
OTU257	91	0	0	0	1	964	5619	0	1	80	0	0	0	35	18	0	0	0	0	0	91	0	10	0	0	5	6	0	0	0	0	0	0	2	9	0	0	167	3	0	2	3	8	0	GS|99.3|MF671824|NA	Fungi	Ascomycota	Sordariomycetes	Microascales
OTU258	0	3	0	2	0	3	0	0	123	14	29	802	0	5	0	0	0	5	79	9	0	0	12	0	0	3	0	2	0	2	2	1	0	2	136	1142	430	1530	1446	493	75	1484	110	114	GS|100.0|FJ386866|NA	Fungi	Ascomycota	Sordariomycetes	Hypocreales
OTU259	0	2	2	2	0	0	0	0	55	144	3	419	0	6	0	0	335	1879	868	596	0	2	0	0	0	0	0	0	0	0	4	1	0	1	145	1	0	30	44	7	0	737	16	48	GS|100.0|KC525589|NA	Fungi	Ascomycota	Dothideomycetes	Pleosporales
OTU260	0	0	0	0	6	0	0	0	0	0	0	0	5	0	0	0	0	0	0	0	7720	0	0	0	7	0	0	0	0	0	0	0	5	0	0	0	0	0	0	0	5	0	0	0	GS|99.4|JX328667|NA	Fungi	Ascomycota	Sordariomycetes	Sordariales
OTU261	38	286	0	0	0	15	2	11	20	72	6	94	23	279	2	48	10	14	17	9	4	2	0	7	0	78	6	17	0	14	0	2	0	2	16	5368	485	24	16	790	11	0	36	53	GSL|100.0|AY386830|SH1626112.08FU	Fungi	Basidiomycota	Agaricomycetes	Agaricales
OTU262	3	6	0	7	0	6	0	2	679	1906	148	2703	0	5	0	0	8	69	50	837	3	3	0	0	0	3	0	0	0	6	0	5	0	2	239	140	229	250	339	203	0	2127	28	315	GSL|100.0|KU712213|NA	Fungi	Ascomycota	Sordariomycetes	Hypocreales
OTU263	0	0	0	0	0	0	0	16	0	0	0	0	0	0	0	30	0	0	0	0	0	0	0	12	0	0	0	5	0	0	0	0	1	0	1	9096	3	5	6	24	0	0	14	12	US|0.9028|FJ820508|NA	Fungi	Basidiomycota	Microbotryomycetes	Sporidiobolales
OTU264	1300	3509	239	0	0	0	0	0	10	6	0	169	0	0	0	0	5	14	11	12	0	5	0	0	0	0	0	0	4	4	1	0	0	0	0	19	3	3	0	3	0	0	0	0	GS|100.0|JX326956|NA	Fungi	Ascomycota	Dothideomycetes	Pleosporales
OTU265	0	0	3	3	0	0	0	1	2	5	1	7	0	0	0	2	13	4	289	208	0	557	38	63	0	0	0	3	1752	7	0	1307	2	0	1	0	0	2833	2508	5	0	0	25	993	GS|100.0|MH474192|NA	Fungi	Mortierellomycota	Mortierellomycetes	Mortierellales
OTU266	5024	112	0	5	0	0	0	1	126	6	2	866	4	4	0	0	145	3426	173	242	0	105	0	0	0	251	91	0	4	139	0	2	43	0	0	104	36	8	32	120	0	0	2	0	GSL|100.0|MG584875|NA	Fungi	Ascomycota	Eurotiomycetes	Eurotiales
OTU267	2	19	2	20	2	3	6	1604	2	27	14	51	296	281	245	18	689	116	822	11594	139	5	75	3	0	17	84	11	239	0	0	17	739	0	10	36	7	17	49	24	3	0	2010	29	GS|99.3|JX489782|SH1570516.08FU	Fungi	Ascomycota	Sordariomycetes	Sordariales
OTU268	0	0	0	0	10	0	2	1	1	20	1	0	6	3	0	7	0	0	0	0	3	0	0	2	2283	486	831	1764	0	773	277	1	284	4	1	2	75	13	0	2	2	0	0	4	GS|100.0|AF444397|SH1616878.08FU	Fungi	Basidiomycota	Tremellomycetes	Trichosporonales
OTU269	868	418	2857	167	1106	0	0	24	19	74	0	89	5	0	2	0	6	4	42	48	253	10	0	0	2	0	21	28	13	2	8	0	96	0	50	12	2	508	7	3	3	0	0	0	GS|99.6|KU144602|SH1232407.08FU	Fungi	Ascomycota	Dothideomycetes	Capnodiales
OTU270	80	73	3149	192	1114	0	2	0	0	74	5	0	2	0	0	0	0	0	5	0	221	0	0	13	3	3	0	0	0	0	2	0	1	0	20	1	0	200	6	0	0	0	0	0	GS|97.6|MF569639|NA	Fungi	Basidiomycota	Agaricomycetes	Agaricales
OTU271	0	0	0	0	0	868	3391	0	0	70	0	0	0	3	10	0	0	0	0	0	60	2	3	0	0	5	5	0	0	0	0	0	0	0	4	0	0	346	0	15	0	0	11	0	GS|99.3|JX386874|NA	Fungi	Ascomycota	Eurotiomycetes
OTU272	0	7	0	10	1	0	0	0	1	4	1	5	0	0	0	0	1801	3711	406	4894	0	0	0	0	28	41	0	0	2	27	0	7	0	0	4	0	2	7	0	5	0	618	0	0	GS|99.7|KF800468|SH1156858.08FU	Fungi	Ascomycota	Dothideomycetes
OTU273	0	0	2	3	0	0	0	1	0	28	1	2	30	131	11	3	0	0	3	4	27	4	1061	1424	53	0	5	61	40	0	654	2079	88	29	14	39	445	7	0	12	126	22	14	10	GS|100.0|KY965397|SH1520247.08FU	Fungi	Ascomycota	Sordariomycetes	Chaetosphaeriales
OTU274	479	11	0	0	3	4	10	0	18	0	0	52	410	668	4099	52	0	13	7	6	3	49	21	33	2	5	9	0	2	0	0	0	0	2	3	7	0	0	0	3	0	2	4	0	GS|99.4|KU538463|NA	Fungi	Ascomycota	Dothideomycetes	Pleosporales
OTU275	0	0	0	0	13	0	0	0	0	0	0	0	4306	0	307	63	0	0	0	0	5	0	0	0	36	0	0	0	0	0	1	0	6	0	1	2	0	0	0	0	8	0	1	0	GS|100.0|HM069415|NA	Fungi	Ascomycota
OTU276	0	0	0	0	2	0	10	1	0	2	0	54	807	39	3740	971	34	4	8	32	15	90	45	39	28	21	87	181	394	14	0	370	116	41	3	2	0	0	0	2	4	0	3	0	GS|100.0|JN690006|NA	Fungi	Ascomycota	Eurotiomycetes	Chaetothyriales
OTU277	0	2	0	0	1	968	529	2026	2	16	1	7	14	6	3	8	490	82	28	118	22	0	0	2	123	3199	114	164	18	968	0	2	1	6	3	3	26	351	360	25	0	4	2	59	GSL|100.0|MH191160|SH1549900.08FU	Fungi	Ascomycota	Eurotiomycetes	Eurotiales
OTU278	6	0	0	0	0	0	0	0	215	350	8	1607	0	0	0	0	30	0	6	2	0	0	0	0	0	0	0	0	10	0	0	0	0	0	35	189	5670	0	0	37	0	0	0	0	GS|99.4|JX387273|NA	Fungi	Ascomycota	Sordariomycetes	Sordariales
OTU279	0	8	6	0	0	0	0	0	0	2	2	0	0	0	0	0	0	4	10	0	0	0	0	0	0	0	0	0	0	6	7	0	0	0	0	0	0	2548	3588	6	0	0	0	0	US|0.9299|JX348562|NA	Fungi	Ascomycota	Sordariomycetes	Hypocreales
OTU280	0	0	0	5	1	15	0	0	3	3	1	8	75	32	265	22	2	27	8	10	7	4	4	2	0	199	538	149	548	211	0	2056	268	2476	27	66	251	13	52	813	17	2	1	52	GSL|100.0|MG976653|SH1615602.08FU	Fungi	Ascomycota	Sordariomycetes	Sordariales
OTU281	4	0	0	3	0	0	0	14	97	285	67	210	0	12	2	0	11	0	11	36	0	53	5	4	0	5	9	1023	3350	0	2	806	0	33	99	11	1187	15	40	200	19	0	97	57	GSL|100.0|JQ926165|NA	Fungi	Ascomycota	Sordariomycetes	Hypocreales
OTU282	0	0	0	0	0	0	0	16	0	0	0	0	0	0	0	32	0	0	0	0	0	0	0	8	0	0	0	16	0	0	0	0	1	0	9	9296	3	3	0	125	4	0	0	12	GS|100.0|JF811913|NA	Fungi	Ascomycota	Sordariomycetes	Xylariales
OTU283	236	2223	2384	838	2	0	0	0	1146	3098	5	5	0	0	0	0	3	6	8	3	45	5	0	0	0	0	0	0	0	5	2	0	0	0	21	1	0	140	7	3	0	0	6	5	GS|100.0|MH137667|SH1649296.08FU	Fungi	Ascomycota	Sordariomycetes	Hypocreales
OTU284	0	3	0	5	1	2	0	17	3	3	4	5	80	0	33	0	1434	2154	1127	2993	0	3	0	0	0	0	0	0	6	2	2	4	0	0	0	0	2	0	0	6	0	0	0	0	US|0.9694|MH161261|NA	Fungi	Mucoromycota
OTU285	0	22	0	0	0	4	4	0	5	2	0	0	2	10	8	0	0	0	0	0	13	3891	313	0	0	7	11	0	0	0	0	0	1	1	0	0	0	0	0	0	0	5	0	0	GSL|100.0|AF345824|SH1513434.08FU	Fungi	Basidiomycota	Agaricomycetes	Agaricales
OTU286	0	0	0	6	0	0	2	0	6	2	185	9	2	0	0	0	3	0	0	20	2	0	0	0	0	0	56	62	708	0	2	5081	84	0	111	6	28	624	808	43	53	0	5	24	GS|100.0|JX357164|NA	Fungi	Ascomycota	Sordariomycetes
OTU287	0	0	0	0	6	0	0	0	0	0	0	0	5	0	0	0	0	0	0	0	4684	88	0	600	5	0	0	2	0	0	0	0	3	0	0	0	0	0	0	0	3	0	0	0	SS|1.0000|JX545198|SH1151005.08FU	Fungi	Ascomycota	Orbiliomycetes	Orbiliales
OTU288	6	0	0	0	0	0	0	1	4	2	0	92	0	0	0	5	5	0	0	0	0	0	0	0	0	0	0	3	3	0	0	0	0	0	5	100	1724	0	9	120	0	0	26	1814	SS|0.8900|GU307054|NA	Fungi	Basidiomycota	Agaricomycetes	Geastrales
OTU289	6	0	0	2	0	0	0	0	3	0	1	5	5	0	708	0	1930	55	207	1943	0	140	0	0	0	0	0	0	5	0	1	8	0	1	2	1	3	0	2	3	14	0	0	0	GS|100.0|KU536185|NA	Fungi	Ascomycota	Dothideomycetes	Pleosporales
OTU290	0	2	3	0	0	190	309	1	0	7	6	0	0	0	0	0	0	4	6	0	8	0	0	0	0	0	0	0	0	5	5	0	0	0	1	1	0	2649	2919	16	0	0	0	109	GS|100.0|JX388720|NA	Fungi	Ascomycota	Sordariomycetes	Hypocreales
OTU291	16	20	7	4	5	3	4	10	73	621	695	79	14	2	3	6	5	7	27	3	4	20	79	5	3001	11	34	1363	587	13	1224	690	27	229	1060	446	776	194	605	557	197	960	651	307	GS|100.0|MG200125|NA	Fungi	Ascomycota	Sordariomycetes	Sordariales
OTU292	0	0	0	0	0	0	0	6	0	0	0	0	0	0	0	7	0	0	0	0	3	0	0	6493	0	0	0	3	0	0	0	7	0	0	0	2	0	0	0	0	0	0	0	2	GS|100.0|GU307819|NA	Fungi	Ascomycota	Sordariomycetes	Sordariales
OTU293	2	125	6	25	0	3	3	1	16	12	154	137	0	0	0	102	254	2666	276	234	0	593	24	0	0	2	26	16	205	5	0	0	26	0	61	287	0	26	17	13	19	0	0	11	GS|100.0|AF486131|SH1517984.08FU	Fungi	Ascomycota	Leotiomycetes	Helotiales
OTU294	0	0	0	0	0	0	5	0	0	0	0	0	0	0	2	0	0	0	0	0	0	90	3664	0	0	0	5	0	0	0	0	0	0	1	2	0	0	0	0	0	0	0	2	0	SS|1.0000|JX335329|NA	Fungi	Entorrhizomycota	Entorrhizomycetes	Entorrhizales
OTU295	0	4114	0	0	0	0	0	0	0	6	0	0	0	0	0	0	0	8	0	0	0	0	0	0	0	0	0	0	0	2	0	0	0	0	0	0	0	7	0	0	0	0	0	0	GS|100.0|JF811913|NA	Fungi	Ascomycota	Sordariomycetes	Xylariales
OTU296	2	0	0	0	0	0	0	0	2770	765	38	27	2	0	0	0	6	3	0	0	0	0	0	0	0	0	2	0	6	5	1	0	1	0	187	1	5	237	515	7	0	12	4	154	GS|100.0|JF811913|NA	Fungi	Ascomycota	Sordariomycetes	Xylariales
OTU297	0	10	0	0	0	0	0	0	490	6126	5	15	0	0	0	0	0	15	0	0	0	0	0	0	0	0	0	0	0	11	0	0	0	0	0	0	0	12	0	0	0	0	21	0	GSL|100.0|KF513288|SH1546378.08FU	Fungi	Ascomycota	Sordariomycetes	Hypocreales
OTU298	0	0	0	7	0	0	0	0	0	0	0	10	2	0	0	2	0	0	30	3717	0	0	0	0	11	0	0	179	0	0	0	6	0	0	0	0	0	0	0	7	171	0	0	0	GS|99.6|KX193472|NA	Fungi	Chytridiomycota	Rhizophydiomycetes	Rhizophydiales
OTU299	983	843	2032	368	1	0	0	1	191	176	45	427	0	0	0	0	2	0	0	0	69	21	113	0	0	0	0	164	0	0	1	212	0	0	8	0	0	75	0	1	41	0	0	0	GS|98.1|GU307854|NA	Fungi	Chytridiomycota	Rhizophydiomycetes	Rhizophydiales
OTU300	0	0	0	5	0	0	0	5	95	188	49	133	174	345	112	39	2	3	24	315	0	22	0	3	4	0	3	0	22	0	8	8	0	0	1	801	1600	12	0	3819	24	0	0	42	GS|100.0|KX192827|NA	Fungi	Basidiomycota	Microbotryomycetes	Sporidiobolales
OTU301	0	0	0	0	0	4055	1746	0	0	8	0	0	0	7	5	0	0	0	0	0	12	7	2	0	0	3	5	0	0	0	0	0	0	3	3	0	0	86	0	0	0	2	2	0	GS|98.9|HQ914904|NA	Fungi	Ascomycota	Sordariomycetes	Hypocreales
OTU302	2	0	3	0	0	0	5	31	699	1229	137	334	0	0	0	2	3	5	0	2	0	0	0	0	0	0	0	0	0	3	0	0	0	0	193	905	1188	179	158	293	78	463	67	294	GS|99.2|JX366540|NA	Fungi	Ascomycota	Sordariomycetes	Hypocreales
OTU303	0	4313	0	0	0	0	2	0	7	8	0	68	12	25	0	0	0	4	0	0	0	0	6	0	0	0	0	0	0	4	0	0	0	0	0	0	0	4	0	0	0	0	0	0	GDL|100.0|KY228507|NA	Fungi	Ascomycota	Sordariomycetes	Sordariales
OTU304	0	0	0	0	7	6	0	60	0	2	0	0	2039	1574	0	0	0	532	0	10	0	0	0	0	4	85	0	192	0	4	0	0	4	3	0	2	0	0	0	0	5	3	0	0	GS|99.7|EU826926|SH1555884.08FU	Fungi	Ascomycota	Pezizomycetes	Pezizales
OTU305	320	33	3141	0	149	0	8	0	10	128	7	27	0	0	2	0	0	3	6	0	429	6	0	0	3	0	0	12	0	3	4	0	1	0	49	0	0	843	3	13	0	0	0	0	US|0.9338|JX377399|NA	Fungi	Ascomycota	Sordariomycetes	Hypocreales
OTU306	7	0	3	0	0	0	5	3	2054	39	414	6	30	0	0	0	1689	1777	130	287	0	0	0	0	0	0	0	0	6	2	1	0	0	0	514	11	11	234	11	6	2	0	703	49	GS|100.0|KY768237|NA	Fungi	Ascomycota	Dothideomycetes	Pleosporales
OTU307	0	3	0	0	0	13	0	0	0	5	0	0	3	11	0	0	0	0	0	0	0	0	0	0	0	4758	18	0	0	3308	1	3	38	6	0	57	0	5	0	0	0	0	0	0	US|0.9090|JX377009|NA	Fungi	Basidiomycota	Microbotryomycetes	Sporidiobolales
OTU308	0	0	0	0	0	15	0	0	1	0	0	48	0	16	0	0	3	0	0	0	0	5	0	0	11	8	28	0	0	0	0	0	0	3414	48	0	0	3	0	1	0	4	0	0	GSL|100.0|HQ913647|SH1584795.08FU	Fungi	Mucoromycota	Mucoromycetes	Mucorales
OTU309	37	366	0	69	1	14	12	58	27	164	1	56	105	8	112	29	35	140	86	77	66	254	816	576	745	15	197	32	95	27	3	0	140	162	12	26	33	15	14	43	33	0	19	48	GSL|100.0|JX427053|SH1645865.08FU	Fungi	Ascomycota	Dothideomycetes	Pleosporales
OTU310	0	0	0	0	0	19	0	0	0	0	0	0	0	24	0	0	0	0	0	0	0	10	0	0	0	17	0	0	0	0	0	0	0	7806	1	0	0	0	0	0	0	14	0	0	GS|100.0|FJ788743|SH1549219.08FU	Fungi	Ascomycota	Pezizomycetes	Pezizales
OTU311	2626	889	946	0	0	0	0	0	20	43	4	75	0	0	0	0	9	0	16	4	28	29	0	0	0	0	0	0	2	0	0	0	0	0	2	4	7	34	0	8	0	0	0	0	SS|0.9700|JX043201|SH1649666.08FU	Fungi	Chytridiomycota	Spizellomycetes	Spizellomycetales
OTU312	0	7	0	3	4	0	0	0	0	0	0	10	3	0	0	0	0	3	0	7	2	3	0	0	15	0	5	18	0	0	0	4	7	0	2	22	30	0	0	1502	2552	6	0	2	GS|100.0|JX387467|NA	Fungi	Ascomycota	Dothideomycetes	Tubeufiales
OTU313	8	0	0	0	0	0	0	0	4	0	0	5	0	0	0	0	14	0	82	36	0	0	0	0	0	0	0	0	8	0	0	1	0	0	0	218	3118	0	0	1092	0	0	0	0	GS|99.7|MF569744|NA	Fungi	Ascomycota	Sordariomycetes	Hypocreales
OTU314	0	2	0	3	0	0	0	5	15	78	108	6	0	0	0	0	45	1660	66	1092	0	0	0	0	0	0	0	0	0	0	1	2	0	0	12	0	0	100	82	0	0	0	125	703	GS|100.0|JX390059|NA	Fungi	Ascomycota	Sordariomycetes	Xylariales
OTU315	0	0	0	0	6	0	9	1	9	0	0	34	2082	213	2842	590	0	0	0	0	2	2	3	0	4	0	5	0	0	0	0	0	4	0	3	5	0	7	4	12	4	0	9	96	GS|100.0|KX298554|NA	Fungi	Ascomycota	Dothideomycetes	Pleosporales
OTU316	17	29	3110	0	560	0	0	0	1	76	5	0	4	0	0	0	0	3	10	0	226	0	0	0	20	0	0	0	0	0	3	0	0	0	26	0	0	339	3	5	3	0	0	0	GS|100.0|KM580034|NA	Fungi	Ascomycota	Sordariomycetes	Chaetosphaeriales
OTU317	0	0	0	0	0	6	0	0	0	0	0	0	0	13	0	0	0	0	0	0	0	2	0	0	0	3	0	0	0	0	0	0	0	4	44	0	0	0	0	0	8	4258	1	0	GS|100.0|MH474192|NA	Fungi	Mortierellomycota	Mortierellomycetes	Mortierellales
OTU318	0	4	0	0	0	0	8	0	127	2308	282	2	0	0	6	0	0	6	0	0	0	0	0	0	0	0	3	0	0	2	1	0	0	0	25	5	20	54	123	8	34	72	2663	0	GS|100.0|JQ926165|NA	Fungi	Ascomycota	Sordariomycetes	Hypocreales
OTU319	0	0	0	0	0	12	0	0	0	0	0	0	0	14	0	0	0	0	0	0	0	25	4	0	7	6	0	10	0	622	0	0	0	3177	0	0	0	0	0	0	0	8	0	0	GS|100.0|EU621831|SH1565726.08FU	Fungi	Ascomycota	Sordariomycetes	Sordariales
OTU320	2	0	0	0	0	5	0	0	5	0	0	0	0	4	0	0	2	0	0	3	0	2	0	0	0	5	0	0	1047	0	0	0	0	1731	0	12	3	0	0	0	0	0	0	0	GS|100.0|FJ196782|NA	Fungi	Ascomycota	Saccharomycetes	Saccharomycetales
OTU321	0	0	0	0	0	39	16	26	0	22	0	0	0	8	0	0	0	0	0	0	0	5	0	0	0	4957	0	0	0	550	1	0	0	5	0	0	0	59	61	0	0	6	0	0	GS|98.5|JX352130|NA	Fungi	Ascomycota	Sordariomycetes	Hypocreales
OTU322	3	0	0	0	973	2427	6017	13	2	55	0	0	4	0	11	0	0	0	0	0	59	3	8	0	3	3	8	0	0	0	0	0	1	2	11	0	0	276	5	0	2	2	2	0	GS|98.5|JX352130|NA	Fungi	Ascomycota	Eurotiomycetes
OTU323	0	46	6	0	0	0	13	0	24	487	253	37	0	0	8	0	16	88	4	142	0	0	5	0	0	0	8	0	0	5	3	0	0	1	2868	63	117	528	1136	76	2	958	261	40	GSL|100.0|GQ369959|SH1644902.08FU	Fungi	Ascomycota	Sordariomycetes	Hypocreales
OTU324	0	2	0	0	0	0	0	12	0	0	1	2	0	0	0	16	0	0	0	0	0	0	0	2	0	0	0	4	0	0	0	0	0	1	0	4552	36	7	0	13	0	0	0	19	SS|0.8900|AB509918|NA	Fungi	Basidiomycota	Agaricomycetes	Agaricales
OTU325	0	0	0	0	0	0	4	0	0	0	0	0	0	0	6	0	0	0	0	0	82	15	3534	0	59	2	5	2	0	0	19	0	1	0	4	0	0	0	0	0	0	0	3	0	US|0.9377|KT243677|NA	Fungi	Ascomycota	Dothideomycetes	Pleosporales
OTU326	0	3	0	3	0	0	0	15	245	1724	320	1037	0	0	0	14	4	5	5	4	0	0	0	7	0	0	0	3	0	5	0	1	1	0	13	37	41	10	30	36	101	0	121	3747	GS|99.3|JQ388937|SH1648774.08FU	Fungi	Ascomycota	Dothideomycetes	Pleosporales
OTU327	0	0	0	0	7	0	0	1	1	22	9	0	17	0	0	0	23	8	0	8	8	0	0	0	0	0	0	0	0	0	0	0	4	0	0	1	0	6	0	0	3857	2	0	210	GS|98.8|GU968424|NA	Fungi	Ascomycota	Dothideomycetes	Botryosphaeriales
OTU328	5	0	0	0	0	0	0	0	82	0	12	43	0	0	0	0	12	0	0	0	0	0	0	0	0	0	0	0	11	0	0	0	0	0	0	0	3919	0	0	0	0	0	0	0	GS|100.0|KX194931|NA	Fungi	Ascomycota	Dothideomycetes	Pleosporales
OTU329	241	806	0	3	4	43	49	363	146	119	8	644	77	0	94	22	39	681	59	84	4	16	10	3	704	23	704	964	18	139	8	819	132	0	548	28	31	175	270	88	28	0	306	145	GSL|100.0|MH171490|SH1160523.08FU	Fungi	Ascomycota	Eurotiomycetes	Eurotiales
OTU330	354	511	1911	576	0	4	0	40	4	27	6	3	0	0	0	0	6	8	60	18	15	7	0	0	4	0	3	399	0	0	7	109	40	0	5	0	0	47	2	5	0	0	1	0	GS|97.6|KU580456|NA	Fungi	Ascomycota	Dothideomycetes	Capnodiales
OTU331	0	0	0	0	1669	1423	1623	100	0	48	0	0	6	3	4	0	0	8	0	0	7	0	2	0	0	0	80	3	0	0	0	0	2	0	3	0	0	93	0	11	0	0	2	0	GSL|100.0|MF540286|SH1649119.08FU	Fungi	Ascomycota	Eurotiomycetes	Eurotiales
OTU332	5	7	0	0	0	11	8	0	10	14	0	12	0	40	5	0	6	0	0	4	0	3	0	0	0	2573	0	7	37	948	0	1	0	6	0	4	0	7	8	0	14	4	6	0	GS|100.0|FJ899623|NA	Fungi	Basidiomycota	Agaricomycetes	Agaricales
OTU333	0	0	0	0	7	14	5	1	2	5	0	0	3811	4451	1344	585	0	0	40	13	6	2	3	70	5	5	3	3	0	0	0	0	6	2	1	2	0	0	0	0	5	3	2	4	GS|97.4|KX194573|NA	Fungi	Basidiomycota	Agaricomycetes	Phallales
OTU334	0	0	0	0	3	2	8	0	0	0	0	0	1903	388	1749	531	0	0	5	0	3	0	0	0	2	0	2	0	0	0	0	0	2	1	1	0	0	0	0	0	2	0	2	0	GS|100.0|JX342259|NA	Fungi	Ascomycota	Sordariomycetes	Hypocreales
OTU335	0	0	2	5	0	0	0	630	1	0	3	7	5	0	0	11	55	647	865	2837	0	0	0	0	5	9	168	142	270	0	3	221	99	0	0	2	0	0	0	7	0	0	0	0	US|0.9385|DQ865937|NA	Fungi	Ascomycota	Dothideomycetes	Capnodiales
OTU336	0	0	0	0	0	7	0	0	0	0	0	0	0	5	0	0	0	0	0	0	12	3330	112	114	0	5	0	0	0	0	0	0	0	2	0	0	0	0	0	0	0	0	0	0	US|0.9320|JX342955|NA	Fungi	Ascomycota	Saccharomycetes	Saccharomycetales
OTU337	12	0	0	0	0	3129	1116	25	0	35	0	0	0	11	2	0	0	0	0	0	23	5	0	0	0	10	4	0	0	0	0	0	0	7	1	0	0	78	0	0	0	3	0	0	GSL|100.0|LC317572|SH1524420.08FU	Fungi	Ascomycota	Sordariomycetes	Hypocreales
OTU338	0	6	0	7	0	0	0	1	54	159	5	2532	0	2	0	2	0	11	4	29	0	235	11	0	0	3	0	0	2	0	0	6	0	0	109	68	510	10	34	143	243	1004	20	258	GSL|100.0|MH035704|NA	Fungi	Ascomycota	Sordariomycetes	Hypocreales
OTU339	0	4	2	0	0	0	0	0	623	3535	212	3	0	0	0	0	3	9	0	0	0	0	0	0	0	0	0	38	0	6	0	0	0	0	7	5	3	3	0	30	13	0	7	0	GS|100.0|JX386629|NA	Fungi	Ascomycota	Sordariomycetes	Sordariales
OTU340	0	0	0	0	0	7	0	0	0	0	0	0	0	6	0	0	0	0	0	0	0	3890	0	0	0	7	0	0	0	0	0	0	0	4	0	0	0	0	0	0	0	7	0	0	US|0.9377|KT365199|NA	Fungi	Ascomycota	Eurotiomycetes	Onygenales
OTU341	0	0	0	3	1	0	0	11	142	167	66	636	0	0	0	0	76	450	173	955	6	45	0	0	11	409	0	5	40	113	0	2	0	0	43	24	90	300	350	243	114	0	53	671	GSL|100.0|KY828940|SH1612873.08FU	Fungi	Ascomycota	Dothideomycetes	Pleosporales
OTU342	0	0	0	2	1	3	0	0	2	0	1	4	22	0	7	0	1142	349	693	1211	2	0	0	0	0	0	0	0	0	2	5	2	0	0	0	0	0	0	0	1	0	0	1	0	US|0.9542|MH161261|NA	Fungi	Mucoromycota
OTU343	0	0	0	0	0	4375	2570	0	0	4	0	0	0	12	5	0	0	0	0	0	13	4	2	0	0	3	3	0	0	0	0	0	0	8	3	0	0	167	0	0	0	4	2	0	GS|99.2|JX347493|NA	Fungi	Ascomycota	Eurotiomycetes	Onygenales
OTU344	0	0	0	3204	0	0	0	0	0	0	0	11	0	0	130	0	0	0	0	9	0	0	0	0	0	0	0	10	0	0	0	42	0	0	1	0	0	0	0	3	0	0	0	0	US|0.9299|KT242219|NA	Fungi	Ascomycota	Sordariomycetes	Hypocreales
OTU345	4	0	0	0	1	0	0	1	15	457	83	444	0	0	0	4	4	44	157	774	0	0	0	3	0	0	0	99	15	0	0	4	29	0	31	36	486	121	112	44	142	2	148	816	GSL|100.0|KF477241|SH1247473.08FU	Fungi	Ascomycota	Eurotiomycetes	Onygenales
OTU346	0	0	0	2	0	1124	137	3	2	0	0	5	0	0	0	0	142	934	259	2626	6	0	0	0	0	2	0	0	0	4	1	2	0	0	15	0	0	33	0	2	0	0	0	0	GS|100.0|JQ647432|SH1551607.08FU	Fungi	Ascomycota	Sordariomycetes	Glomerellales
OTU347	0	0	0	0	0	0	0	6	0	62	0	0	0	0	0	6	0	0	0	0	0	0	0	3875	0	0	0	4	0	0	0	0	0	0	0	2	0	0	0	5	0	0	0	0	GS|99.7|EU517506|SH1178813.08FU	Fungi	Basidiomycota	Agaricomycetes	Agaricales
OTU348	0	0	0	0	0	0	0	6	0	13	29	5	0	0	0	12	0	0	0	0	0	0	2	2	0	0	0	5	0	2	1	0	0	0	4	129	572	112	187	126	5	0	34	3254	GS|99.4|EU977217|NA	Fungi	Ascomycota	Sordariomycetes	Hypocreales
OTU349	0	4460	0	0	0	0	0	0	0	8	0	0	0	0	0	0	0	11	0	0	0	0	0	0	0	0	0	0	0	8	0	0	0	0	0	0	0	8	0	0	0	0	0	0	GS|97.3|JX357483|NA	Fungi	Basidiomycota	Agaricomycetes	Sebacinales
OTU350	0	0	0	0	0	0	0	12	0	0	0	10	0	0	0	17	0	0	0	0	0	0	0	3	0	0	0	9	0	0	0	0	0	0	0	7	0	8	0	0	0	0	0	5811	US|0.8496|KT728231|NA	Fungi	Basidiomycota	Microbotryomycetes	Sporidiobolales
OTU351	0	0	0	0	0	0	9	0	0	0	0	0	0	0	8	0	0	0	0	0	0	0	3	0	0	21	3584	2	0	7	0	0	284	0	0	0	0	0	0	0	0	0	3	0	SS|0.9900|KM101030|NA	Fungi	Ascomycota	Eurotiomycetes
OTU352	0	0	0	0	19	3	0	0	0	0	0	5	12	0	0	0	0	0	0	2	3	0	0	0	7376	0	0	24	0	0	22	1356	47	12	0	5	0	0	0	14	8	0	0	0	GS|99.3|EF504550|NA	Fungi	Ascomycota	Sordariomycetes	Hypocreales
OTU353	0	8	0	0	0	0	2	0	3	12	0	0	0	0	0	0	0	5033	0	0	0	0	0	0	0	0	0	0	0	11	0	0	0	0	0	0	0	6	2	0	0	0	0	19	GS|97.6|HM057204|NA	Fungi	Basidiomycota	Agaricomycetes	Agaricales
OTU354	4	0	0	0	0	0	0	0	5	0	0	0	0	0	0	0	9	0	0	0	0	0	0	0	0	0	0	0	12	0	0	0	0	0	0	0	3880	0	0	192	0	0	0	0	GS|98.6|JX378730|NA	Fungi	Ascomycota	Sordariomycetes	Hypocreales
OTU355	0	0	165	3341	0	0	0	0	0	0	0	6	0	0	0	0	0	0	0	11	5	0	0	0	0	0	0	0	0	0	0	7	0	0	3	0	0	0	0	6	0	0	0	0	GS|99.3|EU940205|NA	Fungi	Ascomycota	Dothideomycetes	Pleosporales
OTU356	0	0	0	0	6	0	0	0	0	0	0	0	3179	584	0	0	0	0	0	0	7	0	0	0	6	0	0	0	0	0	0	0	4	1	0	1	0	0	0	0	5	0	0	0	GS|97.8|JX384026|NA	Fungi	Ascomycota	Dothideomycetes	Pleosporales
OTU357	0	0	0	0	14	0	0	0	0	0	0	0	4602	1084	0	0	0	0	0	0	4	0	0	0	7	4	0	0	0	0	0	0	5	3	0	0	0	0	0	0	8	0	0	0	GS|99.4|MH211969|NA	Fungi	Basidiomycota	Agaricomycetes	Agaricales
OTU358	0	0	0	4	0	0	0	0	148	0	148	623	0	0	0	0	0	0	0	15	0	0	0	0	0	0	0	0	0	0	0	5	0	0	35	79	59	15	0	3300	58	10	0	24	GS|99.6|KT242477|NA	Fungi	Ascomycota
OTU359	0	0	3	0	0	2102	2305	191	0	22	6	0	0	4	8	0	8	92	4384	628	39	2	5	0	0	3	14	0	0	0	10	0	0	3	6	0	0	73	4	0	0	2	5	0	GS|100.0|AY328917|SH1605560.08FU	Fungi	Basidiomycota	Wallemiomycetes	Wallemiales
OTU360	0	0	5	0	0	0	0	0	0	0	6	0	0	0	0	0	0	0	14	0	0	0	0	0	0	103	0	0	0	40	9	0	0	0	0	3	0	49	5111	22	0	0	0	0	GS|99.3|M10392|NA	Fungi	Ascomycota	Eurotiomycetes	Eurotiales
OTU361	0	5	2	0	0	0	0	8	456	2135	54	744	0	0	0	0	0	6	3	0	0	0	0	0	82	2	0	11	39	3	2353	1	0	0	5	26	7	7	6	1	0	0	0	0	SS|0.8100|JN942684|SH1237866.08FU	Fungi	Mucoromycota	Mucoromycetes	Mucorales
OTU362	3	29	0	33	4	3	8	3326	2	3	0	2	484	632	372	45	42	1016	0	32	0	0	0	4	20	40	785	30	518	1278	16	673	1165	86	2	4	2	10	0	0	2	0	2	8	GS|100.0|AB520299|SH1567848.08FU	Fungi	Ascomycota	Sordariomycetes	Sordariales
OTU363	114	362	0	0	0	2	9	0	13	5	0	20	101	580	37	231	0	0	11	10	62	578	2628	495	9	3	6	35	0	0	1	7	0	3	2	3	6	0	0	4	0	2	3	0	GSL|100.0|LC146766|SH1511533.08FU	Fungi	Ascomycota	Dothideomycetes	Pleosporales
OTU364	0	0	0	5	0	0	0	2	0	0	0	6	0	5	0	7	0	0	0	7	0	2	0	2	0	0	0	4	0	0	0	1	1	1	186	2216	74	10	37	1928	0	894	4	177	GS|100.0|JX343137|NA	Fungi	Ascomycota	Sordariomycetes	Hypocreales
OTU365	0	0	0	0	0	3	2	40	1	18	3	1462	0	0	0	0	21	405	421	39	0	945	261	2	0	0	0	0	192	0	1	3	0	2	79	59	2	5	0	4	10	19	0	3	GS|100.0|MH451821|NA	Fungi	Ascomycota	Sordariomycetes	Sordariales
OTU366	2	0	2	0	0	0	0	2	209	92	21	479	0	0	0	9	0	6	4	5	0	0	0	2	0	0	2	134	3	0	4	1	0	0	283	38	62	41	1917	553	293	153	167	1539	GS|100.0|JX381847|NA	Fungi	Ascomycota	Dothideomycetes	Pleosporales
OTU367	0	3458	0	0	0	0	0	0	0	2	0	0	0	0	0	0	0	5	0	0	0	2	0	0	0	0	0	0	0	6	0	0	0	0	0	0	0	5	0	0	0	0	0	0	SS|0.9000|KC222828|SH1143411.08FU	Fungi	Ascomycota	Sordariomycetes	Togniniales
OTU368	0	8	2	0	0	23	52	129	20	12	30	222	2	0	0	4	26	577	9	31	0	0	0	5	0	0	0	5	7	12	9	0	0	0	1	9	36	4913	4991	43	4	0	131	3149	GS|100.0|AM774159|NA	Fungi	Ascomycota	Sordariomycetes	Microascales
OTU369	63	230	2	0	2	8	10	103	20	13	70	147	1019	2448	214	820	850	72	17	27	72	4	0	73	2	268	34	34	40	70	1	2	47	3	4	294	159	63	49	377	12	4	79	60	GSL|100.0|KY965442|SH1615613.08FU	Fungi	Ascomycota	Sordariomycetes	Sordariales
OTU370	2549	859	2350	472	0	0	0	1	70	96	4	582	0	0	0	0	6	4	41	130	188	85	0	0	12	0	0	0	6	0	3	1	0	0	12	30	3	263	7	59	0	0	0	0	GS|97.6|KU536661|NA	Fungi	Ascomycota	Sordariomycetes	Hypocreales
OTU371	0	0	0	3	1	15	4	16	0	0	0	3	307	5	930	319	5	20	4	13	5	36	75	0	0	88	16	186	69	23	2	1725	0	0	1	2	0	0	0	4	0	0	4	0	GSL|100.0|LT592950|SH1525090.08FU	Fungi	Ascomycota	Dothideomycetes	Pleosporales
OTU372	99	4	61	254	5	3	0	0	1	13	0	0	6	4	2	0	0	0	0	8	2942	3757	15	272	4	3	0	0	0	0	0	0	5	2	0	1	0	0	0	0	3	0	0	2	GS|99.0|MF570842|NA	Fungi	Ascomycota	Sordariomycetes	Hypocreales
OTU373	80	116	0	0	2	10	13	25	7	28	8	102	63	104	30	0	14	51	69	37	476	31	5537	96	0	35	12	3	5	0	1	2	1	0	6	6	24	11	19	8	6	0	5	56	GS|100.0|MH211686|NA	Fungi	Basidiomycota	Agaricomycetes	Agaricales
OTU374	0	0	0	0	1	1548	1726	782	0	38	0	0	88	356	13	0	2	119	15	9	66	0	2	0	0	5	8	8	0	0	0	0	0	2	9	2	6	164	0	18	0	0	4	0	GSL|100.0|LC317577|SH1572953.08FU	Fungi	Ascomycota	Eurotiomycetes	Eurotiales
OTU375	0	0	0	0	0	0	0	8	0	0	0	0	0	0	0	9	0	0	0	0	0	0	0	3728	0	0	0	4	0	0	0	0	0	0	0	1	0	0	0	0	0	0	0	2	GS|98.7|DQ421141|SH1236609.08FU	Fungi	Basidiomycota	Agaricomycetes	Agaricales
OTU376	0	0	0	0	0	6	0	5	0	0	0	0	478	2416	399	1363	0	0	6	17	0	6	0	0	0	0	0	6	0	0	0	0	2	3	1	3	0	0	0	2	0	2	0	4	GS|99.6|KX194098|NA	Fungi	Basidiomycota	Microbotryomycetes	Sporidiobolales
OTU377	0	3	0	0	1	0	0	0	3	4	0	0	0	3	0	0	2	5	0	0	0	0	0	0	0	13	65	16	1213	1894	1	0	24	309	1	0	0	0	0	0	0	0	0	0	GS|98.1|HQ871797|SH1539688.08FU	Fungi	Ascomycota	Eurotiomycetes	Onygenales
OTU378	0	5	0	0	4	0	4	0	9	421	129	678	1385	738	73	23	6	213	132	273	26	631	2048	2	13	2	7	182	216	3	2	309	3	1	83	39	1719	82	250	290	17	6	31	196	GS|100.0|MH451466|NA	Fungi	Ascomycota	Sordariomycetes	Coniochaetales
OTU379	0	0	0	0	0	2022	2979	1	0	33	0	0	0	4	3	0	0	0	0	0	25	0	0	0	0	4	0	0	0	0	0	0	0	2	4	0	0	140	0	2	0	0	2	0	GS|99.3|JX321722|NA	Fungi	Ascomycota	Sordariomycetes	Hypocreales
OTU380	0	0	2	2	0	41	5	39	63	28	19	76	0	0	0	0	113	0	344	168	0	0	0	0	0	0	0	0	0	0	0	1	0	0	45	24	0	423	339	537	0	4	356	356	GS|100.0|KT583208|SH1644648.08FU	Fungi	Mucoromycota	Mucoromycetes	Mucorales
OTU381	81	35	20	1088	0	2	0	0	0	396	6	2	5	2	0	0	106	0	1296	6	0	0	0	0	8	2	0	143	5	3	5	0	80	0	4	0	0	13	9	5	2	71	31	0	GSL|100.0|MG748645|SH1552547.08FU	Fungi	Mucoromycota	Mucoromycetes	Mucorales
OTU382	0	0	0	0	5	0	8	0	0	0	0	0	4	0	3	0	0	0	0	0	2	0	0	0	0	0	3171	26	9	0	0	0	1197	1	5	3	0	0	0	0	4	0	2	0	GS|98.5|JX352130|NA	Fungi	Ascomycota	Eurotiomycetes	Onygenales
OTU383	7	46	0	0	0	3	3	76	0	0	0	78	590	40	726	197	6	54	30	32	180	899	206	14	0	21	134	42	14	9	1	12	27	1	3	4	0	13	11	5	11	77	1	0	GS|100.0|KX298554|NA	Fungi	Ascomycota	Dothideomycetes	Pleosporales
OTU384	2	0	0	7	1	0	0	43	475	434	88	1744	2	0	0	4	9	42	31	19	0	5	111	2	0	0	0	19	3	0	1	4	1	0	165	267	1097	151	29	934	255	173	2	501	GSL|100.0|KU712213|NA	Fungi	Ascomycota	Sordariomycetes	Hypocreales
OTU385	0	0	0	0	5	2	3	0	0	0	0	0	5	8	7	31	0	6	0	0	4	9	28	0	31	0	689	40	82	0	1	85	1792	94	1	0	0	0	0	0	4	0	2	0	GS|100.0|DQ092510|SH1552169.08FU	Fungi	Ascomycota	Dothideomycetes	Pleosporales
OTU386	0	0	0	0	0	1004	2530	0	0	0	0	0	0	2	4	0	0	0	0	0	14	2	0	0	0	3	2	0	0	0	0	0	0	2	6	0	0	73	0	0	0	0	4	0	US|0.9299|JQ517292|SH1238195.08FU	Fungi	Ascomycota	Eurotiomycetes	Onygenales
OTU387	0	0	2	0	0	0	2	21	1	2	21	9	0	0	2	14	335	475	2220	546	6	0	0	0	0	0	0	0	116	5	2	1	0	3	0	0	0	11	16	1	0	25	0	0	GSL|100.0|MG208172|SH1560799.08FU	Fungi	Ascomycota	Dothideomycetes	Pleosporales
OTU388	0	0	0	0	0	0	0	6	0	0	0	0	0	0	0	10	0	0	0	0	0	0	0	2	0	0	0	4006	0	0	1	0	0	0	0	2	0	0	0	0	0	0	0	4	GDL|97.3|MH450660|NA	Fungi
OTU389	15	10	16	9	1	0	2	2	2	29	11	35	118	162	313	69	944	153	1004	2147	88	7	121	33	6	9	4	25	3	0	6	4	6	0	17	38	143	68	83	31	2	0	78	92	GS|100.0|JN690006|NA	Fungi	Ascomycota	Eurotiomycetes	Chaetothyriales
OTU390	10	0	0	2	1	2	5	32	532	727	37	33	582	3	524	66	0	0	0	3	0	0	0	0	2	0	3	12	22	6	0	1	1	32	115	229	287	0	0	973	50	443	500	57	GS|100.0|AF444476|SH1616871.08FU	Fungi	Basidiomycota	Tremellomycetes	Trichosporonales
OTU391	85	25	0	0	3	0	8	0	21	20	0	70	821	811	1217	2	19	66	33	74	0	91	114	36	0	8	6	0	0	0	0	0	2	2	0	15	19	0	2	14	15	2	5	10	GS|100.0|EU833667|SH1556565.08FU	Fungi	Basidiomycota	Agaricomycetes	Agaricales
OTU392	0	0	0	0	0	2	0	0	0	0	0	0	0	6	0	0	0	0	0	0	0	2830	0	14	0	7	0	0	0	0	0	0	0	3	0	0	0	0	0	0	0	2	0	0	SS|0.9900|HM230850|NA	Fungi	Basidiomycota	Agaricomycetes	Sebacinales
OTU393	3	3	0	4	0	0	0	1	311	500	46	771	0	0	31	0	4	0	3	3	0	26	400	0	0	0	4	0	3	0	0	3	0	0	59	285	334	10	2	163	29	0	0	40	GS|100.0|KF733463|SH1524169.08FU	Fungi	Ascomycota	Sordariomycetes	Sordariales
OTU394	0	9	0	0	0	0	0	0	0	5590	0	0	0	0	0	0	0	12	0	0	0	0	0	0	0	0	0	0	0	8	0	0	0	0	0	0	0	14	0	0	0	0	0	0	GS|100.0|KT728299|NA	Fungi	Basidiomycota	Agaricomycetes	Agaricales
OTU395	0	0	0	6	0	0	0	3	199	853	122	1518	0	0	0	3	0	4	0	6	0	0	0	0	0	0	0	0	0	0	0	1	0	0	10	56	280	30	17	188	56	81	115	602	US|0.9320|UDB035119|SH1243804.08FU	Fungi	Ascomycota	Saccharomycetes	Saccharomycetales
OTU396	0	0	0	2	0	0	0	1	110	3	27	32	0	0	3	5	141	70	181	1345	0	0	0	0	2	0	4	0	0	0	0	3	12	0	690	239	11	82	112	36	2	386	2	270	GS|100.0|MH483912|SH1561415.08FU	Fungi	Ascomycota	Sordariomycetes	Hypocreales
OTU397	0	0	0	0	0	0	0	0	0	76	6	0	0	0	0	0	0	0	2865	0	0	0	0	0	0	0	0	0	0	0	6	0	0	1	12	0	0	0	7	52	0	0	2	442	US|0.9119|KX192773|NA	Fungi	Ascomycota	Saccharomycetes	Saccharomycetales
OTU398	0	0	0	0	0	0	3	0	5	0	0	0	0	5	4	0	0	0	0	3	0	0	2	0	0	0	2	0	0	0	0	0	0	0	1076	1	55	0	0	70	8	1436	0	0	GS|100.0|JF811913|NA	Fungi	Ascomycota	Sordariomycetes	Xylariales
OTU399	897	156	51	1316	2	0	5	2	468	1242	444	741	35	0	3	0	497	78	315	912	2	291	612	19	769	11	11	41	5	4	609	8	36	1	1122	142	47	5	19	35	604	507	16	6	GS|100.0|MF281317|SH1506680.08FU	Fungi	Ascomycota	Sordariomycetes	Hypocreales
OTU400	0	0	0	3	0	0	0	141	2	0	2	5	0	0	0	0	679	92	0	2453	0	0	71	0	0	0	0	0	0	0	0	5	0	0	0	32	0	0	46	2	0	0	0	41	SS|1.0000|KX899488|NA	Fungi	Basidiomycota	Agaricomycetes
OTU401	0	0	0	0	2	0	3	79	0	0	1	0	2251	453	795	132	0	4	31	0	72	6	49	0	6	14	14	215	0	16	0	0	67	6	1	2	0	0	0	1	2	0	0	0	GS|100.0|JX388391|NA	Fungi	Ascomycota	Sordariomycetes	Sordariales
OTU402	0	0	0	0	1	2	7	13	0	0	3	0	65	274	1855	3	0	0	944	4	36	0	2	0	0	3	0	0	0	0	5	0	1	0	5	0	0	0	2	0	0	0	0	0	GS|97.7|MH202034|NA	Fungi	Ascomycota	Dothideomycetes	Pleosporales
OTU403	2	3	163	75	0	0	6	19	4	3	0	0	5	68	14	4	22	0	38	7	27	993	3809	427	0	2	5	3	0	0	0	0	0	0	5	2	0	0	0	0	0	0	3	0	GS|100.0|UDB035198|SH1505054.08FU	Fungi	Ascomycota	Sordariomycetes	Sordariales
OTU404	0	0	0	0	0	0	7	0	1	16	2	26	0	0	9	0	0	8	0	0	0	2	7	0	0	0	3	0	0	0	0	0	0	0	3070	1	0	16	19	0	0	29	15	25	GS|100.0|KF675519|SH1557436.08FU	Fungi	Basidiomycota	Agaricomycetes	Trechisporales
OTU405	3168	4813	1397	0	1	0	0	0	35	53	0	429	0	0	0	0	7	8	31	90	60	26	0	0	0	0	0	0	4	9	3	0	0	0	8	40	4	59	4	27	0	0	0	0	US|0.9299|KU144663|NA	Fungi	Ascomycota	Sordariomycetes	Hypocreales
OTU406	52	82	0	3038	0	0	0	1	16	0	0	78	0	0	0	0	2	10	0	7	0	0	0	0	7	0	0	0	7	0	0	5	0	2	1	186	11	2	0	5	0	0	0	2	GSL|100.0|KY463488|SH1529988.08FU	Fungi	Ascomycota	Eurotiomycetes	Eurotiales
OTU407	0	0	0	0	5	21	23	0	3	0	1	68	47	14	75	1100	9	8	92	40	6	0	0	0	45	0	260	2	356	0	0	1278	1900	118	1	5	0	0	0	15	0	0	1	3	GSL|100.0|HG965017|SH1541931.08FU	Fungi	Ascomycota	Sordariomycetes	Hypocreales
OTU408	0	0	4	0	0	0	0	0	0	0	6	0	0	0	0	0	0	0	2727	0	0	0	0	0	0	0	0	0	0	0	3	0	0	0	0	0	0	23	15	0	0	0	0	0	GS|97.9|KT244408|NA	Fungi	Rozellomycota
OTU409	0	0	0	0	0	1895	1629	16	0	0	0	0	14	6	5	0	16	0	8	7	29	4	2	0	0	7	0	0	0	10	3	0	0	1	0	0	0	51	0	0	0	0	0	0	GS|100.0|KU527419|NA	Fungi	Ascomycota	Eurotiomycetes	Eurotiales
OTU410	2	0	0	0	9	0	3	0	3	0	0	0	11	0	5	0	2	0	0	0	7	0	0	0	6788	2	198	11	1493	2	1	0	53	785	0	2	0	0	0	0	5	2	2	0	GSL|100.0|GU056026|SH1509416.08FU	Fungi	Basidiomycota	Ustilaginomycetes	Ustilaginales
OTU411	0	0	0	0	0	11	0	0	0	0	0	4	0	13	0	0	0	0	0	0	0	124	0	0	0	3	2	0	0	0	0	0	0	2935	0	0	0	0	0	0	0	0	0	0	GS|99.7|KT184722|SH1561527.08FU	Fungi	Ascomycota	Sordariomycetes	Hypocreales
OTU412	0	0	0	0	0	0	0	0	1097	249	34	1475	2	0	0	0	3	0	0	6	0	0	0	0	0	0	0	0	3	0	0	2	0	0	5	148	979	0	6	311	89	0	0	25	US|0.9034|MF359724|SH1160577.08FU	Fungi	Ascomycota	Dothideomycetes	Pleosporales
OTU413	0	0	0	0	0	0	4	4	0	0	0	24	5	792	546	1043	0	0	0	0	0	0	0	0	0	0	16	36	230	0	0	31	20	29	3	2	0	0	0	0	0	0	1	5	GS|100.0|JF811913|NA	Fungi	Ascomycota	Sordariomycetes	Xylariales
OTU414	149	402	0	40	2	209	243	36	59	154	40	87	480	633	406	58	290	716	500	592	75	92	39	0	63	110	197	89	201	2	51	682	58	4	18	20	18	20	26	105	33	0	179	144	GSL|100.0|KY569632|SH1549606.08FU	Fungi	Ascomycota	Sordariomycetes	Trichosphaeriales
OTU415	0	0	0	0	0	0	4	0	0	0	0	0	0	0	6	0	0	0	178	2	0	115	4251	30	0	0	3	0	0	0	0	0	0	0	2	0	0	0	0	0	0	0	5	0	GS|98.6|JX351882|NA	Fungi	Ascomycota	Eurotiomycetes	Eurotiales
OTU416	2	0	0	0	1	3	3	2	5	7	0	0	0	0	0	0	0	0	0	0	0	4	337	0	41	128	487	1885	1775	18	8	48	154	36	2	6	0	0	0	0	0	0	2	2	GS|100.0|KF800188|SH1516435.08FU	Fungi	Ascomycota	Dothideomycetes	Pleosporales
OTU417	65	65	382	27	5	94	277	240	33	100	69	153	51	317	364	919	890	1316	1083	544	72	117	223	13	2972	124	255	79	3593	1008	19	1887	874	905	153	39	47	157	60	58	110	251	811	279	GSL|100.0|MH165229|SH1572792.08FU	Fungi	Ascomycota
OTU418	2	0	0	3	0	0	0	0	909	218	139	1507	0	0	0	0	2	0	0	2	0	0	0	0	0	0	0	0	2	0	0	3	0	0	0	0	0	0	0	1	0	0	0	0	US|0.9161|MF571379|NA	Fungi	Ascomycota	Saccharomycetes	Saccharomycetales
OTU419	4	2	0	62	2	17	18	49	0	40	0	0	19	19	3	0	31	5	12	40	13	7	0	18	188	73	1068	320	41	124	27	258	603	1640	30	2	34	6	2	15	2	2	2	6	GSL|100.0|MG583957|SH1507032.08FU	Fungi	Mucoromycota	Mucoromycetes	Mucorales
OTU420	0	0	0	0	0	0	0	0	0	0	0	0	2	0	0	0	0	0	0	0	2611	299	0	0	0	0	0	0	0	0	0	0	2	0	0	1	0	0	0	0	0	0	0	0	GS|98.5|M10392|NA	Fungi	Ascomycota	Eurotiomycetes	Eurotiales
OTU421	0	0	0	0	0	0	0	14	2	2	0	0	34	3	0	0	0	0	0	0	9	0	0	0	0	2069	300	0	459	287	48	0	55	0	0	10	0	20	0	0	0	2	0	0	GS|100.0|AJ315835|SH1538800.08FU	Fungi	Ascomycota	Eurotiomycetes	Onygenales
OTU422	0	0	0	0	0	0	0	3	0	0	0	0	0	0	0	5	0	0	0	0	0	0	0	3366	0	0	0	2	0	0	0	0	0	0	0	1	0	0	0	0	0	0	1	3	SS|1.0000|JX545198|SH1151005.08FU	Fungi	Ascomycota	Orbiliomycetes	Orbiliales
OTU423	0	0	3	2332	0	0	0	0	0	0	0	5	0	0	0	0	0	0	0	3	0	0	0	0	0	0	0	0	0	0	0	1	0	0	0	0	0	0	0	3	0	0	0	0	US|0.9385|JX377337|NA	Fungi	Ascomycota	Sordariomycetes	Hypocreales
OTU424	0	0	7	0	1863	0	0	0	0	77	9	0	6	0	0	0	6	20	45	83	27	0	0	0	5	0	0	0	0	0	3550	0	1	0	13	0	0	91	5	5	3	0	0	0	GS|99.4|EU620144|NA	Fungi	Ascomycota	Sordariomycetes	Microascales
OTU425	278	2570	0	0	0	0	0	0	1	3	0	0	0	0	0	0	2	5	0	0	0	0	0	0	0	0	0	0	0	3	0	0	0	0	0	4	0	3	0	12	0	0	0	0	US|0.9377|JQ081477|SH1150212.08FU	Fungi	Ascomycota	Dothideomycetes	Pleosporales
OTU426	23	2	0	7	0	0	0	1	132	145	82	3810	0	0	0	0	2	0	0	7	0	0	6	0	0	0	0	0	0	0	1	9	0	0	31	4	105	66	27	18	38	0	15	1507	GS|100.0|KU315204|SH1569388.08FU	Fungi	Basidiomycota	Agaricomycetes	Polyporales
OTU427	2	0	0	0	0	0	0	0	9	0	4	0	0	0	16	0	2915	34	7	5	0	0	0	0	0	3	0	0	12	11	0	0	0	0	1	0	4	6	18	0	0	0	4	0	GS|98.8|DQ363416|NA	Fungi	Ascomycota	Eurotiomycetes	Chaetothyriales
OTU428	0	0	0	0	0	2	0	359	3	2	1	2	6	0	0	0	1376	134	1067	384	0	0	0	0	0	0	0	0	2	0	1	1	18	84	0	1	3	0	4	1	0	0	0	0	GSL|100.0|HE972037|SH1644388.08FU	Fungi	Ascomycota	Sordariomycetes	Glomerellales
OTU429	0	0	0	0	0	0	8	48	3	0	0	0	2	0	31	9	19	17	6	0	0	0	0	0	192	2	399	122	1489	0	10	166	201	96	1	1	0	0	2	0	0	0	0	0	GSL|100.0|MF919624|SH1579758.08FU	Fungi	Ascomycota	Dothideomycetes	Pleosporales
OTU430	5	0	0	535	0	0	3	2	186	11	19	1206	0	0	48	427	3	27	21	13	40	283	649	24	0	104	7	104	800	61	7	833	3	48	20	14	445	21	26	76	395	0	1	312	US|0.9090|KX222801|NA	Fungi	Chytridiomycota	Chytridiomycetes	Chytridiales
OTU431	0	0	0	0	0	0	3	170	6	338	4	490	0	0	3	0	0	0	0	0	94	741	1647	331	0	0	18	59	11	0	0	65	0	0	54	26	907	9	3	50	58	0	4	282	GS|100.0|MH168328|SH1563296.08FU	Fungi	Ascomycota	Sordariomycetes	Hypocreales
OTU432	0	0	0	0	0	9	0	0	0	0	0	0	0	6	3	5	0	0	0	0	0	0	0	0	0	7	0	0	0	0	0	0	0	4	349	767	86	67	138	85	0	3625	1	420	GS|97.5|KT365199|NA	Fungi	Ascomycota	Eurotiomycetes	Eurotiales
OTU433	28	12	0	0	5	0	0	0	7	25	0	15	7	0	0	40	0	0	0	0	27	0	0	0	2936	0	0	5	0	0	0	0	2	0	14	1	29	161	66	60	0	0	3	9	GSL|100.0|MG589587|NA	Fungi	Ascomycota	Eurotiomycetes	Eurotiales
OTU434	0	0	0	4	0	0	0	0	0	0	50	2577	0	0	0	0	0	0	0	11	0	0	0	0	0	0	0	0	0	0	0	3	0	0	0	0	0	0	0	8	0	0	0	12	GS|97.9|KT242345|NA	Fungi	Rozellomycota
OTU435	0	0	4	0	0	0	0	3	0	0	20	0	0	0	0	0	0	50	3965	51	0	0	0	0	0	0	0	0	0	0	3	0	0	0	0	10	30	0	3	31	10	4	0	0	GSL|100.0|MG584875|NA	Fungi	Ascomycota	Eurotiomycetes	Eurotiales
OTU436	0	0	0	0	0	386	62	31	0	21	0	0	5	10	6	4	0	0	0	0	5	5	0	0	0	3528	0	0	0	698	0	0	0	3	0	0	0	0	0	11	0	7	0	0	SS|0.9700|JX377871|NA	Fungi	Ascomycota	Eurotiomycetes	Onygenales
OTU437	0	0	0	0	3	0	0	3	0	0	0	0	0	0	0	5	0	0	0	0	1142	0	0	2518	2	0	0	0	0	0	0	0	3	0	0	3	0	0	0	0	2	0	0	0	GS|97.8|HM848982|NA	Fungi	Ascomycota	Leotiomycetes	Helotiales
OTU438	0	0	0	0	1	15	15	3	0	14	0	2	0	6	0	0	3	0	3	3	394	2101	111	321	235	124	0	4	24	2	1	0	1	8	2	0	4	0	0	0	0	2	0	0	GS|100.0|JN675351|NA	Fungi	Ascomycota	Dothideomycetes	Pleosporales
OTU439	0	0	0	2	1	4	0	0	0	0	0	4	0	0	0	0	0	0	0	7	0	0	0	0	0	0	32	0	0	0	0	2252	80	0	0	0	0	27	0	0	0	0	0	0	GS|100.0|KU537224|NA	Fungi	Basidiomycota	Microbotryomycetes	Sporidiobolales
OTU440	0	0	0	0	0	6	0	0	0	0	0	0	0	7	0	0	0	0	0	0	0	2758	0	0	0	3	0	3	0	0	0	100	0	6	0	0	0	0	0	0	0	3	0	0	US|0.9299|KT241594|NA	Fungi	Ascomycota	Sordariomycetes	Hypocreales
OTU441	0	0	0	0	0	0	0	2	14	0	0	19	0	0	0	6	0	0	0	0	0	0	0	2	0	0	0	11	0	0	0	0	0	0	0	5	4	3	9	0	10	0	0	3081	GS|100.0|KC525589|NA	Fungi	Ascomycota	Dothideomycetes
OTU442	0	0	2	0	0	0	0	0	0	0	4	0	0	0	0	0	0	0	6	14	0	0	0	0	0	0	0	0	0	2	5	0	0	0	0	12	0	432	2146	18	0	0	0	0	GS|98.1|JX387567|NA	Fungi	Ascomycota	Eurotiomycetes	Onygenales
OTU443	3	0	0	3	0	0	0	0	744	230	33	876	0	0	0	0	6	8	3	2	0	0	0	0	0	5	0	0	0	0	0	2	0	1	44	121	401	73	75	423	66	294	107	235	GS|100.0|MF784814|SH1562697.08FU	Fungi	Ascomycota	Sordariomycetes	Hypocreales
OTU444	44	7	144	2970	0	0	0	0	0	6	0	5	0	0	0	0	0	0	0	14	5	0	0	0	75	0	0	112	0	0	0	3	1	0	0	0	9	0	5	8	13	0	5	0	GS|100.0|AY706329|SH1564438.08FU	Fungi	Ascomycota	Leotiomycetes	Helotiales
OTU445	0	0	0	0	0	4	0	0	0	0	0	0	0	6	0	0	0	0	0	0	0	2	0	0	0	0	0	0	0	0	0	0	0	4	14	4	0	3	3	0	0	2348	0	0	GS|98.3|KP300879|SH1521675.08FU	Fungi	Basidiomycota	Agaricomycetes	Agaricales
OTU446	95	994	4	0	0	0	0	224	4	0	2	2	16	7	13	0	0	287	1373	312	0	0	0	0	0	0	0	1086	183	11	3	1	75	0	357	8	4	3	0	20	63	649	8	188	GSL|100.0|MH101371|NA	Fungi	Ascomycota	Eurotiomycetes	Eurotiales
OTU447	0	0	0	3	0	0	0	0	0	0	2	2	0	0	0	0	34	8	1344	940	0	0	0	0	0	0	0	3	16	0	2	282	0	0	0	0	0	7	3	1	0	0	0	0	GS|99.4|KU537316|NA	Fungi	Ascomycota	Dothideomycetes	Capnodiales
OTU448	34	0	624	4405	0	0	0	0	0	0	0	4	0	0	0	0	0	0	0	14	28	14	0	29	0	0	0	0	0	0	1	6	0	0	0	0	0	25	0	6	0	0	0	0	GS|98.9|KX194797|NA	Fungi	Ascomycota	Sordariomycetes	Hypocreales
OTU449	0	0	0	0	0	0	0	6	25	15	16	469	0	0	0	5	0	0	0	2	0	0	0	3	0	0	0	4	0	0	0	1	0	1	892	1187	124	51	158	119	76	238	151	289	GS|99.0|JX344952|NA	Fungi	Ascomycota	Dothideomycetes	Venturiales
OTU450	0	8	0	0	2	0	2	2	53	129	79	670	55	104	15	46	15	42	79	32	39	16	47	38	0	13	0	4	2	0	0	5	0	1	191	190	1648	428	587	319	399	396	329	412	GS|99.4|JF753554|NA	Fungi	Basidiomycota	Agaricomycetes	Polyporales
OTU451	0	0	0	0	0	5	0	0	0	0	0	0	7	2002	169	10	0	0	0	0	0	4	0	0	0	3	13	4	158	0	1	0	1	2	0	2	0	0	0	0	0	3	0	0	GS|100.0|JX390547|NA	Fungi	Ascomycota	Sordariomycetes	Hypocreales
OTU452	0	0	0	475	0	0	0	1	2	39	0	2	0	0	5	2	0	0	0	15	92	878	27	663	12	0	0	2	0	0	0	289	1	0	0	1	0	0	0	0	8	0	0	0	GS|100.0|JX344657|NA	Fungi	Ascomycota
OTU453	0	0	0	0	0	0	0	2	0	0	0	0	0	0	0	3	0	0	0	0	253	139	0	2918	15	0	0	8	0	0	0	0	1	0	0	3	0	0	0	0	0	0	6	4	GS|97.5|KT242295|NA	Fungi	Ascomycota	Sordariomycetes	Hypocreales
OTU454	0	0	0	8	0	2	2	9	1	0	0	11	0	0	11	0	13	145	3	7	0	0	0	0	0	8	43	0	893	0	0	5031	46	3	1	0	0	0	0	8	0	0	0	0	GS|100.0|KU314961|NA	Fungi	Ascomycota	Sordariomycetes	Glomerellales
OTU455	0	0	0	0	0	7	0	0	0	0	0	0	0	7	0	0	0	0	0	0	0	3	0	0	0	0	0	0	0	0	0	0	0	3	181	0	0	0	0	0	34	1927	1	0	SS|0.9300|MF568844|NA	Fungi	Chytridiomycota	Rhizophydiomycetes	Rhizophydiales
OTU456	0	0	0	0	6	0	0	4	0	0	0	0	0	0	0	0	0	0	0	0	2031	0	0	569	3	0	4	0	0	0	0	0	1	0	0	0	0	0	0	0	2	0	0	0	US|0.9354|JX348051|NA	Fungi	Ascomycota	Sordariomycetes	Hypocreales
OTU457	840	9	0	2878	0	0	0	0	34	0	0	95	0	0	0	0	2	0	19	24	0	0	0	0	0	0	0	0	0	0	0	1	0	0	0	0	2	34	0	9	0	0	0	0	GS|100.0|JX386783|NA	Fungi	Ascomycota	Sordariomycetes	Hypocreales
OTU458	0	0	0	0	0	4	0	0	0	0	0	0	0	4	0	0	0	0	0	0	0	2671	189	0	0	3	0	0	0	0	0	0	0	3	0	0	0	0	0	0	0	0	0	0	GS|97.7|HQ436093|SH1178555.08FU	Fungi	Ascomycota	Dothideomycetes
OTU459	0	0	0	0	0	3	0	0	0	0	0	0	17	2013	394	2	0	0	0	0	0	0	0	0	0	2	0	0	0	0	0	0	0	2	0	0	0	0	0	0	0	2	0	0	GS|100.0|JX369044|NA	Fungi	Ascomycota	Sordariomycetes
OTU460	2	0	0	6	0	0	2	0	0	4	2	16	17	74	15	0	6	24	4	9	0	4	5	0	0	4	34	0	0	0	3	6	3	0	30	90	1331	2164	2994	3635	47	157	0	476	GS|99.4|JX367875|NA	Fungi	Ascomycota	Eurotiomycetes	Onygenales
OTU461	0	3	0	0	0	0	0	53	0	10	2	2	18	0	74	561	71	2800	252	300	0	0	0	0	0	0	0	6	0	6	4	1	1	0	137	146	43	363	367	46	18	39	23	1419	GS|100.0|KR014360|SH1516815.08FU	Fungi	Ascomycota	Sordariomycetes	Microascales
OTU462	2	0	0	3	1	0	0	3	304	179	215	789	0	0	3	2	16	3	129	209	0	0	0	0	0	0	0	0	3	0	0	1	0	0	74	254	778	299	235	192	176	0	692	855	US|0.9045|MF359724|SH1160577.08FU	Fungi	Ascomycota	Eurotiomycetes	Onygenales
OTU463	0	0	3	0	0	0	2	2	72	31	48	1902	0	0	0	2	0	0	9	107	0	0	0	0	0	0	0	2	0	0	1	3	0	0	1	13	39	36	130	3	6	0	47	1345	US|0.9090|MF359724|SH1160577.08FU	Fungi	Ascomycota	Sordariomycetes	Hypocreales
OTU464	607	1298	874	1852	0	0	0	0	4	53	0	96	0	0	0	0	0	4	14	12	89	7	0	0	0	0	0	0	0	0	0	0	0	0	16	8	0	100	0	15	0	0	0	0	GS|98.9|JX325748|NA	Fungi	Ascomycota	Sordariomycetes	Hypocreales
OTU465	0	0	0	2	0	0	0	0	1	0	0	8	0	0	0	0	0	0	0	4	0	0	0	0	206	14	3	250	201	0	5	1842	0	0	0	0	0	0	0	1	0	0	0	0	GS|100.0|MH345963|SH1573194.08FU	Fungi	Ascomycota	Dothideomycetes	Pleosporales
OTU466	0	0	0	0	0	0	0	1	0	0	0	39	0	4	2	0	0	0	0	0	0	0	0	0	0	2	0	0	0	0	0	0	0	1	225	3	0	0	3	0	0	2304	0	262	GS|100.0|JX362816|NA	Fungi	Ascomycota	Sordariomycetes	Hypocreales
OTU467	0	0	0	0	0	1506	2121	83	0	12	0	0	2	2	5	0	0	0	0	0	39	0	0	0	0	2	9	0	0	0	0	0	0	3	0	0	0	99	0	0	0	2	1	0	GSL|100.0|KY980625|SH1533223.08FU	Fungi	Ascomycota	Eurotiomycetes	Eurotiales
OTU468	30	113	543	271	0	0	0	0	1	27	0	0	3	0	24	13	0	299	0	84	63	0	0	0	0	106	43	12	55	12	3	0	12	0	7	1	0	80	0	0	497	0	141	157	GS|100.0|EF619659|SH1611770.08FU	Fungi	Chytridiomycota
OTU469	20	125	116	2138	0	0	0	0	0	0	0	3	0	0	0	0	0	0	0	4	27	0	0	0	0	0	0	0	0	0	0	4	0	0	3	0	0	0	0	2	0	0	0	0	GS|99.3|EU940188|NA	Fungi	Ascomycota	Leotiomycetes	Helotiales
OTU470	0	0	0	3052	0	0	0	0	0	0	0	4	0	0	0	0	0	0	0	13	0	0	0	0	0	0	0	0	0	0	0	6	0	0	0	0	0	0	0	5	0	0	0	0	GS|99.0|MF569252|NA	Fungi	Basidiomycota	Agaricomycetes	Agaricales
OTU471	4	0	0	3	0	0	0	1	6	0	1	7	0	0	2	3	7	0	0	0	0	0	0	0	0	0	0	0	3	0	0	2	0	0	0	162	2497	0	0	596	23	0	0	52	GS|99.3|JX376885|NA	Fungi	Ascomycota	Sordariomycetes	Myrmecridiales
OTU472	0	2	0	0	0	4	0	0	0	337	158	188	0	4	0	0	0	0	0	2	0	3	0	0	0	2	0	0	0	0	1	0	0	4	1	1	0	147	5	26	0	2175	546	201	GS|100.0|JX049385|SH1540623.08FU	Fungi	Ascomycota	Sordariomycetes	Diaporthales
OTU473	0	0	0	0	0	1350	5152	6	0	10	0	4	0	0	12	0	0	0	0	0	6	0	5	0	0	0	10	0	0	0	0	0	0	2	6	0	0	40	0	0	0	2	5	0	GS|99.7|MH748174|SH1551609.08FU	Fungi	Ascomycota	Sordariomycetes	Hypocreales
OTU474	0	0	4	0	0	0	0	0	0	132	3	0	0	0	0	0	0	0	0	0	56	0	0	0	0	0	0	0	0	0	1810	344	0	0	18	0	0	44	3	0	0	0	0	0	GS|100.0|JX377671|NA	Fungi	Ascomycota	Eurotiomycetes	Onygenales
OTU475	0	0	0	0	1	5	2	1	139	6	3	5	1380	2023	406	137	0	18	4	2	0	3	197	0	2	0	2	0	0	0	0	0	1	4	7	4	40	8	5	63	8	3	9	0	GSL|98.7|AB760295|SH1552141.08FU	Fungi	Ascomycota	Saccharomycetes	Saccharomycetales
OTU476	6	2	0	0	0	0	0	0	5	385	16	75	0	0	0	0	9	0	0	0	0	0	0	0	0	0	0	0	3	0	0	1	0	1	62	85	2272	0	0	140	177	7	27	82	GS|99.7|JX243875|SH1562618.08FU	Fungi	Ascomycota	Sordariomycetes	Magnaporthales
OTU477	138	3355	132	0	0	0	0	0	0	33	1	0	0	0	0	0	0	6	7	0	48	0	0	0	0	0	0	0	0	4	0	0	0	0	4	4	0	77	2	0	0	0	0	0	SS|0.9700|KM216360|NA	Fungi	Ascomycota	Orbiliomycetes
OTU478	2	0	0	0	0	2	0	0	2	17	1	0	0	4	0	0	3	0	0	0	0	2	0	0	0	2	0	0	0	0	0	1	0	1	67	151	647	6	0	121	92	980	56	0	US|0.9385|KP889854|SH1168971.08FU	Fungi	Basidiomycota	Microbotryomycetes	Sporidiobolales
OTU479	0	0	0	0	4	0	0	4	0	0	0	0	6	0	0	2	0	0	0	0	1843	0	0	1468	0	0	0	0	0	0	0	0	5	0	0	1	0	0	0	0	4	0	3	3	GS|100.0|MF569563|NA	Fungi	Ascomycota	Dothideomycetes	Pleosporales
OTU480	10	0	0	0	0	0	4	2	172	313	83	1630	0	2	0	0	0	0	7	7	0	4	8	6	0	0	0	0	0	0	0	3	0	0	182	25	54	194	111	18	33	532	1087	347	GSL|100.0|DQ425006|SH1555640.08FU	Fungi	Basidiomycota	Agaricomycetes	Polyporales
OTU481	0	0	0	0	0	0	0	1	0	0	0	0	0	0	0	5	0	0	0	0	344	299	308	1715	0	0	0	0	0	0	0	0	0	0	1	12	49	14	24	8	0	0	1	4	GS|99.2|GU309690|NA	Fungi	Basidiomycota	Agaricomycetes	Agaricales
OTU482	0	0	0	0	0	0	6	0	0	0	0	0	0	0	2	0	0	0	0	0	71	106	2229	0	0	0	0	0	0	0	0	0	0	0	2	0	0	0	0	0	0	0	2	0	US|0.9232|EU726284|NA	Fungi	Ascomycota	Dothideomycetes	Pleosporales
OTU483	0	2	0	0	0	6	0	0	0	31	0	28	0	10	0	0	0	0	0	0	0	0	0	0	0	2305	5	0	0	177	0	0	0	2	0	3	0	0	0	1	0	5	0	0	GS|97.9|JX349205|NA	Fungi	Ascomycota	Eurotiomycetes	Onygenales
OTU484	2242	662	0	5	0	0	0	0	40	0	0	372	108	211	63	12	3	0	53	80	0	35	0	0	0	49	0	0	0	0	0	0	1	1	0	22	2	0	0	50	0	0	0	0	GS|100.0|KT323142|SH1615614.08FU	Fungi	Ascomycota	Sordariomycetes	Sordariales
OTU485	0	0	0	0	0	0	0	3	0	0	0	0	0	0	0	0	0	0	0	0	0	0	0	2	0	0	37	2279	0	47	0	0	0	0	0	12	0	0	0	0	0	0	0	3	GSL|100.0|KX592801|SH1574056.08FU	Fungi	Ascomycota	Pezizomycetes	Pezizales
OTU486	0	0	0	0	2	0	0	2	1	0	0	0	520	390	831	582	0	0	0	0	2	3	0	0	0	0	0	2	0	0	0	0	1	1	3	0	0	0	0	3	0	0	1	0	GS|99.3|JX317340|NA	Fungi
OTU487	0	4255	0	0	0	0	0	0	0	9	0	0	0	0	0	0	0	11	0	0	0	0	0	0	0	0	0	0	0	7	0	0	0	0	0	0	0	5	0	0	0	0	0	0	GS|100.0|MH211686|NA	Fungi	Basidiomycota	Agaricomycetes	Agaricales
OTU488	0	0	0	0	1	3	2	1	134	26	40	630	368	4	206	19	285	0	317	81	4	418	64	20	0	4	13	2	2	0	2	1	11	2	182	675	469	203	100	270	70	596	1	62	GS|100.0|KJ807177|SH1560523.08FU	Fungi	Ascomycota	Sordariomycetes	Hypocreales
OTU489	0	0	0	2160	0	0	0	0	0	0	0	3	0	0	0	0	0	0	0	7	0	0	0	0	0	0	0	0	0	0	0	3	0	0	0	0	0	0	0	1	0	0	0	0	GSL|98.6|EU940205|NA	Fungi	Ascomycota	Eurotiomycetes	Chaetothyriales
OTU490	0	0	0	0	1	0	0	2319	0	0	0	0	0	0	0	5	0	0	0	0	0	0	0	2	0	0	0	6	0	0	0	0	0	0	0	3	0	0	0	0	0	0	0	5	GS|100.0|KP280319|NA	Fungi	Basidiomycota	Agaricomycetes	Cantharellales
OTU491	0	0	0	0	0	0	9	0	35	63	16	35	0	0	5	0	0	59	6	239	3	0	7	0	0	0	3	0	19	0	0	1	0	0	186	0	132	26	20	10	0	0	1498	10	GS|100.0|KU537801|NA	Fungi	Ascomycota	Sordariomycetes	Sordariales
OTU492	1072	1671	151	704	0	3	0	0	20	0	0	155	110	16	52	0	8	0	5	16	0	19	0	0	0	0	26	0	3	2	0	82	26	396	1	4	2	2	0	5	0	0	0	0	GS|99.3|JX333279|NA	Fungi	Basidiomycota	Tremellomycetes	Trichosporonales
OTU493	0	0	0	0	4	0	0	23	0	0	0	0	224	276	384	234	0	0	0	3	14	0	0	91	1078	0	2	2	0	0	8	0	1	1	0	12	0	0	0	1	2	0	2	0	GSL|100.0|KY312635|SH1645099.08FU	Fungi	Ascomycota	Sordariomycetes	Coniochaetales
OTU494	0	2	0	0	0	0	0	0	1	0	2	0	0	0	0	0	0	4	5	0	0	0	0	0	0	0	0	0	0	6	1	0	0	0	0	0	0	1250	1475	0	0	0	0	0	SS|0.9900|KX899488|NA	Fungi	Basidiomycota	Agaricomycetes
OTU495	0	0	3	0	0	0	0	0	0	0	3	0	0	0	0	0	2	0	6	0	0	0	0	0	0	0	0	0	0	2	5	0	0	1	0	0	0	276	1929	0	0	0	0	0	GS|100.0|JX390389|NA	Fungi
OTU496	0	161	0	0	2	0	4	142	0	0	0	0	319	535	99	246	118	78	165	70	4	2	0	6	2	1881	834	8	34	731	733	1	163	1	1	7	0	59	80	3	0	2	0	0	GS|100.0|JX389744|NA	Fungi	Ascomycota	Eurotiomycetes	Eurotiales
OTU497	0	0	0	0	0	0	0	2	0	0	0	0	130	105	60	3011	0	0	5	0	0	8	0	4	15	0	0	3	0	0	0	0	1	0	0	4	0	0	0	9	0	0	0	2	GS|99.3|KC525748|NA	Fungi	Basidiomycota	Cystobasidiomycetes	Erythrobasidiales
OTU498	0	0	0	0	168	586	2327	0	0	62	0	0	0	0	11	0	0	0	0	0	51	0	0	0	0	0	0	0	0	0	0	0	0	3	5	0	0	113	0	0	0	0	3	0	GS|98.5|JX361899|NA	Fungi	Ascomycota	Sordariomycetes	Hypocreales
OTU499	0	0	0	0	0	0	0	7	0	0	0	19	0	0	0	2	0	0	0	0	0	0	0	2949	0	0	0	2	0	0	0	0	0	0	0	2	0	0	0	0	0	0	0	0	US|0.9090|MF570755|NA	Fungi	Ascomycota	Dothideomycetes	Pleosporales
OTU500	0	2	0	0	0	0	0	6	5	41	0	20	0	0	0	6	0	0	0	0	0	0	0	0	0	0	0	4	0	0	0	0	0	0	2	5	0	0	3	0	331	0	0	2327	GS|99.6|KT242819|NA	Fungi	Ascomycota	Sordariomycetes	Magnaporthales
OTU501	0	0	0	0	1	4	0	0	0	0	0	0	2	0	2	0	0	0	0	0	0	0	0	0	4	3	0	0	0	0	0	0	2	0	371	11	0	0	0	2	1065	1508	0	0	GS|100.0|UDB020441|NA	Fungi	Basidiomycota	Tremellomycetes	Tremellales
OTU502	357	99	1861	0	0	0	2	112	36	45	6	56	2	0	12	0	180	10	45	167	54	0	15	0	0	0	0	0	0	0	2	1	0	0	2	90	4	28	0	30	8	0	0	15	GS|99.3|JX340388|NA	Fungi	Ascomycota	Sordariomycetes	Sordariales
OTU503	3	0	0	0	1	2	0	5	3	0	0	656	0	29	0	5	5	59	0	8	0	2	0	0	0	6	0	0	290	0	0	0	64	769	99	317	490	5	16	455	511	1149	0	1017	US|0.9115|KT242532|NA	Fungi	Ascomycota	Sordariomycetes	Hypocreales
OTU504	0	0	0	0	0	0	0	3	0	0	0	2	0	0	0	2	0	0	0	5	0	0	0	0	0	0	0	1558	0	0	0	1149	0	0	0	1	0	14	0	3	0	0	0	2	SS|0.9700|MF568952|NA	Fungi	Chytridiomycota	Spizellomycetes	Spizellomycetales
OTU505	0	0	0	0	0	0	10	0	0	0	0	0	0	0	11	0	0	0	0	0	0	0	2	0	0	0	3	0	0	0	0	0	0	0	3728	0	0	0	0	0	156	0	4	0	GS|98.6|JX384551|NA	Fungi	Basidiomycota	Microbotryomycetes	Sporidiobolales
OTU506	2	0	0	3	0	0	0	2	5	0	0	91	2	0	0	0	6	0	0	7	0	0	0	0	0	0	0	0	2	0	0	2	1	0	2	159	1224	0	0	1308	242	0	0	0	GSL|100.0|KU712213|NA	Fungi	Ascomycota	Sordariomycetes	Hypocreales
OTU507	0	2	0	0	0	0	0	0	158	1627	20	10	0	0	0	7	0	6	0	0	0	0	0	0	0	0	3	0	0	8	0	0	0	0	0	6	0	5	4	0	0	0	329	0	GS|100.0|JF811913|NA	Fungi	Ascomycota	Sordariomycetes	Xylariales
OTU508	0	2	2	0	1	0	0	1	0	14	3	0	31	0	293	0	297	613	786	108	59	15	143	23	0	0	0	0	0	0	3	1	0	0	1	3	0	2	0	0	0	0	2	0	GS|100.0|KT728307|NA	Fungi	Mortierellomycota	Mortierellomycetes	Mortierellales
OTU509	1785	776	139	1881	0	12	0	4	12	12	0	0	0	0	0	0	4	4	0	21	23	0	0	0	0	0	0	4	6	2	1	1	0	0	0	0	2	48	0	10	0	0	0	0	SS|1.0000|MH654783|NA	Fungi	Mucoromycota	Mucoromycetes	Mucorales
OTU510	5	0	0	0	0	3	0	0	3	0	3	0	0	34	0	0	1703	23	764	0	0	0	0	0	0	0	0	0	3	0	0	0	0	0	0	0	6	0	2	0	0	0	0	0	GS|99.3|FM177685|SH1237230.08FU	Fungi	Ascomycota	Dothideomycetes	Pleosporales
OTU511	2	0	0	2	0	0	0	0	4	15	330	972	0	0	0	0	2518	0	134	15	0	121	2	15	0	0	0	0	2	0	1	0	0	1	14	7	280	64	34	39	8	0	161	63	GS|97.6|MF569183|NA	Fungi	Ascomycota	Sordariomycetes	Chaetosphaeriales
OTU512	0	0	596	0	1397	0	0	0	0	0	1	0	8	0	0	0	0	0	4	0	69	0	0	0	3	0	0	0	0	0	1	0	2	0	12	0	0	42	0	0	0	0	0	0	GS|99.7|AB986395|SH1651350.08FU	Fungi	Ascomycota	Dothideomycetes	Pleosporales
OTU513	0	0	0	0	1	5	0	0	0	0	0	0	33	9	0	5	0	0	4	0	86	2114	208	507	4	2	0	2	0	14	0	0	0	0	0	1	0	0	0	0	0	2	0	0	GS|100.0|JX390570|NA	Fungi	Ascomycota
OTU514	0	0	0	0	0	5	0	0	0	0	0	0	0	3	0	0	0	0	0	0	0	0	0	0	0	1930	0	0	0	657	1	0	0	3	0	6	0	0	0	4	0	0	0	0	GS|100.0|JX390502|NA	Fungi	Ascomycota	Sordariomycetes	Microascales
OTU515	0	0	0	0	0	0	2	0	1	8	1	3	0	0	9	0	0	0	0	0	0	0	0	0	0	0	0	0	0	0	0	0	0	0	1	5	0	331	149	5	0	0	2203	81	GS|100.0|JX390073|NA	Fungi	Ascomycota	Sordariomycetes	Hypocreales
OTU516	0	0	0	0	0	995	1338	3	0	41	0	0	0	2	4	0	0	0	0	0	22	2	0	0	0	5	0	0	0	0	0	0	0	0	2	0	0	91	0	0	0	0	6	0	US|0.9453|JX318225|NA	Fungi	Ascomycota	Sordariomycetes
OTU517	0	0	0	0	904	1083	1137	451	0	10	0	0	0	2	4	0	0	0	0	0	6	2	0	0	0	0	0	0	0	0	0	0	1	2	6	0	0	52	0	0	0	2	1	0	GS|99.2|KT728344|NA	Fungi	Ascomycota	Eurotiomycetes	Eurotiales
OTU518	0	0	0	0	0	49	84	1	0	2	0	0	0	0	2	3	7	0	0	0	0	0	0	0	0	0	0	0	0	0	1	0	1	2	194	96	574	10	11	695	204	77	0	8	GSL|100.0|JN116642|SH1549607.08FU	Fungi	Ascomycota	Sordariomycetes
OTU519	0	0	0	4	0	0	0	0	5	0	169	5285	0	0	0	0	0	13	0	21	0	0	0	0	0	0	0	0	0	0	0	7	0	0	0	0	0	30	11	7	0	0	13	9	GS|100.0|JX385042|NA	Fungi	Ascomycota	Sordariomycetes	Hypocreales
OTU520	0	0	5	0	0	1282	1660	173	7	11	1	2	0	3	26	2	27	236	4762	991	41	0	2	0	5	4	17	0	0	0	8	2	0	3	2	0	0	66	3	1	0	0	1	0	GS|99.7|KT799178|SH1605560.08FU	Fungi	Basidiomycota	Wallemiomycetes	Wallemiales
OTU521	8	6	0	68	0	0	0	4	0	5	0	0	0	27	5	2188	0	23	0	0	0	0	0	0	4	5	7	18	39	0	0	17	0	1	2	3	0	0	0	2	0	5	91	6	GSL|100.0|LC317769|SH1575397.08FU	Fungi	Ascomycota	Sordariomycetes	Microascales
OTU522	8	21	93	2102	0	0	0	0	0	33	0	2	0	0	0	0	0	0	0	3	23	0	0	0	0	0	0	0	0	0	0	1	0	0	7	0	0	41	0	7	0	0	0	0	US|0.9377|EF040838|NA	Fungi	Ascomycota	Sordariomycetes	Hypocreales
OTU523	408	2087	11	486	0	0	0	0	0	4	0	41	0	0	0	0	0	6	5	5	6	0	0	0	16	0	0	6	0	4	0	0	0	0	8	0	0	35	0	1	0	0	0	0	US|0.9320|KP340890|NA	Fungi	Ascomycota	Eurotiomycetes	Onygenales
OTU524	0	2	5	0	0	5	50	658	2	4	2	0	0	0	0	2	492	508	1589	128	0	0	0	2	0	10	0	5	0	11	19	0	0	2	0	1	0	0	2	0	0	0	0	0	GSL|100.0|LM652446|SH1510421.08FU	Fungi	Ascomycota	Sordariomycetes	Microascales
OTU525	0	11	3	0	0	15	18	84	46	58	9	456	36	0	280	54	48	555	75	49	0	3	11	23	6	4	191	15	0	17	2	4	10	0	10	3	5	1281	1293	51	22	0	151	539	GS|100.0|KT336534|SH1530001.08FU	Fungi	Ascomycota	Eurotiomycetes	Eurotiales
OTU526	0	0	5	0	0	5	2	0	0	0	3	0	0	4	82	0	0	0	5	0	12	4	0	0	0	3	38	0	0	0	3091	12	31	1194	151	0	0	6	4	0	7	2	0	0	GS|100.0|LN912774|NA	Fungi	Mortierellomycota	Mortierellomycetes	Mortierellales
OTU527	0	0	0	0	0	0	5	0	0	0	0	42	0	0	6	0	0	0	0	0	0	0	2	0	0	0	4	0	0	0	0	0	0	0	4	10	0	0	0	2	0	0	2469	2	GS|100.0|JX362816|NA	Fungi	Ascomycota	Sordariomycetes	Hypocreales
OTU528	0	0	0	6	0	2	0	0	60	56	12	1883	0	0	0	0	0	0	0	5	0	0	0	0	0	0	2	0	0	0	0	3	0	0	136	9	45	0	0	167	8	89	1	0	GS|100.0|EU940189|NA	Fungi	Ascomycota	Leotiomycetes	Helotiales
OTU529	0	0	2	0	0	0	2	14	3	401	26	135	2	0	0	0	0	0	4	0	0	0	2	0	0	0	0	0	0	0	0	0	0	1	411	446	40	50	96	380	195	521	206	228	GSL|100.0|FJ868792|SH1610162.08FU	Fungi	Ascomycota	Sordariomycetes	Hypocreales
OTU530	0	2	0	0	2070	1129	5863	8	1	139	0	0	3	0	15	0	0	0	0	0	157	2	2	0	4	3	13	0	0	2	0	0	3	2	18	1	0	411	0	8	2	0	5	0	GS|100.0|JX383441|NA	Fungi	Ascomycota	Eurotiomycetes	Eurotiales
OTU531	0	0	0	0	0	0	7	418	3	0	4	0	0	0	0	0	559	494	750	284	0	0	0	0	0	0	4	0	3	2	1	0	7	0	0	0	0	0	2	58	0	0	0	21	GS|100.0|JQ926165|NA	Fungi	Ascomycota	Sordariomycetes	Hypocreales
OTU532	0	0	0	0	0	1880	2130	1078	0	10	0	0	0	5	5	2	0	0	0	0	37	2	0	2	0	0	3	0	0	0	0	0	0	9	8	1	0	76	0	0	0	3	2	0	GS|100.0|JX389744|NA	Fungi	Ascomycota	Eurotiomycetes	Eurotiales
OTU533	0	3	0	0	0	4	8	36	3	10	0	3	7	0	0	0	156	1663	80	46	3	0	2	0	0	0	0	0	0	0	0	0	0	0	1	6	0	34	26	16	2	0	36	3	GS|100.0|KY768137|NA	Fungi	Ascomycota	Dothideomycetes	Pleosporales
OTU534	3	0	0	0	0	0	0	41	7	0	0	3	0	0	0	0	1819	0	345	0	0	0	0	0	0	0	0	0	5	0	0	1	0	0	0	0	3	0	0	0	0	0	0	0	SS|0.9600|GU320008|NA	Fungi	Basidiomycota	Agaricomycetes	Agaricales
OTU535	0	0	0	0	0	0	0	8	0	0	0	0	0	0	0	5	0	0	0	0	0	0	0	4	0	0	0	3	0	0	0	0	0	0	0	4	0	0	0	0	0	0	0	2047	US|0.9375|JX389668|NA	Fungi	Ascomycota	Sordariomycetes
OTU536	0	0	0	0	0	3	0	2	12	0	0	0	186	1164	169	733	0	0	0	33	0	3	0	0	37	10	46	0	0	0	0	0	0	4	1	6	0	0	0	0	0	0	0	2	GSL|100.0|KY986698|SH1526405.08FU	Fungi	Ascomycota	Dothideomycetes	Pleosporales
OTU537	0	0	0	0	0	0	0	2404	0	0	0	0	0	0	0	3	2	212	0	0	0	0	0	2	0	217	0	0	0	77	0	0	0	0	0	4	0	0	0	0	0	0	0	7	GS|100.0|EU379231|SH1244129.08FU	Fungi	Chytridiomycota	Rhizophlyctidomycetes	Rhizophlyctidales
OTU538	0	0	0	0	10	0	0	0	0	15	0	0	5	0	0	0	0	0	0	0	4	0	0	0	4162	0	0	23	0	0	0	16	2	0	0	0	0	0	0	0	9	0	0	0	GS|100.0|KT728307|NA	Fungi	Mortierellomycota	Mortierellomycetes	Mortierellales
OTU539	9	0	0	0	22	3	6	3	2489	52	101	72	29	35	3	0	31	20	13	13	7	3	0	0	24	5	5	22	30	14	1	1	22	263	936	129	597	9	9	633	15528	359	84	6	GSL|100.0|MH101404|NA	Fungi	Ascomycota	Eurotiomycetes	Eurotiales
OTU540	0	0	0	0	0	4	0	0	0	0	0	0	0	3	0	0	0	0	0	0	12	1856	0	31	0	0	0	0	0	0	0	0	0	3	0	0	0	0	0	0	0	5	4	0	SS|1.0000|HM230850|NA	Fungi	Basidiomycota	Agaricomycetes	Sebacinales
OTU541	0	0	0	4	0	0	0	0	159	78	29	1332	0	0	0	0	2	0	0	10	0	0	0	0	0	0	0	0	0	0	0	1	0	0	4	24	601	0	0	123	6	0	0	45	US|0.9145|JX377009|NA	Fungi	Basidiomycota	Microbotryomycetes	Sporidiobolales
OTU542	0	0	0	0	0	0	0	1	0	0	18	1190	0	0	0	0	36	6	3	252	0	0	0	0	0	0	0	0	0	35	0	5	0	0	2	399	48	7	7	1035	62	0	11	154	GS|100.0|JN690006|NA	Fungi	Ascomycota	Eurotiomycetes	Chaetothyriales
OTU543	0	0	0	4	0	0	0	0	0	0	1	4	0	0	0	0	64	62	146	1854	0	0	0	0	0	0	0	0	0	0	0	2	0	0	0	0	0	0	0	8	0	0	0	12	US|0.9299|JX367082|NA	Fungi	Ascomycota	Dothideomycetes	Capnodiales
OTU544	0	0	0	0	0	1700	2317	1977	0	23	0	0	0	0	5	4	0	0	0	0	28	4	2	0	0	4	2	11	0	0	0	0	0	2	4	4	0	54	0	0	0	0	2	2	GS|99.3|JX364874|NA	Fungi	Ascomycota	Eurotiomycetes	Onygenales
OTU545	0	0	0	0	0	180	0	3258	0	0	1	0	0	0	0	5	0	0	0	0	0	0	0	3	0	0	0	7	0	0	0	0	0	0	0	5	0	0	0	0	0	0	0	0	US|0.9320|MF484628|NA	Fungi	Ascomycota	Dothideomycetes	Pleosporales
OTU546	0	4	0	0	0	0	0	0	0	4	2	0	0	0	0	0	9	8	27	0	0	0	0	2	0	0	0	0	0	0	2	0	0	0	0	0	0	2039	1142	5	0	0	7	421	SS|0.9200|MF423628|SH1552339.08FU	Fungi	Mortierellomycota	Mortierellomycetes	Mortierellales
OTU547	0	0	1589	0	0	0	0	0	0	28	4	0	0	0	0	0	0	0	0	0	45	0	0	0	0	0	0	0	0	0	2	0	0	0	2	0	0	78	3	4	0	0	0	0	US|0.9506|EF040838|NA	Fungi	Ascomycota	Leotiomycetes
OTU548	0	0	0	2	5	6	2	1	0	0	12	0	454	828	581	73	25	301	108	219	0	0	4	0	84	16	152	2	86	0	1	505	365	2	1	2	0	33	65	0	0	0	2	735	GSL|100.0|KP789315|SH1511100.08FU	Fungi	Ascomycota	Dothideomycetes	Pleosporales
OTU549	0	0	0	0	1	8	0	2	0	0	0	0	135	2479	6	1629	0	12	0	8	0	2	0	2	0	2	0	3	0	0	0	0	0	3	0	4	0	0	0	0	0	5	0	2	US|0.9320|MF481731|NA	Fungi	Basidiomycota	Microbotryomycetes	Sporidiobolales
OTU550	0	0	0	2	0	0	8	0	0	0	7	0	0	0	8	0	0	0	0	0	0	0	0	0	0	0	0	0	0	0	0	1	0	0	29	22	61	0	0	234	0	0	2259	0	GS|98.6|JX377317|NA	Fungi	Ascomycota	Sordariomycetes
OTU551	0	0	0	4	0	0	0	0	62	613	323	1725	0	0	0	0	11	0	6	92	0	3	147	0	17	0	0	20	0	2	841	267	0	0	97	74	67	134	247	25	23	7	92	47	GS|100.0|KX192848|NA	Fungi	Mortierellomycota	Mortierellomycetes	Mortierellales
OTU552	0	231	1888	0	0	0	0	0	0	123	0	0	0	0	0	0	0	0	5	0	109	0	0	0	0	0	0	0	0	0	3	0	0	0	14	0	0	120	5	0	0	0	0	0	US|0.9385|KU195486|SH1186798.08FU	Fungi	Ascomycota	Sordariomycetes	Hypocreales
OTU553	0	0	0	0	4	6	2	0	0	0	0	0	688	1956	44	30	0	0	0	0	0	2	0	0	3	3	0	0	0	0	0	0	11	3	0	0	0	0	0	0	0	5	0	0	GS|100.0|EU427308|SH1507313.08FU	Fungi	Basidiomycota	Ustilaginomycetes	Ustilaginales
OTU554	13	30	0	88	1	55	40	73	100	203	20	385	21	37	12	2	33	90	31	33	11	106	69	2	0	9	6	13	43	0	1	1	27	0	419	418	181	62	131	417	421	448	21	371	GSL|100.0|MG747459|SH1508476.08FU	Fungi	Basidiomycota	Agaricomycetes	Agaricales
OTU555	0	2	0	0	0	0	2	13	17	14	56	36	0	0	3	3	0	0	0	2	0	0	0	0	0	0	2	0	0	0	2	1	0	0	4	315	107	417	67	184	7	0	905	456	GS|100.0|AF210670|SH1522837.08FU	Fungi	Ascomycota	Sordariomycetes	Hypocreales
OTU556	0	0	0	0	5	0	0	3	0	0	0	89	518	922	411	467	0	0	6	3	0	0	0	0	0	0	0	0	0	0	0	0	0	2	1	3	0	0	0	18	0	0	1	0	GS|100.0|KU536355|NA	Fungi	Ascomycota	Eurotiomycetes	Chaetothyriales
OTU557	2	0	0	0	0	1474	1058	665	1	9	2	0	0	3	2	2	291	0	936	457	14	0	0	0	0	0	0	0	0	0	1	1	0	4	4	1	0	10	4	7	0	0	0	0	GS|99.3|JX383936|NA	Fungi	Ascomycota	Sordariomycetes	Hypocreales
OTU558	0	1826	150	0	0	0	0	0	0	5	0	0	0	0	0	0	0	0	0	8	4	0	0	0	6	5	0	0	0	0	0	0	0	0	0	0	0	22	0	0	0	0	0	0	US|0.9196|JX328352|NA	Fungi	Ascomycota	Dothideomycetes	Pleosporales
OTU559	0	0	0	0	0	0	0	0	1	0	0	5	0	0	0	0	2	0	0	2	3	3	0	30	10	0	123	3	365	0	6	1330	144	22	0	0	3	0	0	1	0	0	0	0	GS|98.8|KU580456|NA	Fungi
OTU560	0	0	0	0	0	2	0	0	0	0	0	0	0	5	0	0	0	0	0	0	0	7	0	0	0	0	0	0	0	0	0	0	0	3	132	4	8	5	0	1	5	1580	0	0	GS|100.0|JF811913|NA	Fungi	Ascomycota	Sordariomycetes	Xylariales
OTU561	0	0	0	0	0	0	3	1	0	0	0	0	0	0	0	0	0	0	0	0	0	0	1975	1508	0	0	0	0	0	0	0	0	0	0	1	1	0	0	0	0	0	0	0	2	GS|99.0|LC213625|SH1242522.08FU	Fungi	Basidiomycota	Agaricomycetes	Trechisporales
OTU562	0	0	0	0	0	4	0	3	0	0	0	0	0	0	0	0	0	0	0	0	0	625	11	1614	0	0	0	0	0	0	0	0	0	1	0	1	0	0	0	0	0	0	1	0	US|0.9161|FJ554208|SH1247319.08FU	Fungi	Ascomycota	Dothideomycetes	Pleosporales
OTU563	2	0	0	0	0	0	0	0	21	355	0	5	0	0	0	0	569	0	4	2036	0	0	0	0	0	0	0	0	0	0	0	2	0	0	4	2	2	0	0	4	0	20	4	0	US|0.9045|MF570865|NA	Fungi	Ascomycota	Orbiliomycetes	Orbiliales
OTU564	6	0	0	0	0	0	0	3	0	0	0	0	0	0	0	4	0	0	0	0	0	0	0	0	0	0	0	3	0	0	0	1	0	0	226	43	781	0	0	586	0	157	0	1736	GS|97.0|JX344952|NA	Fungi	Ascomycota
OTU565	2	0	0	0	0	0	6	3	374	16	13	1096	0	0	12	319	9	68	8	163	3	24	77	0	0	0	0	3	0	0	1	3	0	0	20	19	512	273	757	97	168	0	555	1391	GSL|100.0|MH035704|NA	Fungi	Ascomycota	Sordariomycetes	Hypocreales
OTU566	4	0	0	0	0	0	0	0	1758	54	1	13	6	0	3	0	6	0	0	0	0	0	3	0	0	0	0	0	2	0	0	0	0	0	524	0	2	0	0	0	0	192	0	0	GS|100.0|MF423579|SH1552519.08FU	Fungi	Mortierellomycota	Mortierellomycetes	Mortierellales
OTU567	0	0	0	0	0	0	0	4	0	0	0	0	0	0	0	7	0	0	0	0	0	0	0	3	0	0	0	4	0	0	0	0	0	0	0	2	0	0	0	0	0	0	0	2411	GS|98.5|JX330547|NA	Fungi	Ascomycota	Dothideomycetes	Pleosporales
OTU568	0	0	0	0	0	38	0	3397	0	0	0	0	0	0	0	7	0	0	0	0	0	0	0	2	0	0	0	9	0	0	0	0	0	0	0	4	0	0	0	0	0	0	0	4	SS|0.9000|EU490042|SH1235821.08FU	Fungi	Chytridiomycota	Rhizophlyctidomycetes	Rhizophlyctidales
OTU569	0	0	0	0	0	0	3	0	0	0	0	0	0	4	0	0	0	0	0	0	0	937	1017	0	0	0	0	0	0	0	0	0	0	1	1	0	0	0	0	0	0	0	1	0	US|0.9161|JX340834|NA	Fungi	Ascomycota	Dothideomycetes	Pleosporales
OTU570	0	0	0	2	0	0	0	0	0	0	0	7	0	0	0	0	0	0	58	1902	0	0	0	0	0	0	0	0	0	0	0	2	0	0	0	0	0	0	0	3	0	0	0	0	GS|100.0|KC215924|NA	Fungi	Basidiomycota	Microbotryomycetes	Sporidiobolales
OTU571	186	3477	185	0	1	0	0	0	2	3	0	3	0	0	0	0	2	11	0	12	21	6	0	0	0	0	0	0	0	4	0	0	0	0	0	9	0	4	0	2	0	0	0	0	GS|100.0|KC525589|NA	Fungi	Ascomycota	Dothideomycetes	Pleosporales
OTU572	0	0	0	0	0	5	0	0	0	0	0	0	0	0	0	0	0	0	0	0	7	2143	5	0	0	4	0	0	0	0	0	0	0	4	0	0	0	0	0	0	0	0	0	0	GS|100.0|KC525589|NA	Fungi	Ascomycota	Dothideomycetes	Pleosporales
OTU573	0	0	0	0	0	0	0	3	0	0	0	0	0	0	0	4	0	0	0	0	0	0	0	3	0	0	0	3	0	0	1	0	0	0	0	3	0	32	30	0	0	0	147	2016	GS|100.0|KX298554|NA	Fungi	Ascomycota	Dothideomycetes	Pleosporales
OTU574	159	1271	4	376	0	2	0	0	283	285	75	452	0	0	2	0	8	7	8	6	12	65	277	84	37	9	4	21	16	0	161	0	0	0	238	42	179	59	32	106	50	203	113	408	GSL|100.0|MF150253|SH1552672.08FU	Fungi	Ascomycota	Sordariomycetes	Xylariales
OTU575	0	0	0	0	0	0	7	1	0	0	0	0	0	0	4	0	0	0	0	0	0	5	1984	36	0	0	2	0	0	0	0	0	0	0	2	0	0	0	0	0	0	0	1	0	GS|99.3|JX390076|NA	Fungi	Basidiomycota	Microbotryomycetes	Sporidiobolales
OTU576	0	0	0	0	0	0	0	0	0	6	0	0	0	0	0	0	0	22	0	0	0	2	0	0	0	530	52	0	19	1920	0	1	147	2	0	6	0	4	0	0	0	0	0	0	GSL|100.0|FJ360691|SH1649482.08FU	Fungi	Ascomycota	Eurotiomycetes	Onygenales
OTU577	0	0	0	0	0	0	4	0	0	0	0	0	0	0	6	0	0	0	0	0	0	0	0	0	0	0	1745	0	0	0	0	0	41	0	3	0	0	0	0	0	0	0	1	0	US|0.9320|JX375380|NA	Fungi	Ascomycota	Sordariomycetes	Hypocreales
OTU578	0	0	0	41	0	0	0	0	22	0	0	0	24	0	2	0	0	3	0	118	324	319	1176	188	0	29	3	17	0	113	0	0	0	0	2	0	0	0	0	0	0	0	0	11	GSL|100.0|FJ708602|SH1556463.08FU	Fungi	Basidiomycota
OTU579	0	0	0	0	0	0	0	1	3	0	0	26	0	8	0	6	0	0	0	0	0	2	0	2	0	0	0	2183	0	36	0	0	0	0	0	19	0	0	0	0	0	0	0	0	GS|100.0|JX380024|NA	Fungi	Ascomycota
OTU580	0	2	0	0	0	0	0	0	0	4	0	0	0	0	0	0	0	1896	0	0	0	0	0	0	0	0	0	0	0	5	0	0	0	0	0	0	0	2	0	0	0	0	0	0	GS|99.7|KP235787|SH1194542.08FU	Fungi	Ascomycota	Sordariomycetes	Sordariales
OTU581	0	0	0	0	0	0	0	1	8	2	6	200	0	0	14	9	0	0	7	47	0	0	0	0	0	3	0	0	3	0	0	1	0	0	24	3	30	53	88	15	3	0	2	2512	GS|100.0|JQ926165|NA	Fungi	Ascomycota	Sordariomycetes	Hypocreales
OTU582	0	0	3	0	0	0	0	0	0	2	7	4	0	0	0	0	4	5	0	0	0	0	0	0	0	0	0	0	0	0	2	2	0	0	39	66	530	1239	2006	1013	0	87	0	29	GS|98.6|MF671824|NA	Fungi	Ascomycota	Sordariomycetes	Microascales
OTU583	0	0	0	0	0	7	0	0	0	0	0	0	0	9	0	0	0	0	0	0	0	2	0	0	0	5	0	0	0	0	0	0	0	4	0	1	0	0	0	0	0	4183	0	0	GS|100.0|JN190872|SH1649802.08FU	Fungi	Ascomycota	Sordariomycetes	Hypocreales
OTU584	0	0	0	0	0	0	0	8	0	0	0	0	0	0	0	12	0	0	0	0	0	11	0	4	0	0	0	7	0	0	8	0	0	0	0	9	0	18	16	126	0	0	0	3710	US|0.9384|MF359724|SH1160577.08FU	Fungi	Ascomycota	Sordariomycetes
OTU585	0	0	0	0	0	1912	453	299	0	0	1	0	0	5	0	2	0	0	0	0	7	2	0	0	0	5	0	0	0	0	0	0	0	3	1	0	0	569	910	7	0	4	1	0	GS|100.0|KP335351|NA	Fungi	Ascomycota	Dothideomycetes
OTU586	1696	5	113	0	1	0	3	44	17	11	0	191	3	0	0	0	5	0	39	36	12	27	0	0	380	4	0	0	20	13	0	0	4	0	8	10	0	53	0	28	4	0	3	0	GS|100.0|KT162919|SH1552802.08FU	Fungi	Ascomycota	Sordariomycetes	Xylariales
OTU587	0	0	0	2	1	0	0	1	0	0	0	2	2	0	2	2	0	0	0	4	0	0	0	0	0	0	0	0	0	0	0	2	0	1	779	295	48	0	0	890	606	429	0	0	US|0.9161|FJ553370|SH1242089.08FU	Fungi	Ascomycota	Saccharomycetes	Saccharomycetales
OTU588	0	3	0	0	0	0	0	0	24	1893	75	0	0	0	0	0	0	4	0	0	0	0	0	0	0	0	0	0	0	6	0	0	0	0	0	0	0	5	0	0	0	0	0	0	US|0.9161|MF568844|NA	Fungi	Ascomycota	Saccharomycetes	Saccharomycetales
OTU589	527	316	1250	0	0	9	2	9	32	18	6	685	80	60	21	6	190	9	44	30	39	20	3	0	12	76	0	0	0	18	2	0	0	0	9	4	3	73	3	8	0	0	2	2	GSL|100.0|MG458690|SH1529985.08FU	Fungi	Ascomycota	Eurotiomycetes	Eurotiales
OTU590	0	0	0	0	0	0	2	0	48	84	8	69	158	16	16	30	0	0	0	53	9	11	1509	0	0	0	6	27	96	4	0	0	0	0	88	172	147	16	26	72	9	65	1	6	GSL|100.0|MG976446|SH1506677.08FU	Fungi	Ascomycota	Sordariomycetes	Hypocreales
OTU591	0	0	0	3	0	0	0	0	0	0	0	211	0	0	0	0	0	0	0	7	0	0	0	0	0	0	0	0	0	0	0	3	0	0	6	32	33	0	0	1742	35	0	0	0	GS|100.0|JX335849|NA	Fungi	Basidiomycota	Tremellomycetes	Tremellales
OTU592	15	5	29	0	0	3	2	45	5	16	0	3	22	14	11	0	60	74	321	615	3	961	0	0	0	62	7	0	0	0	0	2	0	1	0	5	19	2	2	7	10	2	0	21	GSL|100.0|MG572386|SH1579759.08FU	Fungi	Ascomycota	Dothideomycetes
OTU593	0	3	0	0	0	0	0	7	305	541	68	338	0	0	0	6	2	3	0	0	0	0	190	3	0	0	0	0	2	0	0	2	1	0	434	609	43	125	90	80	237	12	28	894	GS|100.0|MG976366|NA	Fungi	Ascomycota	Sordariomycetes	Xylariales
OTU594	12	983	0	774	6	2	4	0	0	0	0	0	4	0	27	0	13	167	0	0	3	0	0	0	1942	0	2	0	0	0	0	1	1	0	0	0	0	0	0	1	3	0	0	39	GS|97.8|JX384017|NA	Fungi	Mortierellomycota	Mortierellomycetes	Mortierellales
OTU595	0	0	0	3	0	0	0	0	0	0	1	7	0	0	0	0	20	328	481	1077	0	0	0	0	0	0	0	0	0	3	1	2	0	0	0	17	0	0	6	5	0	0	0	0	GS|100.0|MG756636|SH1237876.08FU	Fungi	Ascomycota
OTU596	0	0	0	0	0	0	0	0	0	0	2	0	0	0	0	0	0	0	0	0	0	0	0	0	0	0	0	0	0	2	5	0	0	0	0	0	0	868	1165	16	0	0	0	0	GS|98.1|KT365199|NA	Fungi	Ascomycota	Eurotiomycetes	Eurotiales
OTU597	0	0	0	0	0	5	0	0	0	0	0	17	4	5	0	0	0	85	3	24	0	0	0	17	0	3132	0	0	0	465	0	0	0	1	0	0	41	0	0	2	0	3	0	0	GS|100.0|JX389744|NA	Fungi	Ascomycota	Eurotiomycetes	Eurotiales
OTU598	0	0	4	0	0	0	0	0	2	0	8	0	0	0	0	0	430	0	1336	35	0	0	0	0	0	0	0	0	0	0	4	0	0	0	0	12	0	0	2	0	0	0	0	0	GS|97.1|JX343739|NA	Fungi	Chytridiomycota
OTU599	0	0	0	0	0	0	3	1	0	0	448	0	0	0	2	0	0	0	0	0	0	0	0	0	0	0	0	0	0	0	2	0	0	0	6	9	0	15	25	0	0	0	2027	1069	GS|100.0|JQ926165|NA	Fungi	Ascomycota	Sordariomycetes	Hypocreales
OTU600	0	0	0	0	5	0	0	0	0	12	0	0	6	0	0	0	654	3	4	0	0	2	0	0	2308	0	7	0	47	251	0	0	4	0	342	0	0	22	6	6	3	0	5	0	GS|97.7|DQ672270|SH1179433.08FU	Fungi	Basidiomycota	Agaricomycetes	Corticiales
OTU601	0	0	0	0	0	0	0	0	0	2	0	2	0	0	0	0	293	1509	315	249	0	0	0	0	0	0	0	0	0	2	0	2	0	0	0	0	0	3	15	0	0	0	54	3	GS|97.0|JX362323|NA	Fungi	Ascomycota	Dothideomycetes	Acrospermales
OTU602	59	17	0	84	1	26	113	39	2	0	1	0	0	38	11	36	207	87	192	11	11	24	2	0	50	38	124	18	249	18	0	180	101	1	0	0	2	0	0	2	0	0	22	12	GSL|100.0|MH178690|SH1525448.08FU	Fungi	Ascomycota	Dothideomycetes	Pleosporales
OTU603	0	0	0	0	0	3	0	0	0	0	0	0	0	0	0	0	0	9	0	0	17	1737	0	0	7	0	0	0	10	0	0	0	4	3	0	0	0	0	0	0	0	0	0	0	GS|100.0|KM979977|SH1193554.08FU	Fungi	Ascomycota	Dothideomycetes	Pleosporales
OTU604	0	31	54	1093	0	0	0	148	0	0	2	4	2	0	0	8	0	0	0	4	16	0	3	5	0	0	0	4	0	0	0	0	0	0	20	2152	2	39	0	3	78	0	31	14	GSL|100.0|KM231767|SH1561518.08FU	Fungi	Ascomycota	Sordariomycetes	Hypocreales
OTU605	0	0	0	0	0	0	0	2	1	0	0	0	0	0	0	2	0	0	0	0	0	0	0	0	156	0	0	1584	34	0	0	0	0	0	0	2	0	0	0	0	0	0	0	6	GS|100.0|AY487076|SH1560371.08FU	Fungi	Ascomycota	Leotiomycetes	Helotiales
OTU606	0	0	0	4	0	0	0	0	1	4	6	261	0	0	0	0	0	0	30	7	90	19	89	5	0	0	5	3	2	0	0	1856	0	0	3	10	94	23	19	37	4	0	64	427	GS|100.0|JQ926165|NA	Fungi	Ascomycota	Sordariomycetes	Hypocreales
OTU607	0	0	0	0	3	0	0	0	27	0	0	0	572	395	750	2	0	0	0	0	0	0	7	0	0	0	34	0	0	0	7	0	28	2	5	10	330	0	0	0	55	12	2	0	GS|99.2|JX356144|NA	Fungi	Ascomycota	Dothideomycetes	Pleosporales
OTU608	96	16	0	0	2	3	0	0	497	704	9	509	63	95	21	93	0	3	0	19	3	13	7	0	0	0	32	103	4	0	205	0	4	50	0	7	0	47	16	9	485	294	84	3	GS|100.0|MH016806|SH1561846.08FU	Fungi	Basidiomycota	Agaricomycetes	Phallales
OTU609	0	4	6	0	0	0	0	0	2	2	7	0	0	0	0	0	0	4	8	0	0	5	0	0	0	0	0	0	0	0	2	0	0	0	1	2	72	1631	1854	23	0	0	1	0	US|0.9338|AB846966|NA	Fungi	Basidiomycota	Microbotryomycetes	Sporidiobolales
OTU610	0	8	0	0	2	0	0	2	0	12	14	0	0	0	0	0	14	0	0	40	0	0	13	1830	0	0	230	0	0	0	1	1	66	2	142	0	0	0	0	0	50	168	0	0	GS|100.0|MH474192|NA	Fungi	Mortierellomycota	Mortierellomycetes	Mortierellales
OTU611	0	6	479	970	803	10	4	1	282	4661	593	326	11	0	2	0	16	0	174	914	80	201	303	0	2	0	2	81	0	4	0	1	4	77	410	118	341	166	119	177	1792	160	130	336	GS|100.0|KT728307|NA	Fungi	Mortierellomycota	Mortierellomycetes	Mortierellales
OTU612	0	0	0	0	0	0	0	0	1	4	2	8	0	0	0	0	0	3	3	0	0	0	0	0	0	0	0	0	0	4	1	1	0	0	0	1	441	866	1258	723	0	0	0	0	GS|99.4|KU727692|NA	Fungi	Ascomycota	Sordariomycetes	Glomerellales
OTU613	0	0	0	0	0	5	0	0	0	0	0	0	0	5	0	0	0	0	0	0	0	0	0	0	0	2472	0	0	0	31	0	0	0	4	0	0	0	0	0	0	0	0	0	0	US|0.9090|KR872603|SH1649626.08FU	Fungi	Basidiomycota	Microbotryomycetes	Sporidiobolales
OTU614	0	14	0	0	0	0	2	0	0	0	0	0	432	305	1106	157	2	5	0	0	0	0	0	0	2	0	3	0	0	0	0	0	1	1	2	0	0	0	0	0	0	0	2	0	GS|99.2|JX368771|NA	Fungi	Ascomycota	Sordariomycetes	Hypocreales
OTU615	302	2126	570	1126	0	0	0	0	3	30	0	43	0	0	0	0	2	5	10	17	43	0	0	0	5	0	0	3	0	3	0	2	0	0	1	3	0	33	0	2	0	0	0	0	GS|97.8|LC273398|NA	Fungi	Ascomycota	Eurotiomycetes
OTU616	0	0	0	0	1	3	0	1	0	0	0	0	0	2	0	2	4	0	0	0	86	1765	0	0	0	0	0	541	0	0	0	0	0	0	0	0	0	0	0	0	0	0	0	0	GS|99.0|MF568949|NA	Fungi	Ascomycota	Leotiomycetes	Helotiales
OTU617	3	0	0	0	0	0	0	0	2332	467	51	6	2	0	0	0	0	0	0	0	0	0	0	0	0	0	0	0	4	0	0	0	0	0	0	0	0	0	0	0	0	0	0	0	GS|100.0|JX387856|NA	Fungi	Ascomycota	Sordariomycetes	Sordariales
OTU618	0	0	2	0	0	0	0	0	7	716	476	47	0	0	0	2	0	0	0	0	0	0	0	0	0	0	0	0	0	0	0	0	0	0	57	116	22	119	94	2	10	64	170	785	GS|100.0|EF165016|SH1513050.08FU	Fungi	Ascomycota	Sordariomycetes	Microascales
OTU619	0	0	3	0	0	0	0	1	0	2	12	0	0	0	0	2	0	0	258	2	10	221	0	3	3	3	2	816	123	0	743	181	0	0	0	6	15	0	2	4	0	0	0	2	US|0.9207|None	Fungi	Mortierellomycota	Mortierellomycetes	Mortierellales
OTU620	0	0	0	0	0	2	0	11	6	0	2	0	0	2	0	0	0	0	7	0	9	0	0	0	0	205	44	0	0	0	1791	0	50	0	0	0	0	33	344	0	0	0	0	7	GS|98.5|M10392|NA	Fungi	Ascomycota	Eurotiomycetes	Eurotiales
OTU621	5	0	71	0	4	2	11	11	1	22	2	0	67	35	29	147	10	0	10	2	15	8	2	0	548	0	444	28	108	0	171	64	91	0	1	1	0	0	0	1	0	0	25	0	GSL|100.0|MH178708|SH1526408.08FU	Fungi	Ascomycota	Dothideomycetes	Pleosporales
OTU622	724	242	576	2	0	0	0	0	24	27	1	115	0	0	0	0	3	0	7	52	7	5	0	0	0	0	0	0	4	0	1	0	0	0	1	11	2	37	0	13	0	0	0	0	GS|100.0|MH063664|NA	Fungi	Ascomycota	Dothideomycetes	Pleosporales
OTU623	0	79	45	274	1	66	93	46	3	19	41	56	140	101	176	96	73	345	113	102	11	33	30	0	29	22	48	20	44	0	0	5	45	2	0	7	19	47	33	55	51	0	188	91	GS|100.0|KY041795|NA	Fungi	Ascomycota	Sordariomycetes	Trichosphaeriales
OTU624	0	5	3	2	0	7	8	12	141	314	49	604	0	0	2	0	2	18	10	38	2	20	11	0	0	0	0	0	0	0	4	0	0	0	10	271	68	617	2388	72	49	0	53	44	GS|100.0|FJ596846|SH1593921.08FU	Fungi	Basidiomycota	Agaricomycetes	Agaricales
OTU625	0	0	0	0	0	5	0	0	0	0	0	72	0	0	0	0	0	0	0	0	0	0	0	0	0	1454	0	0	0	183	0	0	0	0	0	10	0	0	0	0	0	2	0	0	GSL|100.0|KR265108|SH1569400.08FU	Fungi	Ascomycota	Eurotiomycetes	Onygenales
OTU626	4	0	0	0	1	0	0	32	37	2	20	913	23	219	150	11	1350	289	28	151	69	0	0	1438	0	0	13	2	2	0	0	2	0	0	22	30	0	0	2	16	18	22	0	47	SS|1.0000|EF619661|SH1149372.08FU	Fungi	Chytridiomycota
OTU627	0	8	0	0	0	0	0	0	0	7	0	0	0	0	0	0	19	2338	92	118	0	0	0	0	0	0	0	0	0	3	0	98	0	0	0	0	0	3	0	0	0	50	0	0	SS|1.0000|GU187862|SH1247386.08FU	Fungi
OTU628	0	0	0	0	0	12	3	6	1	0	7	2	574	394	274	654	53	116	700	40	6	387	1553	14	0	0	0	0	63	0	0	29	1	8	14	0	0	0	0	1	0	0	2	0	GS|100.0|KT269611|NA	Fungi	Ascomycota	Sordariomycetes	Xylariales
OTU629	0	0	351	847	2	0	0	0	0	29	0	2	0	0	106	0	0	0	0	3	585	0	46	0	0	0	15	0	0	0	0	3	0	0	2	0	0	82	0	3	163	0	1	0	GS|100.0|KT224964|NA	Fungi	Basidiomycota	Agaricomycetes
OTU630	0	0	0	0	0	0	3	0	0	0	0	0	0	0	6	0	0	0	0	0	0	0	0	0	0	0	0	0	0	0	0	0	0	0	2	9	0	0	0	0	0	0	1900	0	SS|0.8000|KX899488|NA	Fungi	Basidiomycota	Agaricomycetes	Agaricales
OTU631	0	3	0	0	0	0	0	0	0	0	2	13	0	0	0	0	0	5	0	0	0	0	0	0	0	0	0	0	0	3	0	0	0	0	0	0	0	1175	739	8	0	0	0	0	GS|98.5|GU187496|NA	Fungi	Basidiomycota	Agaricomycetes	Agaricales
OTU632	20	59	157	11	2	0	4	2	6	72	0	8	700	216	1565	185	14	9	29	9	164	20	43	406	3	0	24	19	85	0	1	8	19	1	11	12	0	123	0	10	0	0	6	0	GS|100.0|JX380015|NA	Fungi	Ascomycota	Eurotiomycetes	Chaetothyriales
OTU633	0	3	0	0	0	2	4	0	0	0	0	0	0	3	0	0	0	605	0	0	0	2	0	0	0	1468	0	0	0	137	0	0	0	3	0	6	0	2	5	0	0	4	0	0	GS|100.0|KP235754|SH1648514.08FU	Fungi	Basidiomycota	Agaricomycetes	Agaricales
OTU634	1084	312	1194	623	0	0	0	0	43	39	1	441	0	0	0	0	3	0	23	42	17	23	0	0	0	0	4	0	3	0	0	1	0	0	8	22	0	59	4	36	0	0	0	0	GS|98.8|JQ081477|SH1150212.08FU	Fungi	Ascomycota	Dothideomycetes	Pleosporales
OTU635	0	0	0	0	0	3	0	0	3	0	0	0	0	7	0	0	0	0	0	0	0	0	0	0	0	0	205	0	589	0	0	0	35	1194	0	0	0	0	0	0	0	4	0	0	GS|99.3|JX381082|NA	Fungi	Mortierellomycota	Mortierellomycetes	Mortierellales
OTU636	1956	2	0	0	0	0	0	0	1	0	0	27	0	0	0	0	3	0	4	21	0	5	0	0	0	0	0	0	9	0	0	1	0	0	0	2	4	0	0	2	0	0	0	0	SS|0.9900|JX043201|SH1649666.08FU	Fungi	Chytridiomycota	Spizellomycetes	Spizellomycetales
OTU637	0	107	0	29	6	8	15	2	0	0	0	9	951	229	524	464	0	0	5	0	0	29	5	0	0	34	0	138	95	6	0	137	2	2	0	1	0	0	0	0	3	0	0	2	GS|100.0|EU041774|SH1539592.08FU	Fungi	Ascomycota	Sordariomycetes	Myrmecridiales
OTU638	3	0	0	0	0	0	0	0	2	0	0	0	0	0	0	0	4	0	0	0	0	0	0	0	0	0	0	0	0	0	0	1	0	0	0	8	1968	48	66	372	0	0	36	21	SS|0.9800|KX899488|NA	Fungi	Basidiomycota	Agaricomycetes	Polyporales
OTU639	0	0	0	0	0	3	0	7	0	0	0	2	58	62	32	0	6	161	160	727	0	675	883	0	0	17	0	0	2	0	0	0	0	1	1	0	0	0	0	1	0	0	0	0	GS|100.0|KU534647|SH1568848.08FU	Fungi	Ascomycota	Sordariomycetes	Hypocreales
OTU640	0	0	0	0	0	7	0	0	11	0	0	0	730	2022	369	741	0	0	9	2	0	11	0	0	0	0	0	0	0	0	0	0	1	3	1	6	5	0	0	10	0	5	2	7	GS|99.7|GU566241|SH1564485.08FU	Fungi	Ascomycota	Leotiomycetes	Helotiales
OTU641	0	0	0	0	0	1204	1121	0	0	6	0	0	0	6	0	0	0	0	0	0	25	0	0	0	0	0	4	0	0	2	0	0	0	4	7	0	0	132	0	0	0	0	4	0	GS|99.3|MF671824|NA	Fungi	Ascomycota	Sordariomycetes	Microascales
OTU642	0	0	0	0	1	0	3	0	0	4	0	0	218	200	1320	85	0	0	6	0	0	0	5	0	0	0	0	0	0	0	0	0	0	0	0	13	0	0	0	5	0	0	1	0	GS|100.0|EF159560|SH1515069.08FU	Fungi	Ascomycota	Dothideomycetes	Dothideales
OTU643	4	0	0	0	1	0	0	0	4	0	0	0	0	0	0	0	0	0	0	0	0	0	12	0	2	0	163	0	1027	0	0	73	206	67	0	0	0	0	0	0	2	0	0	0	GSL|100.0|EF443072|NA	Fungi	Ascomycota	Dothideomycetes	Pleosporales
OTU644	0	2	0	0	2	0	0	53	308	6	68	25	0	0	5	0	0	4	0	10	0	0	0	0	373	321	106	8	0	741	382	27	88	0	14	62	305	36	22	300	67	2	1	44	GS|100.0|KX302062|SH1575614.08FU	Fungi	Ascomycota	Sordariomycetes	Microascales
OTU645	2	0	0	4	0	0	0	1	748	494	52	1266	0	0	0	3	0	0	0	8	0	0	0	0	0	0	0	0	2	0	0	2	0	0	0	0	3	10	0	1	178	0	3	1235	US|0.9045|MF359724|SH1160577.08FU	Fungi	Ascomycota	Sordariomycetes	Hypocreales
OTU646	0	0	0	6	0	2	5	0	2	0	0	7	0	0	2	2	3	0	0	4	0	0	0	0	0	0	0	0	0	0	0	4	0	0	706	660	855	0	0	2367	93	502	0	0	GS|99.3|JX383936|NA	Fungi	Ascomycota	Sordariomycetes	Sordariales
OTU647	390	216	9	83	0	15	8	77	190	188	26	83	7	21	5	0	11	6	8	3	0	20	3	12	9	10	3	7	8	35	0	0	0	0	38	28	43	28	35	59	34	229	44	40	GSL|100.0|KY940502|SH1563658.08FU	Fungi	Ascomycota	Sordariomycetes	Xylariales
OTU648	0	0	0	0	0	0	0	0	0	0	0	4	0	0	0	0	77	952	455	258	0	0	0	0	0	0	0	0	0	0	0	0	0	0	0	0	0	0	0	0	0	0	0	0	GS|100.0|KU537698|NA	Fungi	Ascomycota	Dothideomycetes	Pleosporales
OTU649	2	2	0	4	1	0	0	1	192	56	25	1827	21	0	2	0	2	26	28	10	2	8	0	0	0	0	0	3	0	0	0	5	0	0	5	15	99	2	31	234	15	0	1	48	GS|100.0|KY559335|SH1556578.08FU	Fungi	Basidiomycota	Agaricomycetes	Agaricales
OTU650	5	2	306	164	34	0	0	0	1	15	1	0	0	168	72	25	0	140	15	0	41	2	2	0	14	2	16	5	50	58	0	233	8	4	0	0	0	5	0	1	0	32	5	0	GSL|100.0|KJ451713|SH1514738.08FU	Fungi	Ascomycota	Saccharomycetes	Saccharomycetales
OTU651	0	0	0	0	992	61	82	564	0	0	1	0	4	5	0	0	150	25	258	192	6	3	0	0	10	99	4	40	2	44	8	0	1	754	4	0	0	0	0	5	0	0	0	0	GSL|100.0|MG976673|SH1510409.08FU	Fungi	Ascomycota	Sordariomycetes	Microascales
OTU652	2	0	0	2	0	0	3	22	86	112	11	514	0	0	2	2	2	10	30	306	0	3	7	2	0	0	0	0	0	0	0	162	0	0	72	96	703	140	153	546	106	58	323	704	GS|100.0|MG748668|SH1522830.08FU	Fungi	Ascomycota	Sordariomycetes	Hypocreales
OTU653	16	1715	405	0	0	0	0	0	0	2	0	0	0	0	0	0	0	3	0	0	0	0	0	0	0	0	0	5	0	0	0	0	0	0	0	2	0	0	0	12	0	0	0	0	GS|100.0|KY768168|NA	Fungi	Ascomycota
OTU654	0	0	0	0	0	1974	1211	1412	0	0	0	0	0	6	3	4	0	0	0	0	55	4	0	0	0	2	0	2	0	0	0	0	0	2	1	0	0	76	0	0	0	4	3	3	GS|99.4|HQ914904|NA	Fungi	Ascomycota	Sordariomycetes	Hypocreales
OTU655	0	0	0	0	0	0	0	3	0	0	0	0	0	0	0	5	0	0	0	0	342	678	0	538	0	0	0	0	0	0	0	0	0	0	0	0	0	0	0	0	0	0	0	2	SS|1.0000|HM230850|NA	Fungi	Basidiomycota	Agaricomycetes	Sebacinales
OTU656	62	84	0	0	1	0	5	9	6	14	0	0	141	295	1625	7	0	0	0	0	9	0	4	92	0	4	19	0	11	21	0	0	71	0	4	1	0	0	0	0	2	0	6	0	GS|100.0|KU537248|NA	Fungi	Ascomycota	Sordariomycetes	Sordariales
OTU657	0	0	0	0	0	6	0	0	0	0	1	0	0	5	10	0	10	0	48	0	0	45	5	0	0	5	0	0	108	17	0	0	17	1567	0	0	0	0	0	0	0	0	0	0	GS|100.0|JX976041|SH1573329.08FU	Fungi	Mortierellomycota	Mortierellomycetes	Mortierellales
OTU658	26	22	0	0	0	12	7	23	7	6	2	3	32	27	17	18	151	167	300	87	13	388	3	0	2	2311	0	16	0	90	0	0	0	5	0	5	10	0	3	7	4	4	0	10	GSL|100.0|MG662168|SH1566132.08FU	Fungi	Basidiomycota	Agaricomycetes	Agaricales
OTU659	56	34	0	0	1	2	0	2	2	25	0	77	323	729	108	523	0	0	0	16	2	7	12	2	2	18	5	5	0	0	0	0	1	29	0	5	0	0	0	0	0	3	0	0	GSL|100.0|LC317798|SH1516146.08FU	Fungi	Ascomycota	Eurotiomycetes	Eurotiales
OTU660	0	0	0	0	0	0	0	0	0	3	0	0	0	0	0	0	0	0	0	0	0	0	0	0	0	0	0	0	0	1334	0	0	0	0	0	0	0	2	0	0	0	0	0	0	GS|100.0|JX524463|NA	Fungi	Ascomycota	Saccharomycetes	Saccharomycetales
OTU661	0	5	0	0	0	0	0	0	171	1142	205	0	0	0	0	0	0	5	0	0	0	0	0	0	0	0	0	0	0	2	1	0	0	0	0	0	0	3	0	0	20	0	0	0	SS|0.9300|EU784217|NA	Fungi	Basidiomycota	Agaricomycetes	Agaricales
OTU662	0	0	0	0	0	0	0	499	3	2	0	0	0	0	0	0	689	848	312	260	0	0	0	0	4	0	0	0	3	17	1	2	0	0	0	0	0	2	0	1	0	0	0	0	GSL|100.0|MG200125|NA	Fungi	Ascomycota	Sordariomycetes	Sordariales
OTU663	65	121	0	20	1	4	0	74	74	664	476	200	239	0	2	0	0	24	23	0	5	6	7	3	8	8	0	14	0	0	1	1	0	0	11	15	18	31	49	107	12	0	835	975	GSL|100.0|MH180260|SH1524418.08FU	Fungi	Ascomycota	Sordariomycetes	Hypocreales
OTU664	0	106	0	0	3	0	0	0	1	0	0	6	9	2	0	0	0	8	0	0	4	601	0	0	69	5	213	0	206	0	0	1050	709	231	0	0	0	0	0	2	0	0	0	0	GSL|100.0|FN394729|NA	Fungi	Ascomycota	Dothideomycetes	Pleosporales
OTU665	0	0	0	0	0	781	375	1313	0	0	0	0	0	0	0	3	0	0	0	0	0	0	0	0	5	11	22	0	0	0	0	0	0	1	2	1	0	13	0	0	0	0	1	0	GS|100.0|KY041802|NA	Fungi	Ascomycota	Dothideomycetes	Capnodiales
OTU666	0	0	0	0	0	0	0	0	16	1500	0	0	0	0	0	0	0	9	0	0	0	0	0	0	0	0	0	0	0	8	0	0	0	0	0	0	0	3	0	0	0	0	0	0	GS|100.0|MH201973|NA	Fungi	Ascomycota	Sordariomycetes	Togniniales
OTU667	0	0	0	0	0	0	0	6	8	0	0	13	0	0	0	3	0	0	0	0	0	0	0	2	0	0	0	3	0	0	0	0	0	0	0	7	0	0	8	46	0	0	0	1843	GSL|100.0|AF117374|SH1525807.08FU	Fungi	Ascomycota	Pezizomycetes	Pezizales
OTU668	228	209	1712	0	0	0	0	0	1	14	1	0	0	0	0	0	2	0	8	0	39	9	0	0	0	0	0	0	0	0	1	0	0	0	3	0	2	92	2	9	0	0	0	0	GS|100.0|JX857210|NA	Fungi	Ascomycota	Leotiomycetes	Helotiales
OTU669	242	223	718	11	167	0	0	0	16	75	21	22	43	83	13	39	3	4	0	0	72	10	13	3	440	5	0	4	111	0	2	0	1	0	35	8	6	194	88	5	2	0	121	0	GS|100.0|KR093967|SH1183647.08FU	Fungi	Ascomycota	Sordariomycetes	Hypocreales
OTU670	0	3	0	0	0	0	0	0	85	2219	111	35	0	0	0	0	0	7	0	9	0	0	0	0	0	0	0	0	0	4	1	0	0	0	1	0	0	3	0	0	12	0	0	474	GS|100.0|JX381320|NA	Fungi	Ascomycota	Sordariomycetes	Hypocreales
OTU671	0	0	0	0	0	0	0	0	0	0	0	0	0	2	0	0	0	0	0	0	94	1372	95	155	0	3	0	83	0	0	0	52	1	2	1	0	0	0	0	0	0	2	0	0	GS|100.0|JQ081833|SH1238641.08FU	Fungi	Ascomycota	Sordariomycetes
OTU672	0	0	0	0	0	0	0	0	0	0	0	0	0	2	0	0	0	0	0	0	0	572	757	0	0	0	0	0	0	0	0	0	0	2	1	0	0	0	0	0	0	0	1	0	SS|0.8600|KX195275|NA	Fungi	Ascomycota	Pezizomycetes	Pezizales
OTU673	0	0	0	0	1	4	0	12	0	0	0	0	668	0	1487	20	0	19	25	0	0	14	18	0	0	34	2	0	0	17	0	0	0	0	1	1	0	0	0	0	0	0	2	0	GS|100.0|JQ081696|SH1553519.08FU	Fungi	Ascomycota	Sordariomycetes	Sordariales
OTU674	0	0	0	0	0	0	0	2104	0	0	0	0	0	0	0	0	0	0	0	0	0	0	0	3	0	0	0	2	0	0	0	0	0	0	1	3	0	0	0	0	0	0	0	2	SS|0.9400|KM104072|SH1180891.08FU	Fungi	Basidiomycota	Agaricomycetes	Trechisporales
OTU675	0	0	0	5	0	0	0	1	0	0	0	43	3	0	0	2	0	0	0	6	0	0	0	0	0	0	0	0	0	0	0	3	2	0	18	240	58	0	0	1944	820	0	0	0	GS|99.7|KR822216|SH1657951.08FU	Fungi	Ascomycota	Dothideomycetes	Tubeufiales
OTU676	0	0	0	2	0	0	0	0	0	0	1	1651	0	0	0	0	0	0	0	4	0	0	0	0	0	0	0	0	0	0	0	2	0	0	0	0	0	10	22	6	0	0	16	0	GSL|99.3|FJ531161|SH1549915.08FU	Fungi	Ascomycota	Eurotiomycetes	Eurotiales
OTU677	0	0	0	0	1	0	0	2	0	0	0	14	222	721	114	447	4	13	0	8	0	7	0	0	0	0	0	0	0	0	0	0	0	0	0	0	0	0	0	0	0	0	0	0	GSL|100.0|LC206664|SH1522247.08FU	Fungi	Mucoromycota	Umbelopsidomycetes	Umbelopsidales
OTU678	0	0	0	0	0	0	0	0	1	0	0	3	29	0	0	0	2	3	0	2	0	0	0	0	155	286	2	33	0	822	46	0	0	0	4	11	212	13	6	418	0	0	10	148	GSL|100.0|MF448341|SH1575614.08FU	Fungi	Ascomycota	Sordariomycetes	Microascales
OTU679	0	0	0	0	0	872	826	1728	0	5	0	0	15	42	0	13	0	0	0	5	15	0	0	0	0	127	2	0	0	80	1	0	0	1	61	2	0	53	0	0	0	2	2	0	GS|100.0|JX383062|NA	Fungi	Ascomycota	Eurotiomycetes	Eurotiales
OTU680	0	0	0	2	0	0	0	0	1	0	0	663	0	0	0	3	10	0	0	2	0	0	0	0	0	0	0	0	57	0	0	1	0	0	135	182	443	41	67	137	0	252	13	390	GS|97.6|FJ386926|NA	Fungi	Kickxellomycota	Kickxellomycetes	Kickxellales
OTU681	0	0	0	3	0	0	0	0	0	0	0	0	0	0	0	2	0	0	641	2	0	0	0	0	0	0	0	0	0	0	1	810	0	0	0	0	0	0	0	0	0	0	0	543	GSL|100.0|FJ436340|SH1562690.08FU	Fungi	Ascomycota	Sordariomycetes	Hypocreales
OTU682	0	14	0	91	0	3	0	1	0	0	0	0	101	295	341	308	0	0	0	6	39	5	0	14	0	494	0	205	0	6	0	0	0	1	2	1	0	0	0	0	0	0	1	0	GS|99.3|EU379241|SH1552545.08FU	Fungi	Chytridiomycota	Spizellomycetes	Spizellomycetales
OTU683	0	0	0	0	0	2	0	2	13	2	4	18	0	0	0	0	0	0	0	0	3	0	5	0	0	8	0	12	0	0	0	0	0	0	77	129	22	11	24	46	28	1166	23	13	GS|100.0|JX326460|NA	Fungi	Ascomycota	Sordariomycetes	Hypocreales
OTU684	205	69	1119	0	0	0	0	0	7	23	2	9	0	0	0	0	0	0	10	0	31	2	0	0	0	0	6	0	0	0	3	0	0	0	5	1	0	47	3	0	0	0	2	0	GS|99.3|JX340388|NA	Fungi	Ascomycota	Sordariomycetes	Sordariales
OTU685	0	0	0	0	0	0	3	1	0	0	11	0	0	0	5	0	0	0	0	0	0	0	0	0	0	0	0	0	0	0	1	0	0	0	34	28	0	45	24	1	0	119	1367	74	GS|100.0|JQ926165|NA	Fungi	Ascomycota	Sordariomycetes	Hypocreales
OTU686	6	6	4	0	0	0	0	0	1887	634	1067	5	2	0	0	0	0	0	7	0	4	0	0	0	0	0	0	0	3	0	3	0	0	0	0	1	3	0	6	0	5	0	0	0	GS|100.0|KJ023733|SH1563304.08FU	Fungi	Ascomycota	Sordariomycetes	Hypocreales
OTU687	0	2	0	0	0	0	2	1	48	69	28	279	42	0	4	6	17	10	7	2	0	0	11	0	0	0	0	0	0	3	3	0	0	0	125	43	32	1979	694	53	66	318	460	1216	GSL|100.0|KM213620|NA	Fungi	Ascomycota	Sordariomycetes	Hypocreales
OTU688	0	985	1378	0	0	0	0	0	0	0	1	0	0	0	0	0	0	4	3	0	5	0	0	0	0	0	0	0	0	0	6	0	0	0	0	0	0	0	5	0	0	0	0	0	US|0.9354|KT728232|NA	Fungi	Ascomycota	Dothideomycetes	Pleosporales
OTU689	0	9	0	0	1	0	0	0	7	0	0	0	148	721	223	181	0	3	0	0	0	2	0	0	0	7	0	0	0	0	0	0	0	2	1	1	0	0	0	0	0	0	0	0	GS|99.3|JN943149|SH1552145.08FU	Fungi	Ascomycota	Saccharomycetes	Saccharomycetales
OTU690	0	0	0	0	0	3	0	0	0	0	0	0	0	6	0	0	0	0	0	0	0	1472	0	0	0	0	0	0	0	0	0	0	0	2	0	0	0	0	0	0	0	0	0	0	GS|99.3|KY768137|NA	Fungi	Ascomycota	Dothideomycetes	Pleosporales
OTU691	0	0	2	0	0	4	12	23	66	263	49	1113	0	2	2	0	129	656	246	53	5	19	0	3	0	2	0	0	0	2	0	1	0	0	41	53	184	179	108	60	150	107	232	97	GS|100.0|EU687071|SH1637047.08FU	Fungi	Ascomycota	Dothideomycetes	Pleosporales
OTU692	0	0	0	0	0	0	0	7	0	0	1	614	0	0	0	0	0	0	0	2	0	0	0	0	0	0	0	2	0	0	0	4	0	0	3	17	3	5	0	22	36	0	0	1631	SS|0.9600|JX382642|NA	Fungi	Chytridiomycota	Lobulomycetes	Lobulomycetales
OTU693	0	0	0	0	2	2	0	0	0	0	0	12	1047	1072	440	12	2	0	28	10	2	0	0	0	0	0	2	0	0	0	0	0	1	1	3	0	5	0	0	0	8	3	27	0	GS|100.0|MG200125|NA	Fungi	Ascomycota	Sordariomycetes	Sordariales
OTU694	2	0	0	2	0	0	0	20	97	111	58	395	10	0	0	0	4	3	47	27	0	0	3	3	0	14	3	4	2	0	0	1	0	0	20	163	218	71	44	36	171	92	54	83	GS|100.0|KX009496|SH1564468.08FU	Fungi	Ascomycota	Leotiomycetes	Helotiales
OTU695	0	0	0	0	0	5	0	0	0	0	0	0	0	3	0	0	2	0	0	0	0	1900	0	21	0	0	0	8	0	0	0	0	0	0	0	0	0	0	0	4	0	0	0	0	SS|0.8400|EU686782|NA	Fungi	Ascomycota	Sordariomycetes	Hypocreales
OTU696	0	0	0	0	3	0	0	0	0	0	0	0	0	0	2	0	0	0	0	0	0	0	0	0	0	3	747	0	0	49	0	0	524	0	1	0	0	0	0	0	0	0	2	0	GS|100.0|MH791264|NA	Fungi	Ascomycota	Dothideomycetes	Pleosporales
OTU697	0	8	0	0	0	4	0	0	0	0	0	0	2	4	0	0	0	0	0	0	0	0	0	0	0	1104	0	0	0	482	0	0	0	41	0	0	0	0	0	0	0	2	0	0	GSL|100.0|MG722764|SH1584064.08FU	Fungi	Ascomycota	Sordariomycetes	Hypocreales
OTU698	655	698	583	670	0	0	0	0	2	33	2	90	0	0	0	0	3	0	14	9	80	12	0	0	0	0	0	0	0	0	0	0	0	2	5	14	3	79	0	6	0	0	0	0	US|0.9338|JX373788|NA	Fungi	Ascomycota	Sordariomycetes	Hypocreales
OTU699	0	0	0	0	0	0	0	0	285	21	3	364	3	0	0	0	3	0	0	0	3	4	2	2	0	0	0	2	0	0	0	3	1	0	70	248	216	13	2	131	153	108	7	37	GS|98.5|KU837978|NA	Fungi	Ascomycota	Sordariomycetes	Xylariales
OTU700	1596	442	1377	0	1	0	0	0	11	101	4	104	0	0	0	0	3	6	26	17	110	11	0	0	0	0	0	0	2	3	1	0	0	0	3	9	0	213	0	7	0	0	0	0	US|0.9354|KU144663|NA	Fungi	Ascomycota	Sordariomycetes	Hypocreales
OTU701	0	0	0	0	0	0	0	0	1	0	0	0	0	0	0	0	0	0	0	0	0	0	0	0	0	0	0	0	2	0	0	0	0	0	1	11	1333	0	0	54	6	0	0	0	GS|100.0|MH035705|NA	Fungi	Ascomycota
OTU702	489	0	0	865	0	0	0	0	0	0	0	20	0	0	0	0	3	0	24	10	0	0	0	0	0	0	0	0	0	0	0	1	0	0	0	2	0	0	0	2	0	0	0	0	US|0.9338|KT241568|NA	Fungi	Ascomycota	Sordariomycetes	Hypocreales
OTU703	0	0	0	2	0	0	0	0	0	0	0	3	0	0	14	0	0	0	0	6	0	0	0	0	3	7	225	25	142	6	0	1035	66	17	0	0	0	0	0	2	0	0	0	0	GS|100.0|JN675351|NA	Fungi	Ascomycota	Dothideomycetes	Pleosporales
OTU704	2	0	0	0	0	0	0	0	605	255	73	32	0	0	0	0	2	0	0	0	0	0	0	0	0	0	0	0	0	0	1	0	0	0	468	177	0	0	0	177	275	152	1	0	GS|98.3|KT244171|NA	Fungi	Ascomycota	Dothideomycetes	Pleosporales
OTU705	0	0	0	0	2	0	0	1	0	0	0	0	1030	603	340	380	0	0	0	0	0	0	0	0	4	0	0	0	0	0	0	0	1	0	0	2	0	0	0	5	0	0	0	0	US|0.9115|KM052902|SH1610159.08FU	Fungi	Ascomycota	Sordariomycetes	Hypocreales
OTU706	0	0	0	0	0	0	2	0	0	0	0	0	240	58	1051	261	0	0	3	79	0	0	0	0	0	0	0	0	5	0	0	0	0	0	1	0	0	0	0	0	0	0	2	0	GS|100.0|KU537029|NA	Fungi	Ascomycota	Eurotiomycetes	Chaetothyriales
OTU707	0	8	2	0	1	0	0	12	21	11	6	23	0	0	4	0	11	12	10	8	0	105	0	9	0	3	0	10	0	0	6	0	0	1	18	1	49	291	1161	20	0	0	0	124	GS|99.3|KR154960|SH1503609.08FU	Fungi	Basidiomycota	Agaricomycetes	Agaricales
OTU708	0	0	0	0	0	7	14	37	12	0	0	39	27	7	45	1524	262	17	285	41	0	0	0	3	149	11	10	3	0	25	0	0	111	129	0	2	0	0	11	12	0	0	13	6	GS|100.0|MH791233|NA	Fungi	Ascomycota	Dothideomycetes	Pleosporales
OTU709	4	0	2	0	1	0	3	0	3	0	2	25	0	0	19	0	1655	546	143	1164	196	26	78	0	0	8	0	0	57	0	0	3	0	0	22	5	4	101	615	251	0	0	326	84	GS|98.3|GQ921821|SH1155498.08FU	Fungi	Ascomycota	Orbiliomycetes
OTU710	0	0	4	0	0	0	0	0	0	4	1	0	0	0	0	0	0	3	4	0	0	0	0	0	0	0	0	0	0	2	0	0	0	0	0	0	0	805	1384	0	0	0	0	4	GS|99.4|MF289561|NA	Fungi	Basidiomycota	Agaricomycetes	Agaricales
OTU711	9	4	0	0	0	3	9	3	1	0	0	0	5	2	0	0	4	0	0	0	8	24	0	0	13	12	15	0	445	0	0	0	0	850	0	0	0	0	0	0	0	0	1	0	GS|100.0|FN428914|SH1522792.08FU	Fungi	Basidiomycota	Tremellomycetes	Tremellales
OTU712	3	0	0	0	0	0	0	0	2	0	0	0	0	0	0	0	1214	34	266	0	0	0	0	0	0	0	0	0	3	0	1	0	0	0	0	0	0	0	0	29	33	0	0	0	US|0.9090|MF570401|NA	Fungi	Ascomycota	Saccharomycetes	Saccharomycetales
OTU713	0	6	0	0	0	0	0	0	2	0	0	41	10	15	6	0	0	22	12	0	30	273	597	113	0	0	0	26	0	0	0	273	0	0	1	0	0	0	0	0	0	0	1	0	GS|100.0|JX390570|NA	Fungi	Ascomycota	Sordariomycetes	Sordariales
OTU714	0	0	0	0	0	0	0	3	34	0	22	0	96	0	0	6	0	0	0	0	0	0	0	0	0	0	0	0	0	0	0	0	1	0	0	3	11	41	69	0	0	0	1	2270	GS|99.6|MH654790|NA	Fungi	Ascomycota	Eurotiomycetes	Eurotiales
OTU715	41	41	355	0	0	3	0	3	1	28	7	0	5	4	18	13	17	95	9	8	19	40	413	123	25	0	284	35	0	111	1	0	25	0	3	11	26	0	4	14	3	0	0	20	GSL|100.0|MH010351|SH1645865.08FU	Fungi	Ascomycota	Dothideomycetes	Pleosporales
OTU716	0	0	0	0	0	4	0	0	0	0	0	0	0	2	0	0	0	0	0	0	0	0	0	0	0	0	0	0	0	0	0	0	0	2	17	0	0	0	0	0	0	1209	1	0	GS|99.4|JX372276|NA	Fungi	Ascomycota	Leotiomycetes	Helotiales
OTU717	0	0	0	0	0	0	0	0	0	0	0	0	0	0	4	0	0	0	0	0	0	0	0	0	0	0	2	0	0	0	0	0	0	0	0	13	0	0	0	0	0	0	1565	0	GS|100.0|JQ926165|NA	Fungi	Ascomycota	Sordariomycetes	Hypocreales
OTU718	0	0	0	0	0	0	0	0	0	0	0	6	0	0	0	0	0	0	0	4	0	0	0	0	0	0	0	104	0	0	0	1452	0	0	0	1	0	0	0	1	0	0	0	0	GS|100.0|KX194167|NA	Fungi	Chytridiomycota	Chytridiomycetes	Chytridiales
OTU719	4	2	0	3	1	0	0	0	24	52	0	203	0	0	3	0	0	17	0	66	0	12	5	9	35	0	165	145	0	317	0	0	99	0	35	4	38	123	194	124	29	299	127	58	GS|100.0|KY490674|SH1530004.08FU	Fungi	Ascomycota	Eurotiomycetes	Eurotiales
OTU720	0	0	0	0	0	0	0	0	0	0	0	0	0	0	0	2	0	0	0	0	0	0	27	0	0	0	0	1456	0	0	0	0	0	0	0	2	0	0	0	0	0	0	0	0	US|0.9161|MF568844|NA	Fungi	Ascomycota	Saccharomycetes	Saccharomycetales
OTU721	0	0	0	0	0	0	0	6258	0	0	5	0	0	0	0	14	0	0	0	0	0	0	0	7	0	1064	0	6	0	816	0	0	0	1	0	9	0	0	0	0	0	0	0	4	US|0.9421|EU784217|NA	Fungi	Ascomycota	Sordariomycetes
OTU722	0	0	0	4	0	0	0	0	1	0	3	3	0	0	10	0	12	107	72	825	0	0	0	0	0	0	0	0	0	0	1	1	1	0	15	69	114	263	325	218	0	0	0	3	GS|100.0|JX378509|NA	Fungi	Mucoromycota
OTU723	0	0	0	0	0	0	0	0	3	0	0	0	0	2	0	0	0	0	0	0	0	0	0	0	0	2	0	0	0	0	0	0	0	3	23	0	0	0	11	0	0	1640	0	0	US|0.9028|JX339133|NA	Fungi	Ascomycota	Sordariomycetes	Hypocreales
OTU724	0	0	0	0	0	0	0	0	0	8	0	0	0	0	0	0	0	5	0	0	0	0	0	0	0	0	0	0	0	2032	0	0	0	0	29	1	0	0	0	0	0	0	0	0	GS|100.0|JX389817|NA	Fungi	Basidiomycota	Agaricomycetes	Auriculariales
OTU725	0	0	0	0	0	0	2	0	1	0	0	0	0	0	0	0	468	18	12	0	5	18	0	0	4	9	57	7	882	39	0	0	25	0	0	0	0	13	2	0	0	0	1	0	GS|100.0|GQ368372|SH1522791.08FU	Fungi	Basidiomycota	Tremellomycetes	Tremellales
OTU726	0	0	0	0	0	0	0	0	0	3	0	0	0	0	0	0	0	0	0	0	0	0	0	0	0	0	0	0	0	1310	0	0	0	0	0	0	0	0	0	0	0	0	0	0	GS|100.0|KX298554|NA	Fungi	Ascomycota	Dothideomycetes	Pleosporales
OTU727	0	0	0	0	0	0	0	2	192	0	0	454	0	0	2	2	0	0	0	0	0	0	0	0	0	0	0	0	0	0	0	0	0	0	586	238	0	0	0	0	0	348	0	0	US|0.9025|None	Fungi	Ascomycota	Saccharomycetes	Saccharomycetales
OTU728	0	0	0	0	0	0	0	2	0	0	0	0	0	0	0	6	0	0	0	0	0	0	0	2	0	0	0	4	0	0	1	0	0	0	0	63	0	0	0	7	0	0	1	1653	GS|98.9|KX195223|NA	Fungi	Ascomycota	Sordariomycetes
OTU729	0	2	0	0	0	51	59	439	0	2	0	0	0	0	0	0	3	955	0	0	0	0	0	0	0	0	0	0	0	0	0	0	0	0	2	2	0	0	0	1	0	0	0	0	GS|100.0|LM652450|SH1146136.08FU	Fungi	Ascomycota	Sordariomycetes	Microascales
OTU730	0	0	2	0	0	0	0	0	128	1482	549	4	0	0	0	0	0	6	0	0	0	0	0	0	0	0	0	0	0	0	5	0	0	0	0	0	0	0	0	0	0	0	0	0	GS|100.0|KT728307|NA	Fungi	Mortierellomycota	Mortierellomycetes	Mortierellales
OTU731	0	0	0	0	0	0	0	6	393	329	623	145	0	0	0	0	0	0	0	0	0	8	0	0	0	0	0	0	0	0	3	1	0	0	16	70	154	4	2	39	20	0	8	122	GS|100.0|KY589476|NA	Fungi	Ascomycota	Sordariomycetes	Hypocreales
OTU732	57	1457	1053	109	0	0	0	0	1	63	4	0	0	0	0	0	0	0	0	0	147	0	0	0	0	0	0	4	0	4	1	0	0	0	16	3	0	138	2	0	0	0	0	0	US|0.9354|KX886075|SH1186180.08FU	Fungi	Ascomycota	Sordariomycetes	Hypocreales
OTU733	7	0	0	127	0	0	0	0	51	32	17	70	0	0	0	0	14	107	11	108	10	11	6	0	0	0	0	0	1040	0	4	0	0	114	92	24	123	28	52	147	126	111	6	12	GS|98.9|KF675623|SH1566772.08FU	Fungi	Rozellomycota
OTU734	5	0	0	0	0	0	0	0	0	0	0	0	0	3	0	0	0	0	0	0	0	0	0	0	0	3	0	0	0	0	0	1	0	2	115	0	58	0	0	29	0	1111	1	3	GS|98.7|KC506287|NA	Fungi	Ascomycota	Eurotiomycetes	Eurotiales
OTU735	0	0	0	0	0	0	0	0	0	0	0	0	0	0	0	0	5	0	0	0	0	0	0	0	0	0	0	0	4	0	0	1	0	0	0	15	1059	0	0	197	0	0	0	0	US|0.9090|KX192773|NA	Fungi	Ascomycota	Saccharomycetes	Saccharomycetales
OTU736	2	0	0	0	0	0	0	0	0	0	0	0	45	14	4	3	382	36	0	0	0	0	12	0	0	1172	40	8	0	80	40	0	23	1	0	0	4	0	0	0	0	0	0	0	US|0.9320|KT219212|NA	Fungi	Basidiomycota	Microbotryomycetes	Sporidiobolales
OTU737	0	0	0	2	0	0	0	1	81	69	36	124	0	0	0	0	18	93	3	12	0	4	0	0	0	0	0	0	0	0	3	2	0	0	201	2	0	20	44	1	0	240	154	542	GS|100.0|JF811913|NA	Fungi	Ascomycota	Sordariomycetes	Xylariales
OTU738	6	0	0	0	1	125	272	653	1	23	1	5	0	0	0	0	7	0	0	0	5	0	0	2	0	102	26	261	8	0	8	1	52	132	11	1	371	17	0	109	0	0	1	11	GSL|100.0|MF681708|SH1161989.08FU	Fungi	Ascomycota	Eurotiomycetes	Eurotiales
OTU739	0	5	0	0	0	0	0	0	0	6	0	0	0	0	0	0	0	1467	0	12	0	0	12	0	0	0	0	0	0	3	0	0	0	0	3	10	26	4	0	6	0	0	0	0	GS|100.0|JX337509|NA	Fungi	Ascomycota	Dothideomycetes	Pleosporales
OTU740	0	0	0	2	0	0	0	0	0	0	0	0	115	0	0	0	0	0	0	3	0	181	0	0	0	0	7	0	0	0	0	1145	0	1	0	0	0	0	0	3	0	0	0	0	GS|100.0|KY768137|NA	Fungi	Ascomycota	Dothideomycetes	Pleosporales
OTU741	0	0	0	0	0	0	0	2	4	0	0	0	200	74	387	821	0	0	5	9	20	0	2	6	0	137	12	0	6	0	0	0	0	0	0	1	0	0	0	0	0	0	2	0	GS|100.0|MH010936|SH1575245.08FU	Fungi	Ascomycota	Eurotiomycetes	Chaetothyriales
OTU742	0	0	0	0	0	0	0	0	4	0	0	0	0	0	0	0	1985	0	0	38	0	0	0	0	0	0	0	0	3	0	0	0	0	0	0	0	3	0	0	0	0	0	0	0	US|0.9299|JX348562|NA	Fungi	Ascomycota	Sordariomycetes	Hypocreales
OTU743	46	18	0	2	0	0	0	0	3	3	0	3	0	0	0	0	923	801	221	1225	7	0	0	0	0	0	0	0	0	2	3	0	0	0	1	0	0	0	0	1	0	0	0	0	GS|100.0|JX390570|NA	Fungi	Ascomycota	Sordariomycetes	Sordariales
OTU744	0	66	1518	0	0	0	0	0	1	70	4	0	0	0	0	0	0	0	5	0	131	0	0	0	0	0	0	0	0	0	1	0	0	0	2	0	0	180	3	4	0	0	0	0	GS|98.5|KX193641|NA	Fungi	Ascomycota	Leotiomycetes	Helotiales
OTU745	0	0	0	0	0	0	4	0	0	0	0	0	0	5	5	0	0	0	25	0	0	1234	1031	9	0	0	0	0	0	0	0	0	0	0	1	0	0	0	0	0	0	0	0	0	GS|99.3|KX195266|NA	Fungi	Ascomycota	Eurotiomycetes	Eurotiales
OTU746	0	1098	0	0	0	0	0	0	0	0	2	24	0	0	0	0	0	3	0	0	0	0	0	0	0	0	0	100	0	3	0	0	0	0	9	1	222	2	5	146	0	0	0	52	GS|97.9|KT728321|NA	Fungi	Basidiomycota	Agaricomycetes	Agaricales
OTU747	7	26	0	0	0	0	0	0	51	6	15	25	269	0	0	11	12	1262	7	33	8	4	660	5	56	2	3	6	0	870	0	0	2	101	0	8	11	5	0	0	0	0	787	124	GS|100.0|LC310464|NA	Fungi	Ascomycota	Sordariomycetes	Sordariales
OTU748	7	6	229	807	0	0	0	0	0	0	0	2	0	0	0	0	0	0	0	2	0	0	0	0	31	0	0	0	0	0	0	0	0	0	0	0	0	0	0	1	0	0	0	0	GS|100.0|AB986436|SH1649371.08FU	Fungi	Ascomycota	Lecanoromycetes
OTU749	370	219	210	0	3	0	0	0	4	19	5	51	2	0	0	0	9	0	4	7	13	0	0	0	203	0	0	0	3	0	1	0	1	0	0	103	1500	34	20	348	647	0	5	0	GS|100.0|JX335849|NA	Fungi	Basidiomycota	Tremellomycetes	Tremellales
OTU750	0	8	0	0	0	5	2	12	53	34	39	54	138	0	511	25	34	78	450	240	0	95	30	0	3	6	12	68	249	4	0	1	27	0	114	66	358	0	2	53	10	0	73	54	GS|100.0|DQ826739|SH1635781.08FU	Fungi	Ascomycota	Eurotiomycetes	Chaetothyriales
OTU751	0	0	0	0	1	9	9	0	0	0	0	0	233	265	232	47	0	9	12	6	4	0	0	0	0	6	132	0	68	50	14	656	372	0	3	5	0	0	0	3	5	0	0	0	GSL|100.0|MF077220|SH1560627.08FU	Fungi	Ascomycota	Sordariomycetes	Hypocreales
OTU752	0	0	0	0	0	0	0	1	0	0	0	0	0	2	0	852	0	0	0	0	0	0	0	0	0	612	0	2	0	132	0	0	0	0	0	0	0	0	0	1	0	0	0	2	GS|100.0|FJ827728|SH1647573.08FU	Fungi	Chytridiomycota	Spizellomycetes	Spizellomycetales
OTU753	2	0	0	0	0	0	0	1	1	0	0	2	0	0	0	0	0	0	0	0	0	0	0	0	24	13	2	814	275	0	1	427	0	0	0	0	0	0	0	0	0	0	0	0	GS|98.5|M10392|NA	Fungi	Ascomycota	Eurotiomycetes	Eurotiales
OTU754	0	0	0	0	0	3	0	0	0	0	0	0	0	3	0	0	0	0	0	0	0	1224	65	0	0	0	0	0	0	0	0	0	0	2	0	0	0	0	0	0	0	0	0	0	GS|100.0|KT160626|NA	Fungi	Basidiomycota	Agaricomycetes	Agaricales
OTU755	0	65	875	0	0	0	0	0	0	34	3	0	0	0	0	0	0	0	0	0	59	0	0	0	0	0	0	0	0	0	1	0	0	0	7	5	0	58	0	0	0	0	0	0	SS|0.9800|KM216360|NA	Fungi	Ascomycota	Orbiliomycetes
OTU756	0	0	0	6	1	3	0	2	0	2	0	3	82	0	0	0	0	0	35	6	0	0	3	0	0	0	2	2	0	0	1	1520	0	0	1	25	0	9	0	0	0	0	0	0	GS|98.3|MH654783|NA	Fungi	Mucoromycota	Mucoromycetes	Mucorales
OTU757	0	0	0	0	0	0	0	0	47	0	9	296	0	0	0	0	69	0	1336	33	0	2	0	0	0	0	0	0	0	0	3	1	0	0	0	0	0	0	3	3	0	0	13	0	GS|100.0|JX389837|NA	Fungi	Ascomycota	Sordariomycetes	Hypocreales
OTU758	0	0	3	0	0	0	0	0	0	0	1	0	0	0	0	0	408	230	771	745	0	0	0	0	0	0	0	0	2	0	2	2	0	0	0	0	0	0	0	1	0	0	0	0	US|0.8496|JQ673064|NA	Fungi	Basidiomycota	Microbotryomycetes	Sporidiobolales
OTU759	0	0	0	0	3	0	0	0	5	7	0	0	2	0	0	0	0	0	0	0	3	0	0	0	5	0	0	0	0	0	0	0	1	0	14	30	5	0	0	1	1256	0	65	18	GS|100.0|KC525589|NA	Fungi	Ascomycota
OTU760	4	0	0	0	0	3	0	0	0	3	0	4	363	1042	18	96	0	0	7	3	0	0	0	3	0	0	0	0	0	0	0	0	1	0	0	0	0	0	0	0	0	0	0	0	GSL|100.0|MG584875|NA	Fungi	Ascomycota	Eurotiomycetes	Eurotiales
OTU761	0	0	0	0	0	0	0	1	2	0	0	0	0	0	0	0	0	0	0	0	0	0	0	0	0	0	0	0	0	0	0	3	0	0	114	276	233	0	0	684	29	0	0	2	GS|99.3|JX356423|NA	Fungi	Ascomycota	Sordariomycetes	Hypocreales
OTU762	0	25	0	0	1	0	0	1	0	0	0	0	133	2	190	340	9	19	0	17	151	132	0	0	0	5	66	0	74	0	0	358	4	0	0	3	0	0	0	0	0	0	1	0	GSL|100.0|AB524805|SH1651180.08FU	Fungi	Ascomycota	Dothideomycetes	Pleosporales
OTU763	0	0	0	0	0	4	0	0	0	2	0	0	0	4	0	0	0	3	0	0	0	0	0	0	0	9	0	48	0	424	0	0	0	942	0	0	0	0	0	0	0	0	0	0	GS|100.0|JX359948|NA	Fungi	Chytridiomycota
OTU764	0	0	0	0	0	0	0	0	0	5	0	0	2	0	0	0	0	4	0	0	0	0	0	0	0	99	148	0	0	1748	40	0	197	0	0	0	0	0	0	0	0	0	0	0	GS|100.0|HE608791|SH1584061.08FU	Fungi	Ascomycota	Sordariomycetes	Hypocreales
OTU765	2	97	0	0	1	6	6	9	0	14	1	4	0	0	0	9	0	0	0	0	2	0	5	4	16	0	731	1611	7	0	14	0	135	0	0	12	0	9	0	12	2	0	0	2114	GSL|100.0|KF293286|SH1560106.08FU	Fungi	Ascomycota	Sordariomycetes	Hypocreales
OTU766	0	0	0	0	3	3	0	198	0	5	3	0	624	0	376	124	32	334	331	137	2	0	0	0	0	0	0	0	0	0	0	0	1	0	1	11	10	0	0	0	2	0	1	0	GS|100.0|KU556090|NA	Fungi	Mucoromycota	Mucoromycetes	Mucorales
OTU767	0	0	0	0	0	0	0	0	0	0	2	0	26	0	0	0	155	7	1442	46	0	0	0	0	0	0	0	0	0	0	1	0	0	0	0	0	0	0	2	0	0	0	0	0	US|0.9320|MH452510|NA	Fungi	Ascomycota	Dothideomycetes	Pleosporales
OTU768	0	0	0	0	0	0	0	0	0	0	0	0	0	0	2	0	0	0	86	0	0	138	1363	0	0	0	2	0	0	0	0	0	0	0	1	0	0	0	0	0	0	0	0	0	GS|99.5|GU309263|NA	Fungi	Ascomycota	Eurotiomycetes	Eurotiales
OTU769	0	3	0	0	4	310	37	1894	0	0	0	0	12	13	0	2	5	77	74	76	8	11	6	15	0	1299	45	2	2	77	0	78	483	2	3	4	0	12	17	0	0	3	0	5	GS|100.0|JX386920|NA	Fungi	Ascomycota	Sordariomycetes
OTU770	2	0	2	0	0	0	0	65	0	0	3	0	0	0	0	0	481	0	795	5	0	0	0	0	0	0	26	0	0	0	2	0	0	0	1	0	0	0	2	0	0	0	0	0	GS|100.0|JX077015|SH1642166.08FU	Fungi	Ascomycota	Dothideomycetes	Pleosporales
OTU771	0	0	0	0	2	0	3	1	9	12	34	149	4	0	0	0	0	0	0	0	0	0	6	0	0	0	0	2	0	0	0	1	3	0	976	162	125	0	0	523	1715	403	80	401	GS|98.6|JX376317|NA	Fungi	Ascomycota	Eurotiomycetes	Chaetothyriales
OTU772	0	0	0	0	0	0	4	0	0	0	0	0	0	0	1881	34	0	0	0	0	0	2	14	0	0	0	0	0	0	0	0	0	0	0	1	0	0	0	0	0	0	0	1	0	GS|100.0|JX390547|NA	Fungi	Ascomycota	Sordariomycetes	Hypocreales
OTU773	0	0	0	0	8	0	0	0	0	0	0	0	2255	0	64	0	0	0	0	0	3	0	0	0	3	0	0	0	0	0	0	0	2	0	0	1	0	0	0	0	2	0	1	0	US|0.9375|MF359724|SH1160577.08FU	Fungi	Ascomycota	Sordariomycetes
OTU774	0	0	0	0	0	0	0	0	1	0	0	67	0	4	0	0	0	0	0	0	0	2	0	0	0	0	0	0	0	0	0	0	0	0	209	63	64	5	22	177	15	970	0	201	US|0.8843|KX899488|NA	Fungi	Basidiomycota	Microbotryomycetes	Sporidiobolales
OTU775	0	268	730	0	3	0	0	0	0	90	1	0	3	0	89	0	7	0	0	0	498	0	517	0	8	0	0	0	0	0	2	0	1	0	10	0	0	101	0	13	436	0	2	0	GS|100.0|KY228508|NA	Fungi	Ascomycota	Dothideomycetes	Pleosporales
OTU776	0	0	0	0	0	0	0	0	11	0	1	0	0	0	5	0	0	0	0	0	0	0	2	0	0	0	2	126	0	0	0	98	0	0	1021	3	50	222	225	2	23	126	1	156	GS|100.0|LN808914|SH1524443.08FU	Fungi	Ascomycota	Sordariomycetes	Hypocreales
OTU777	0	0	2	0	0	2	0	10	2	10	2	0	0	3	2	0	162	99	290	279	0	0	0	0	0	1873	45	0	0	133	2124	0	27	1	5	1	0	0	7	26	0	2	0	0	GSL|98.3|AB213441|SH1562603.08FU	Fungi	Ascomycota	Dothideomycetes
OTU778	0	2	0	0	4	0	0	0	0	4	0	12	0	0	2	0	0	6	4	0	2	0	0	0	2	81	311	0	0	0	1	0	819	0	5	0	0	5	22	0	0	32	7	0	GS|100.0|FJ899623|NA	Fungi	Basidiomycota	Agaricomycetes	Agaricales
OTU779	2	0	0	0	0	0	0	15	1	50	0	2	0	0	2	2	0	26	4	69	0	0	494	0	0	24	0	2	5	0	0	0	0	0	486	349	919	5	0	227	68	3	0	433	GS|99.3|JX380161|NA	Fungi	Ascomycota	Sordariomycetes	Hypocreales
OTU780	0	0	0	0	1	0	4	6	22	503	29	350	0	0	2	0	0	0	0	2	0	0	0	0	0	0	0	0	0	0	0	1	0	0	14	115	89	7	28	21	62	0	961	166	GS|99.3|JX340388|NA	Fungi	Ascomycota	Sordariomycetes	Sordariales
OTU781	0	0	0	0	0	0	0	0	0	10	23	30	43	0	0	0	0	0	0	0	0	0	0	0	0	0	0	0	0	0	0	0	0	0	0	2	0	571	564	0	0	0	0	8	GS|98.0|KU609496|SH1558756.08FU	Fungi	Basidiomycota	Microbotryomycetes	Sporidiobolales
OTU782	9	8	0	104	0	42	59	14	3	3	16	80	11	6	28	15	18	26	50	26	0	10	24	0	0	3	6	26	12	0	1	0	0	1	3	8	47	106	235	4	36	0	155	85	GSL|100.0|FJ899623|NA	Fungi	Basidiomycota	Agaricomycetes	Agaricales
OTU783	0	0	0	5	0	0	0	0	0	0	0	7	0	0	0	0	0	0	0	4	0	0	0	0	0	132	0	0	4	0	0	1517	0	0	0	0	0	0	0	2	0	0	0	0	SS|0.9000|KX899488|NA	Fungi	Basidiomycota	Agaricomycetes	Agaricales
OTU784	23	15	0	0	2	2	0	0	2	15	0	0	9	170	5	14	0	119	0	0	248	2	0	0	421	6	12	2	65	0	0	149	0	0	39	1	0	4	0	0	0	0	2	0	GSL|100.0|MG734859|SH1613178.08FU	Fungi	Ascomycota	Saccharomycetes	Saccharomycetales
OTU785	0	0	0	0	1	0	0	0	0	0	0	0	363	324	661	35	0	0	0	0	0	0	0	0	0	29	2	3	0	0	0	0	0	184	3	0	0	0	0	0	0	0	1	0	US|0.8900|KF938898|NA	Fungi	Ascomycota	Sordariomycetes	Hypocreales
OTU786	0	0	0	0	1	0	0	5	29	0	0	658	358	60	9	1546	0	0	0	9	0	8	0	0	0	0	0	90	0	0	0	0	0	0	0	12	81	15	42	11	2	0	0	758	US|0.9090|KX195500|NA	Fungi	Ascomycota	Sordariomycetes	Hypocreales
OTU787	0	0	0	0	1	0	0	0	1	0	0	0	206	1069	293	0	0	0	0	0	0	0	0	0	0	3	0	0	0	0	0	0	1	1	0	0	0	0	0	0	0	0	0	0	US|0.9232|DQ421157|SH1239820.08FU	Fungi	Ascomycota	Dothideomycetes	Pleosporales
OTU788	342	0	854	0	0	0	0	0	2	0	2	0	0	0	0	0	0	0	0	9	0	0	0	0	0	0	0	0	0	0	2	0	0	0	0	0	0	0	3	0	0	0	0	0	SS|0.9800|MF568756|NA	Fungi	Basidiomycota	Agaricomycetes	Agaricales
OTU789	2	0	0	0	0	0	0	0	3	0	0	0	0	0	0	0	1475	0	0	0	0	0	0	0	0	38	0	0	0	6	0	0	0	0	0	0	4	0	0	0	0	0	0	0	GSL|100.0|KY934731|NA	Fungi	Ascomycota	Sordariomycetes	Sordariales
OTU790	0	26	0	0	0	4	0	0	0	0	0	0	0	5	0	0	0	0	0	0	0	0	0	0	0	2	0	0	15	0	0	0	0	1457	0	0	0	0	0	0	0	0	0	0	GSL|100.0|EF540753|SH1615625.08FU	Fungi	Ascomycota	Sordariomycetes	Sordariales
OTU791	7	647	514	0	0	0	0	0	71	96	20	25	0	0	0	0	6	3	0	0	31	0	2	0	122	0	0	16	0	0	20	0	0	0	9	4	3	54	31	30	0	112	184	7	GSL|100.0|EF488396|SH1165805.08FU	Fungi	Ascomycota	Eurotiomycetes	Eurotiales
OTU792	0	0	0	3	0	0	0	0	0	0	0	980	0	0	0	0	0	0	0	2	0	0	0	0	0	0	0	0	0	0	0	1	0	0	0	0	4	0	0	1	0	0	0	0	GS|97.8|KX196085|NA	Fungi	Ascomycota	Dothideomycetes	Pleosporales
OTU793	0	61	0	15	0	0	0	0	138	773	86	9	0	0	0	0	0	75	10	0	0	0	0	0	0	0	0	0	0	0	0	1	0	0	3	1	27	117	201	47	15	0	463	65	GS|100.0|MG576102|SH1167617.08FU	Fungi	Ascomycota	Eurotiomycetes	Eurotiales
OTU794	0	0	0	2	0	6	0	0	1	0	0	10	0	0	0	0	326	0	878	530	0	0	0	0	0	0	0	0	0	0	1	0	0	0	0	0	0	0	0	0	0	0	0	0	GSL|100.0|AB476422|SH1556954.08FU	Fungi	Mortierellomycota	Mortierellomycetes	Mortierellales
OTU795	0	0	0	0	1	0	0	0	0	0	0	0	2	0	0	0	0	0	0	0	1041	104	139	15	3	2	0	0	0	0	0	0	4	0	0	0	0	0	0	0	0	0	0	0	US|0.9377|MF570147|NA	Fungi	Ascomycota	Sordariomycetes	Hypocreales
OTU796	0	0	0	0	0	0	0	0	0	0	0	0	0	0	0	3	2	7	0	0	0	0	0	2	2	0	2	1188	0	9	0	0	0	0	0	3	0	0	0	0	0	0	0	2	GS|97.7|DQ421255|SH1558908.08FU	Fungi	Ascomycota	Dothideomycetes	Pleosporales
OTU797	0	0	0	0	0	2	0	0	0	0	0	0	0	0	0	0	0	0	0	0	0	0	0	0	0	7	143	629	2	0	0	0	2	475	0	0	0	0	0	0	0	0	0	0	GSL|100.0|KF626483|SH1557969.08FU	Fungi	Ascomycota	Sordariomycetes	Hypocreales
OTU798	0	74	0	0	0	2	0	74	6	4	1	73	469	623	199	70	15	60	45	76	0	3	0	7	4	0	0	0	15	0	0	1	1	1	1	60	0	7	17	8	16	0	4	40	GSL|100.0|MH035704|NA	Fungi	Ascomycota	Sordariomycetes	Hypocreales
OTU799	766	215	432	0	0	0	0	0	15	2	2	37	0	0	0	0	0	0	6	21	29	19	0	0	0	0	0	0	0	0	0	0	0	0	0	5	0	21	0	4	0	0	0	0	US|0.9320|KP216943|SH1565483.08FU	Fungi	Ascomycota	Dothideomycetes	Pleosporales
OTU800	0	6	0	1168	0	0	0	0	0	0	0	2	0	0	0	0	0	0	0	0	0	0	0	0	0	0	0	0	0	0	1	1	0	0	0	0	0	0	0	1	0	0	0	0	GS|97.6|KU536551|NA	Fungi	Ascomycota	Dothideomycetes	Venturiales
OTU801	0	0	0	0	1	0	0	14	0	0	0	0	269	404	174	304	10	35	14	0	0	0	0	0	0	20	0	0	0	10	0	0	0	1	4	1	0	0	0	0	14	0	2	3	GS|100.0|KX193678|NA	Fungi	Ascomycota	Eurotiomycetes	Chaetothyriales
OTU802	577	369	27	49	0	0	0	0	17	15	0	74	0	0	3	0	0	0	0	14	55	9	0	0	53	0	0	14	28	0	3	0	0	0	1	5	59	36	0	29	0	0	0	0	SS|0.8200|KF412325|NA	Fungi	Ascomycota	Leotiomycetes	Helotiales
OTU803	2	0	0	0	0	0	0	54	1096	0	36	238	0	0	0	0	4	0	0	0	0	0	0	0	0	0	0	0	3	0	0	0	0	0	0	13	623	0	0	2	0	0	0	0	GS|98.0|JX373896|NA	Fungi	Ascomycota	Sordariomycetes	Hypocreales
OTU804	0	0	2	0	0	2	0	0	0	0	1	0	0	3	2	0	33	0	8	21	0	0	0	0	0	0	0	0	0	0	0	0	0	1	193	23	8	119	361	0	0	533	10	43	GS|99.4|KU537462|NA	Fungi	Ascomycota	Leotiomycetes	Helotiales
OTU805	0	0	0	0	0	0	2	0	0	0	0	0	0	0	3	0	0	0	0	4	0	0	117	0	0	0	0	0	0	0	0	2	0	0	1070	0	50	0	0	481	0	0	1	0	GS|100.0|JX361751|NA	Fungi	Ascomycota	Dothideomycetes	Venturiales
OTU806	492	113	155	11	1	2	0	0	16	0	0	6	104	385	41	23	0	0	5	24	0	23	0	0	0	0	0	0	3	0	1	0	0	1	0	0	0	0	0	3	0	2	0	0	GS|100.0|FM866344|NA	Fungi	Basidiomycota	Tremellomycetes	Tremellales
OTU807	159	1153	0	0	0	0	0	0	4	3	0	41	0	0	0	0	0	4	0	3	0	0	0	0	0	0	0	0	0	5	0	0	0	0	0	0	0	0	0	0	0	0	0	0	GS|97.8|KU144600|NA	Fungi	Ascomycota	Dothideomycetes	Capnodiales
OTU808	0	0	0	2	1	0	0	0	0	0	0	0	0	0	2	0	0	0	0	0	3	2	0	0	0	0	0	0	0	0	0	0	1	0	242	1	0	0	0	0	450	330	0	0	GS|100.0|JX381847|NA	Fungi	Ascomycota	Dothideomycetes	Pleosporales
OTU809	0	0	0	0	1	0	0	1	2	0	0	0	264	596	360	179	0	0	8	0	0	3	0	0	0	0	0	0	0	0	0	0	0	0	1	1	0	0	0	0	0	0	2	0	GS|100.0|JQ760312|SH1645120.08FU	Fungi	Ascomycota	Sordariomycetes	Coniochaetales
OTU810	0	0	3	0	0	0	0	5	9	0	3	12	0	0	0	0	0	0	1241	66	0	0	0	0	0	0	0	0	0	0	1	0	0	0	20	61	13	9	26	13	34	93	0	0	GS|99.0|JX042730|SH1538470.08FU	Fungi	Chytridiomycota	Rhizophydiomycetes	Rhizophydiales
OTU811	0	0	0	0	0	1373	169	32	0	0	0	0	0	3	0	0	0	0	0	0	6	3	0	0	0	0	3	0	0	0	0	0	0	2	0	0	0	18	0	0	0	0	0	0	GS|100.0|KF984352|SH1569262.08FU	Fungi	Ascomycota	Eurotiomycetes	Eurotiales
OTU812	0	0	0	0	0	0	0	1252	0	0	0	0	0	0	0	4	0	0	0	0	0	0	0	0	0	0	0	0	0	0	0	0	0	0	0	4	0	0	0	0	0	0	0	2	US|0.9115|KU580456|NA	Fungi	Ascomycota	Dothideomycetes	Capnodiales
OTU813	0	0	0	0	0	0	0	0	0	972	0	0	0	0	0	0	0	4	0	0	0	0	0	0	0	0	0	0	0	2	0	0	0	0	0	0	0	0	0	0	0	0	0	0	US|0.9025|KP160688|NA	Fungi	Ascomycota	Saccharomycetes	Saccharomycetales
OTU814	2222	0	0	0	0	0	0	0	23	0	0	134	0	0	0	0	4	0	12	2	0	8	0	0	0	0	0	0	2	0	0	1	0	0	0	7	2	0	0	8	0	0	0	0	GS|99.3|JX320318|NA	Fungi	Basidiomycota	Agaricomycetes	Sebacinales
OTU815	11	9	0	4	0	6	2	94	99	167	27	251	77	0	2	3	268	222	225	312	9	13	0	0	5	0	0	7	0	0	2	1	0	0	21	106	72	40	56	222	163	6	19	157	GS|100.0|KT289540|SH1576418.08FU	Fungi	Ascomycota	Sordariomycetes
OTU816	2	0	0	2	0	0	3	0	1	0	0	0	139	201	3	0	486	92	323	362	9	2	1235	0	0	0	0	0	0	0	0	0	1	0	0	0	0	0	0	0	0	0	1	0	GS|99.3|JX369283|NA	Fungi	Ascomycota	Sordariomycetes	Hypocreales
OTU817	0	0	0	0	0	0	0	0	0	0	0	0	0	2	0	0	0	0	0	0	0	0	0	0	0	0	0	0	0	0	0	0	0	2	93	0	0	0	0	0	0	888	2	0	SS|0.8000|KY932048|NA	Fungi	Basidiomycota	Microbotryomycetes	Heterogastridiales
OTU818	2	0	0	0	0	0	0	0	2	0	0	0	0	0	0	0	4	0	0	0	0	0	0	0	0	68	0	0	6	79	0	0	0	0	67	0	1632	41	72	67	0	0	0	0	GS|100.0|KT728307|NA	Fungi	Mortierellomycota	Mortierellomycetes	Mortierellales
OTU819	0	0	0	0	0	0	0	0	0	0	0	1057	0	0	0	0	0	0	0	0	0	0	0	0	0	0	0	0	0	0	0	0	0	0	0	6	171	0	0	7	0	0	0	10	GS|100.0|KX193598|NA	Fungi	Ascomycota	Sordariomycetes	Hypocreales
OTU820	0	0	0	0	2	0	7	0	1	0	0	0	0	0	0	0	0	0	0	0	0	0	0	0	0	0	0	0	0	0	0	0	0	0	0	89	242	0	0	291	792	0	0	0	GSL|100.0|AY787845|SH1516147.08FU	Fungi	Ascomycota	Eurotiomycetes	Eurotiales
OTU821	0	0	0	0	0	4	0	0	1	0	0	2	0	0	0	0	434	423	212	29	0	0	0	0	0	0	0	0	2	2	1	0	0	0	0	0	0	5	2	0	0	33	11	25	GS|100.0|KY460723|NA	Fungi	Basidiomycota	Tremellomycetes	Tremellales
OTU822	0	145	0	0	0	0	0	2	1	0	0	2	57	215	9	19	0	0	0	3	24	0	0	77	0	0	55	0	490	0	0	544	41	0	0	0	0	0	0	1	0	0	0	0	GS|100.0|JX380024|NA	Fungi	Ascomycota	Dothideomycetes	Tubeufiales
OTU823	0	0	0	0	3	0	0	0	0	0	0	0	1652	314	154	0	0	0	0	0	2	31	2	0	3	0	0	0	0	0	0	0	2	0	1	0	0	0	0	0	4	0	0	6	GS|100.0|MH451390|NA	Fungi	Basidiomycota	Agaricomycetes	Auriculariales
OTU824	2	0	0	0	0	0	0	10	47	404	39	146	0	0	0	0	0	4	0	2	0	0	43	0	0	0	0	0	0	3	0	0	0	0	21	130	147	2	8	156	53	0	24	240	GS|100.0|KR822209|SH1558609.08FU	Fungi	Ascomycota	Dothideomycetes	Tubeufiales
OTU825	0	3	0	0	0	0	4	0	1	2	0	0	0	0	0	0	0	1371	0	0	0	0	0	0	0	0	0	10	0	23	0	0	0	0	0	0	5	0	0	0	0	0	2	0	GSL|100.0|MH109545|SH1530000.08FU	Fungi	Ascomycota	Eurotiomycetes	Eurotiales
OTU826	2	0	0	0	0	0	0	0	30	25	6	151	2	0	3	0	5	783	10	15	8	6	0	0	0	0	0	0	0	3	0	0	0	0	0	0	13	16	2	2	0	0	8	37	GSL|100.0|AM773628|NA	Fungi	Basidiomycota	Agaricomycetes	Agaricales
OTU827	0	0	0	0	2	3	0	1	0	0	0	0	593	0	99	438	0	0	0	0	0	4	0	0	2	0	0	0	0	0	0	0	2	0	0	1	0	0	0	0	0	0	0	0	GS|97.3|JX388151|NA	Fungi	Ascomycota	Dothideomycetes	Pleosporales
OTU828	0	0	0	2	0	6	5	1	1	7	9	3	0	0	0	0	0	0	0	0	0	0	0	0	0	0	0	0	0	0	4	2	0	0	1	4	18	589	970	331	0	0	110	0	GS|99.0|FJ849793|SH1143881.08FU	Fungi	Mucoromycota	Mucoromycetes	Mucorales
OTU829	0	0	0	0	0	39	4	2861	0	0	0	0	0	0	2	2	0	0	0	0	0	0	0	0	0	0	0	8	0	222	0	0	0	0	0	1	0	0	0	0	0	0	0	7	GS|100.0|JX388468|NA	Fungi	Ascomycota	Sordariomycetes	Sordariales
OTU830	6	0	0	0	0	5	14	7	8	25	2	171	0	0	2	2	4	0	0	3	0	0	0	2	0	0	0	0	14	0	0	3	0	0	156	158	1260	67	10	911	166	0	5	286	GSL|100.0|DQ865110|NA	Fungi	Ascomycota	Sordariomycetes	Xylariales
OTU831	0	0	0	0	0	0	0	1	0	0	0	0	26	25	1116	0	0	0	0	0	461	17	21	93	0	0	3	0	0	0	0	0	1	0	0	0	0	0	0	0	0	0	2	0	US|0.9299|JX371697|NA	Fungi	Ascomycota	Sordariomycetes	Hypocreales
OTU832	0	0	0	0	0	0	0	0	0	0	3	11	0	0	0	0	0	0	5	0	0	0	0	0	0	0	0	0	0	0	3	0	0	0	4	0	3	97	1077	1	0	0	2	15	GS|98.5|GU187496|NA	Fungi	Basidiomycota	Agaricomycetes	Agaricales
OTU833	0	0	0	0	0	0	0	2	0	5	56	11	0	0	0	0	8	1279	160	70	0	0	0	0	0	0	0	0	0	0	1	0	0	0	3	0	0	7	2	0	0	0	446	45	GS|100.0|MH512974|SH1181742.08FU	Fungi	Ascomycota	Dothideomycetes	Tubeufiales
OTU834	0	0	0	0	1200	0	2	1	0	34	0	42	38	22	0	154	0	9	0	0	33	0	0	2	0	0	0	0	0	0	0	0	4	0	5	0	0	33	0	0	3	0	0	0	GS|100.0|KM268863|SH1541927.08FU	Fungi	Ascomycota	Sordariomycetes	Togniniales
OTU835	0	0	0	0	3	22	5	0	0	11	0	0	14	10	9	53	0	27	3	0	44	591	7	0	30	10	32	131	43	139	2	0	721	1138	1	1	0	3	0	0	0	4	0	15	GSL|100.0|AJ428538|NA	Fungi	Ascomycota	Dothideomycetes	Pleosporales
OTU836	0	0	0	0	0	0	0	0	1	0	3	0	0	0	0	0	405	490	437	0	0	0	0	0	0	61	0	0	0	0	0	0	0	0	0	0	0	58	32	0	0	0	0	0	GSL|100.0|JX205184|NA	Fungi	Ascomycota	Sordariomycetes	Hypocreales
OTU837	8	0	0	0	0	0	5	1	0	4	0	0	0	2	0	0	0	800	0	0	0	0	0	0	0	0	38	210	38	21	0	286	0	13	0	0	0	2	0	0	0	0	0	0	GSL|100.0|MG589587|NA	Fungi	Ascomycota	Eurotiomycetes	Eurotiales
OTU838	0	11	0	0	1	13	3	1474	0	0	0	0	0	0	0	6	18	47	0	201	0	0	0	0	7	0	0	2	4	0	1	0	0	0	2	1	0	0	0	0	0	0	0	0	GS|97.0|GU993538|NA	Fungi	Ascomycota	Dothideomycetes	Capnodiales
OTU839	0	0	0	0	0	0	0	1072	0	0	0	0	0	0	3	6	0	0	0	0	0	0	0	0	0	0	0	2	32	0	0	0	0	0	0	2	0	0	0	0	0	0	0	21	GS|98.2|HM057204|NA	Fungi	Basidiomycota	Agaricomycetes	Agaricales
OTU840	0	0	0	0	0	0	0	0	488	187	93	10	0	0	3	0	2	0	0	0	0	0	0	0	0	0	0	0	0	0	0	0	0	0	0	0	0	0	0	8	0	0	0	0	GSL|100.0|MG780227|NA	Fungi	Ascomycota	Saccharomycetes	Saccharomycetales
OTU841	0	0	0	0	0	3	3	0	22	12	22	14	12	2	0	0	122	1017	11	19	0	0	0	0	2	33	0	6	0	33	2	111	5	0	6	10	0	75	68	0	16	5	133	16	GSL|100.0|AF439500|SH1614488.08FU	Fungi	Ascomycota	Dothideomycetes	Pleosporales
OTU842	0	0	0	0	0	0	0	22	340	1265	67	168	0	0	0	0	0	5	0	0	0	0	0	0	0	0	0	23	2	0	0	0	2	79	23	2	56	2	0	51	64	0	0	0	GS|97.9|KT196323|NA	Fungi	Ascomycota	Sordariomycetes	Hypocreales
OTU843	0	3	0	0	0	0	0	282	0	3	0	0	0	0	0	0	10	1177	8	0	0	0	100	0	0	0	0	0	0	2	0	0	0	0	0	2	0	2	0	0	0	0	0	0	US|0.9119|MF571128|NA	Fungi	Ascomycota	Dothideomycetes	Pleosporales
OTU844	10	7	0	0	1	23	17	3	32	57	64	355	17	49	12	7	369	1678	1300	124	13	28	73	0	0	10	0	0	3	0	7	1	0	0	14	25	81	232	244	11	128	4	221	109	GS|100.0|JX264157|SH1645871.08FU	Fungi	Ascomycota	Dothideomycetes	Pleosporales
OTU845	0	0	0	0	0	0	3	1	0	0	0	0	0	0	458	13	137	14	15	28	0	0	19	0	0	0	0	0	22	0	0	0	0	0	3	1	0	0	0	1	0	0	2	462	GS|100.0|KX298554|NA	Fungi	Ascomycota	Dothideomycetes	Pleosporales
OTU846	0	0	0	0	0	0	0	3	0	0	0	126	5	13	0	1004	0	0	4	5	0	3	0	0	0	0	0	2	0	2	0	0	0	0	0	2	0	0	0	2	0	0	0	0	SS|0.9400|KU536724|NA	Fungi	Ascomycota	Sordariomycetes	Hypocreales
OTU847	0	1096	0	0	0	0	0	0	0	2	0	0	0	0	0	0	0	3	0	0	0	0	0	0	0	0	0	0	0	0	0	0	0	0	0	0	0	3	0	0	0	0	0	0	GS|99.1|HM049643|NA	Fungi	Ascomycota	Leotiomycetes	Helotiales
OTU848	0	0	0	0	0	0	0	0	1	0	0	0	0	0	0	0	1089	0	0	0	0	2	0	0	0	3	0	0	2	0	0	0	0	0	0	0	0	0	0	0	0	0	0	0	GSL|100.0|FJ899623|NA	Fungi	Basidiomycota	Agaricomycetes	Agaricales
OTU849	0	0	0	0	1	0	0	0	0	0	0	0	5	0	0	0	0	0	0	0	2	0	0	0	0	0	0	0	0	0	0	0	0	0	17	26	26	0	0	0	1038	0	0	0	SS|0.9800|JN890169|SH1554685.08FU	Fungi	Ascomycota	Leotiomycetes	Helotiales
OTU850	0	0	0	0	0	0	0	0	3	0	0	0	0	0	0	0	4	0	0	0	0	0	0	0	0	0	19	21	970	0	0	0	78	3	84	2	5	0	0	31	54	0	0	148	US|0.9232|KT365199|NA	Fungi	Ascomycota	Sordariomycetes	Hypocreales
OTU851	2	0	0	0	0	0	0	0	3	0	0	0	0	0	0	0	1573	0	0	0	0	0	0	0	0	6	0	0	3	73	0	0	0	0	0	0	0	0	0	0	0	0	0	0	GS|100.0|MG207137|NA	Fungi	Ascomycota	Sordariomycetes	Hypocreales
OTU852	0	0	0	0	2	0	0	0	0	0	0	0	5	0	0	0	0	0	0	0	0	0	0	0	0	0	0	0	0	0	0	0	0	0	0	0	0	0	0	4	1344	0	0	0	GS|99.3|JX325959|NA	Fungi	Ascomycota	Sordariomycetes	Hypocreales
OTU853	0	0	0	0	0	0	0	1	0	0	2	109	0	0	0	2	0	0	0	0	0	25	0	0	0	0	0	0	0	0	0	0	0	0	0	0	0	16	660	34	9	0	66	299	GSL|100.0|EU940189|NA	Fungi	Ascomycota	Dothideomycetes	Botryosphaeriales
OTU854	2	0	0	0	0	0	0	0	5	0	0	0	0	0	0	0	1791	12	0	0	0	0	0	0	0	0	0	0	3	0	0	0	0	0	0	0	3	0	0	0	0	0	0	0	GS|99.6|LT220863|SH1555384.08FU	Fungi	Basidiomycota	Agaricomycetes
OTU855	0	0	0	0	0	2	0	35	0	0	0	0	0	5	0	0	0	0	0	0	0	3	0	0	0	0	0	0	0	0	0	0	0	1	0	0	11	0	0	0	0	1197	0	0	GS|99.0|JQ979458|SH1188615.08FU	Fungi	Mucoromycota	Mucoromycetes	Mucorales
OTU856	38	13	0	787	0	0	0	52	0	0	0	0	0	0	0	0	0	0	0	3	0	6	0	0	377	0	0	0	0	0	0	0	0	0	0	0	0	0	0	0	0	0	0	0	GSL|100.0|FN394729|NA	Fungi	Ascomycota	Dothideomycetes	Pleosporales
OTU857	1161	7	0	39	0	0	0	0	7	0	0	25	0	0	0	0	0	0	14	6	0	0	0	0	0	0	0	0	3	0	0	0	0	0	0	0	3	0	0	0	0	0	0	0	SS|0.8200|JX340834|NA	Fungi	Chytridiomycota	Spizellomycetes	Spizellomycetales
OTU858	0	5	0	0	0	0	0	0	0	5	0	0	129	0	0	6	0	4	0	0	0	0	0	0	0	0	0	0	0	1054	0	0	0	0	0	0	0	0	0	0	0	0	0	0	GS|100.0|JX388895|NA	Fungi	Ascomycota	Pezizomycetes	Pezizales
OTU859	0	0	0	0	0	0	2	0	0	0	0	0	357	463	274	68	0	0	0	0	0	0	0	0	0	0	0	0	0	0	0	0	1	1	0	0	0	0	0	0	0	0	0	0	GS|98.6|KU837580|NA	Fungi	Ascomycota	Eurotiomycetes	Eurotiales
OTU860	0	0	0	0	0	0	0	2	5	0	3	142	6	55	118	856	0	0	0	3	0	1131	0	0	0	2	0	0	0	0	0	158	0	0	23	22	0	0	0	0	2	0	0	0	GS|100.0|MF569002|NA	Fungi	Ascomycota	Sordariomycetes	Hypocreales
OTU861	0	0	0	0	0	692	122	693	0	0	0	0	0	2	0	5	0	0	0	0	0	0	0	3	0	0	4	1436	0	0	0	0	0	3	1	2	0	7	0	0	0	0	0	0	GSL|100.0|JQ781846|SH1524428.08FU	Fungi	Ascomycota	Sordariomycetes	Hypocreales
OTU862	0	0	2	0	0	0	0	3	0	0	2	0	0	0	0	3	0	0	0	0	0	0	0	0	0	0	0	0	0	2	1	0	0	0	0	0	0	487	550	17	0	0	4	96	GS|99.3|JX376885|NA	Fungi	Ascomycota	Sordariomycetes	Hypocreales
OTU863	0	0	0	0	0	0	0	1	3	0	0	0	0	0	0	0	0	0	0	0	6	37	323	0	0	0	0	0	0	0	0	0	0	0	1	1	251	0	12	8	0	0	18	535	GS|100.0|KU536997|NA	Fungi	Ascomycota	Dothideomycetes	Pleosporales
OTU864	0	0	0	0	2	0	0	0	0	3	0	0	1371	19	93	30	0	0	0	0	2	3	0	0	0	57	375	0	2	0	0	254	42	620	0	3	0	0	0	0	4	0	1	0	GS|100.0|JX359851|NA	Fungi	Ascomycota	Sordariomycetes	Hypocreales
OTU865	0	7	0	0	1	0	0	0	0	0	0	0	2	0	0	0	0	0	0	0	0	0	0	0	0	0	0	0	0	0	0	0	1	0	2	0	0	0	0	0	931	0	0	0	US|0.9377|AF461640|SH1168971.08FU	Fungi	Basidiomycota	Microbotryomycetes	Sporidiobolales
OTU866	934	1054	121	0	0	0	0	0	40	14	2	153	0	0	0	0	3	3	30	43	14	20	0	0	0	0	0	0	0	0	0	0	0	0	5	3	3	34	0	20	0	0	0	0	US|0.9397|EF040838|NA	Fungi	Ascomycota	Sordariomycetes	Hypocreales
OTU867	0	2	0	0	0	0	0	0	60	61	18	244	14	0	0	5	40	88	73	45	6	11	21	0	0	0	0	0	0	0	0	0	0	0	6	12	109	201	25	25	17	8	10	191	GS|100.0|KF436393|SH1576416.08FU	Fungi	Ascomycota	Sordariomycetes	Microascales
OTU868	210	250	39	1146	0	0	0	0	0	0	0	0	0	0	0	0	2	0	0	6	0	0	0	0	0	0	0	0	0	0	0	3	0	0	0	0	0	0	0	3	0	0	0	0	SS|0.9900|HM239805|SH1517927.08FU	Fungi	Ascomycota	Orbiliomycetes
OTU869	0	0	0	0	0	0	2	2	0	0	0	0	284	215	702	360	0	3	10	7	0	12	0	0	0	6	0	0	0	8	1	0	1	0	1	1	0	0	0	9	0	0	0	0	GS|100.0|JN690006|NA	Fungi	Ascomycota	Eurotiomycetes	Chaetothyriales
OTU870	10	44	0	55	2	0	6	351	0	0	0	0	750	111	1579	14	7	35	63	36	4	7	25	3	2	61	190	270	11	3	0	413	78	0	2	1	0	0	0	1	2	0	5	0	GS|98.6|MF570788|NA	Fungi	Ascomycota	Sordariomycetes
OTU871	751	81	0	16	0	0	3	4	33	3	0	122	79	25	42	148	7	41	12	32	0	10	0	0	0	21	0	0	2	0	0	1	0	0	8	18	12	0	2	35	86	0	19	40	GS|100.0|HE584838|SH1549156.08FU	Fungi	Ascomycota	Dothideomycetes	Capnodiales
OTU872	4	1028	0	0	0	0	0	0	0	3	0	0	0	0	0	0	0	0	0	0	2	0	0	0	0	0	0	0	0	0	0	0	0	0	0	0	0	0	0	0	0	0	0	0	GS|97.3|LC273398|NA	Fungi	Ascomycota	Eurotiomycetes
OTU873	0	17	0	0	943	0	0	0	0	15	1	0	2	0	0	0	0	0	0	0	13	0	0	0	0	0	0	0	0	0	0	0	3	0	4	0	0	0	0	0	2	0	0	0	SS|1.0000|KF296967|SH1524209.08FU	Fungi	Rozellomycota
OTU874	0	0	0	0	0	11	2	0	0	0	0	0	0	0	2	0	2	0	0	0	2	146	0	0	185	27	471	0	364	6	0	0	28	0	1	1	0	0	0	0	0	0	0	14	GSL|100.0|LC317566|SH1526404.08FU	Fungi	Ascomycota	Dothideomycetes	Pleosporales
OTU875	0	0	0	0	0	0	0	0	0	0	1	0	0	0	0	0	0	0	3	0	0	0	0	0	0	0	0	0	0	0	0	0	0	0	0	0	0	398	1248	0	0	0	0	0	US|0.9115|JX348562|NA	Fungi	Ascomycota	Sordariomycetes	Hypocreales
OTU876	194	277	837	31	0	0	0	0	1	13	0	0	0	0	0	0	0	0	4	0	19	85	0	0	0	0	0	0	0	2	3	0	0	0	0	0	0	0	0	0	0	0	0	0	GS|100.0|KX194527|NA	Fungi	Glomeromycota	Glomeromycetes	Glomerales
OTU877	0	0	0	0	0	7	0	1	0	6	0	0	3	7	0	0	0	0	0	0	0	0	0	0	0	0	0	0	0	0	0	0	0	1357	0	10	13	21	7	2	0	4	6	31	GS|100.0|JX359851|NA	Fungi	Ascomycota	Sordariomycetes	Hypocreales
OTU878	0	0	0	0	0	0	0	0	0	3	0	0	0	0	0	0	0	1162	0	0	0	0	0	0	0	0	0	0	0	0	0	0	0	0	0	0	0	0	0	0	0	0	0	0	US|0.9161|EU784217|NA	Fungi	Ascomycota	Dothideomycetes	Pleosporales
OTU879	60	165	2	488	0	0	0	0	0	0	0	0	17	115	10	3	0	0	0	0	66	0	376	21	0	0	0	7	0	0	0	0	0	0	18	0	0	156	0	2	0	0	7	0	GSL|100.0|KY320646|SH1506668.08FU	Fungi	Mucoromycota	Mucoromycetes	Mucorales
OTU880	3	4	0	2	0	0	0	0	1070	1943	50	167	0	0	0	0	3	4	0	0	0	0	0	0	0	0	0	0	3	3	0	1	0	0	0	0	3	4	0	0	127	0	0	0	GS|97.7|AY969488|SH1578259.08FU	Fungi	Ascomycota	Sordariomycetes	Sordariales
OTU881	0	0	0	0	0	0	0	1	0	0	0	0	28	2	1040	187	0	0	0	0	0	90	114	90	0	9	3	0	0	0	0	0	0	1	1	0	0	0	0	0	0	0	0	0	GS|99.2|JX388090|NA	Fungi	Ascomycota	Sordariomycetes
OTU882	0	0	0	0	0	0	0	0	0	0	0	1408	0	0	0	0	0	0	0	0	0	0	0	0	0	0	0	0	0	0	0	1	0	0	0	0	0	0	0	0	0	0	0	0	GS|99.3|JX375426|NA	Fungi	Mortierellomycota	Mortierellomycetes	Mortierellales
OTU883	0	0	0	0	0	0	0	2	0	0	0	61	0	0	0	3	0	0	0	0	0	16	0	0	0	0	0	0	0	0	0	0	0	0	0	0	0	0	2	0	0	0	0	955	US|0.9138|None	Fungi	Basidiomycota	Tremellomycetes	Tremellales
OTU884	0	0	0	0	0	0	0	1	0	0	0	0	0	0	0	2	2	0	7	0	0	0	0	0	0	0	63	807	121	0	2	1041	112	0	0	5	0	0	0	1	0	0	0	0	GS|99.3|LN912612|NA	Fungi	Ascomycota	Dothideomycetes	Capnodiales
OTU885	860	109	0	0	0	0	0	0	10	0	0	121	0	0	0	0	5	0	7	3	0	25	0	0	0	0	0	0	0	0	0	0	0	0	0	3	3	0	0	30	0	0	0	0	GS|99.3|MF568934|NA	Fungi	Ascomycota	Leotiomycetes
OTU886	0	0	0	0	3	0	0	0	0	0	0	0	0	0	0	0	0	0	0	0	0	0	0	0	1336	0	0	0	0	0	0	0	2	0	0	1	0	0	0	0	0	0	0	0	US|0.9115|KP235729|NA	Fungi	Ascomycota	Sordariomycetes	Coniochaetales
OTU887	0	0	0	66	0	0	2	4	0	0	215	0	91	7	652	0	97	7	1339	38	6	68	0	2	0	0	0	187	4	0	2	10	0	0	27	12	17	0	3	20	300	0	1	0	GS|100.0|JX321308|NA	Fungi	Ascomycota	Sordariomycetes	Hypocreales
OTU888	0	0	0	0	3	0	0	0	0	0	0	0	982	131	406	0	0	0	0	0	0	0	0	0	4	0	0	0	0	0	0	0	2	0	0	0	0	0	0	0	0	0	1	0	US|0.9354|KX193643|NA	Fungi	Ascomycota	Sordariomycetes	Hypocreales
OTU889	1057	229	123	974	0	0	0	0	18	10	0	66	0	0	0	0	2	0	19	2	24	14	0	0	0	0	0	0	0	2	1	1	0	0	0	8	0	20	0	10	0	0	0	0	GS|100.0|JX375669|NA	Fungi	Ascomycota
OTU890	8	13	0	0	4	2	0	0	1	0	0	0	11	2	98	46	2	0	6	0	2047	98	0	48	9	0	7	36	89	0	4	0	13	0	0	0	0	0	0	0	4	0	4	0	GS|100.0|DQ363416|NA	Fungi	Ascomycota	Eurotiomycetes	Chaetothyriales
OTU891	0	2	0	0	0	3	0	0	0	993	0	0	0	0	25	0	0	5	0	0	0	498	538	0	0	0	0	0	0	0	0	0	0	0	3	0	0	0	0	0	0	0	0	0	US|0.9340|MF569602|NA	Fungi	Ascomycota	Sordariomycetes
OTU892	386	10	666	583	0	0	0	0	0	0	1	0	0	0	0	0	0	0	0	4	13	0	0	0	0	0	0	0	0	0	1	0	0	0	2	1	0	41	2	1	0	0	0	0	SS|1.0000|EU379235|SH1647216.08FU	Fungi	Chytridiomycota	Rhizophlyctidomycetes	Rhizophlyctidales
OTU893	0	0	0	0	4	0	0	1	0	0	0	0	543	386	23	267	0	0	0	0	0	0	0	0	0	31	0	0	46	0	0	258	2	0	0	0	0	0	0	0	0	0	0	0	GS|98.5|KX194884|NA	Fungi	Ascomycota	Sordariomycetes
OTU894	0	0	0	0	1	0	0	37	0	0	0	2	0	2	0	0	0	0	91	457	2	382	156	0	0	220	398	3	0	2	0	0	164	2	0	4	0	0	0	0	0	0	1	0	GS|100.0|KY987537|SH1544730.08FU	Fungi	Ascomycota	Dothideomycetes	Pleosporales
OTU895	0	0	0	0	0	0	0	0	0	0	0	0	16	8	39	25	32	86	87	23	0	0	0	0	0	2	58	45	23	0	1	699	54	115	0	0	0	0	0	1	0	0	0	0	GS|99.3|KJ652932|NA	Fungi	Ascomycota	Eurotiomycetes	Chaetothyriales
OTU896	562	355	33	284	0	0	0	0	2	0	0	0	0	0	0	0	2	0	0	12	0	0	0	0	0	0	0	0	2	0	0	1	0	0	0	4	0	2	0	1	0	0	0	0	SS|1.0000|LC273398|NA	Fungi	Ascomycota	Eurotiomycetes
OTU897	0	0	0	0	0	0	0	1	0	0	0	0	0	0	0	3	0	0	0	0	22	180	424	1741	0	0	0	2	0	0	0	0	0	1	0	0	0	0	0	0	0	0	4	3	US|0.9115|EU489884|SH1244125.08FU	Fungi	Basidiomycota	Microbotryomycetes	Sporidiobolales
OTU898	0	0	0	0	0	0	0	0	1	0	0	0	13	0	0	0	5	0	0	0	0	0	0	0	0	0	0	0	1738	0	0	0	0	0	0	0	0	0	0	0	0	0	0	0	SS|1.0000|GU234126|NA	Fungi	Basidiomycota	Agaricomycetes	Agaricales
OTU899	0	378	912	0	0	0	0	0	0	0	3	0	0	0	0	0	0	0	0	0	13	0	0	0	0	0	0	0	0	0	2	0	0	0	0	0	0	27	0	0	0	0	0	0	SS|0.9700|EU379225|SH1235928.08FU	Fungi	Chytridiomycota	Rhizophlyctidomycetes	Rhizophlyctidales
OTU900	0	3	0	0	0	3	0	29	7	80	8	0	0	0	0	0	0	0	7	0	0	7	5	0	0	52	1259	61	0	30	0	0	81	151	1	0	0	0	0	0	0	0	40	0	GSL|100.0|MG589587|NA	Fungi	Ascomycota	Eurotiomycetes	Eurotiales
OTU901	0	8	0	974	0	0	0	0	0	0	0	3	0	0	0	0	0	0	0	7	0	0	0	0	0	0	0	0	0	0	0	2	0	0	0	0	0	0	0	0	0	0	0	0	SS|1.0000|FJ553849|SH1184361.08FU	Fungi	Ascomycota	Geoglossomycetes	Geoglossales
OTU902	0	0	0	0	2	0	0	0	0	0	0	0	2	0	0	0	0	0	0	0	0	0	0	0	1001	0	0	0	0	0	0	0	3	0	0	0	0	0	0	0	0	0	0	0	GS|97.2|EU940205|NA	Fungi	Ascomycota	Dothideomycetes	Pleosporales
OTU903	0	0	2	0	0	0	0	0	0	0	3	0	0	0	0	0	15	465	1160	72	0	0	0	0	0	0	0	0	0	0	4	1	0	0	0	0	0	0	2	0	0	0	0	0	SS|0.8900|KU535776|SH1187398.08FU	Fungi	Ascomycota	Sordariomycetes	Microascales
OTU904	0	0	0	0	0	19	8	275	0	13	0	0	0	0	0	0	0	403	0	106	10	0	0	0	0	156	6	197	0	125	9	0	35	0	0	0	0	0	0	0	0	0	0	0	GSL|100.0|KM265101|SH1552325.08FU	Fungi	Mortierellomycota	Mortierellomycetes	Mortierellales
OTU905	0	0	0	0	1	0	0	1691	0	0	0	0	0	0	0	3	0	0	0	0	0	0	0	2	0	0	0	2	0	0	0	0	0	0	0	2	0	0	0	0	0	0	0	2	GS|100.0|M10392|NA	Fungi	Ascomycota	Eurotiomycetes	Eurotiales
OTU906	0	0	0	1043	0	0	0	0	0	0	0	0	0	0	0	0	0	0	0	2	0	0	0	0	0	0	0	0	0	0	0	0	0	0	0	0	0	0	0	0	0	0	0	0	GS|100.0|EU620122|NA	Fungi	Ascomycota
OTU907	0	0	0	0	1	0	8	0	8	18	3	0	15	44	11	42	0	0	0	0	0	0	0	0	0	0	0	0	0	0	0	0	0	0	906	0	0	7	39	12	8	15	2	62	GS|99.3|JX322680|NA	Fungi	Basidiomycota	Agaricomycetes	Agaricales
OTU908	0	0	2	0	0	0	0	0	1	0	2	0	0	0	0	0	55	0	6	17	0	0	0	0	0	0	0	0	0	0	0	0	0	0	9	0	47	359	803	3	12	0	0	2	US|0.9385|JX348562|NA	Fungi	Ascomycota	Sordariomycetes	Hypocreales
OTU909	0	0	0	0	0	0	0	1	2	14	0	0	0	0	0	2	0	0	0	0	0	0	0	0	0	0	0	1000	0	0	0	110	0	0	0	1	0	0	0	0	0	0	1	0	GS|98.8|KP340890|NA	Fungi	Ascomycota	Eurotiomycetes	Onygenales
OTU910	56	0	0	0	0	0	0	0	0	0	0	0	240	551	356	226	0	0	0	0	2	0	2	0	0	2	0	3	0	0	0	0	1	0	0	0	0	0	0	0	0	3	0	0	GSL|100.0|MH109272|NA	Fungi	Ascomycota	Eurotiomycetes	Eurotiales
OTU911	0	0	0	4	0	0	0	63	0	0	1	3	0	0	0	0	0	0	0	0	0	0	0	0	0	0	0	0	0	0	0	2	0	0	14	3	65	0	0	887	0	37	0	0	GS|100.0|JX378509|NA	Fungi	Ascomycota	Sordariomycetes	Microascales
OTU912	0	0	0	0	0	2	0	0	0	0	0	0	0	0	3	5	0	0	0	8	0	0	0	0	4	6	35	118	33	23	0	685	122	325	0	0	0	0	0	1	0	0	0	0	GS|100.0|JX376161|NA	Fungi	Ascomycota	Leotiomycetes	Helotiales
OTU913	391	50	632	0	0	0	0	0	18	54	2	116	0	0	0	0	0	0	11	16	90	0	0	0	0	0	0	0	0	0	0	0	0	0	11	8	0	139	0	3	0	0	0	0	US|0.9385|EF040838|NA	Fungi	Ascomycota	Sordariomycetes	Hypocreales
OTU914	0	9	0	0	0	0	3	2	17	36	7	91	0	0	0	2	0	0	0	3	0	0	10	9	0	0	0	0	0	0	0	1	0	0	1	6	2	14	13	1	0	0	1	884	GS|99.7|KF988353|SH1524816.08FU	Fungi	Basidiomycota	Agaricomycetes	Geastrales
OTU915	0	0	0	0	0	0	0	2	1	0	0	0	2	0	2	1088	0	0	0	0	0	0	0	0	0	0	0	2	0	0	0	0	0	0	0	0	0	0	0	0	0	0	0	0	US|0.9396|EU784217|NA	Fungi	Ascomycota	Sordariomycetes
OTU916	0	0	0	0	0	2	0	0	4	0	0	51	247	237	31	864	0	0	8	0	0	0	0	0	0	0	0	2	0	0	0	0	0	0	0	0	0	0	0	4	0	0	0	2	GS|100.0|JX388151|NA	Fungi	Ascomycota	Dothideomycetes	Pleosporales
OTU917	0	5	0	0	0	0	0	0	0	3	0	0	0	0	0	0	0	799	5	0	0	0	0	0	0	0	0	0	624	0	1	0	0	0	0	0	0	0	0	0	0	0	0	0	GS|99.3|KX193663|NA	Fungi	Ascomycota	Eurotiomycetes
OTU918	0	2	0	0	0	0	0	0	526	581	7	0	0	0	0	0	0	0	0	0	0	0	0	0	0	0	0	4	0	0	0	0	0	0	3	15	2	0	0	1	0	0	36	0	GS|100.0|JX390059|NA	Fungi	Ascomycota	Sordariomycetes	Xylariales
OTU919	0	0	0	0	0	0	0	1300	0	0	0	0	0	0	0	4	0	0	0	0	0	0	0	2	0	0	0	0	0	0	0	0	0	0	0	0	0	0	0	0	0	0	0	0	US|0.9338|MF481833|NA	Fungi	Ascomycota	Dothideomycetes	Pleosporales
OTU920	0	2	3	2	0	0	2	42	42	105	53	122	0	0	3	0	150	211	446	6	0	2	0	0	0	0	0	0	0	2	0	0	0	0	170	97	74	450	420	252	59	19	379	131	GS|100.0|JX386830|NA	Fungi	Ascomycota	Dothideomycetes	Pleosporales
OTU921	0	0	3	0	0	0	0	0	0	0	2	2	0	0	0	0	0	3	0	0	0	0	0	0	0	0	0	0	0	3	0	0	0	0	0	0	0	484	743	5	0	0	0	5	SS|0.8900|KX899488|NA	Fungi	Basidiomycota	Agaricomycetes	Agaricales
OTU922	0	0	0	0	0	0	0	0	1	0	0	36	173	82	190	283	0	0	3	0	0	89	3	3	4	0	6	6	98	0	0	0	26	0	0	6	222	0	0	0	0	0	1	0	GSL|100.0|KY935166|NA	Fungi	Ascomycota	Dothideomycetes	Tubeufiales
OTU923	0	0	0	0	0	0	0	0	0	0	0	671	0	0	0	0	0	0	0	0	0	0	0	0	0	0	0	0	0	0	0	1	0	0	9	62	53	0	0	39	16	0	0	0	US|0.9119|JX342955|NA	Fungi	Basidiomycota	Microbotryomycetes	Sporidiobolales
OTU924	0	9	0	0	1	0	3	1	1	0	0	0	3	0	0	0	0	4	0	0	3	0	0	0	8	0	447	96	195	0	0	0	564	0	0	0	0	0	0	0	2	0	0	0	GS|100.0|JX321313|NA	Fungi	Basidiomycota	Tremellomycetes	Tremellales
OTU925	3	550	152	913	0	35	0	28	0	0	0	0	6	44	0	15	0	0	0	0	0	0	0	0	0	0	0	0	0	0	0	0	0	1	0	0	0	0	0	0	0	0	0	0	GS|99.5|GU307354|NA	Fungi	Ascomycota	Sordariomycetes
OTU926	0	0	0	0	0	0	0	1	0	0	0	0	0	0	0	0	0	0	0	0	14	0	0	835	0	0	0	0	0	0	14	0	0	0	3	1	0	0	0	0	2	0	0	2	US|0.9138|None	Fungi	Basidiomycota	Agaricomycetes	Thelephorales
OTU927	0	0	0	3	0	0	0	0	109	281	102	685	0	0	0	0	0	0	0	3	0	15	14	0	0	0	0	0	0	0	0	1	0	0	1	0	133	29	21	44	8	0	102	172	GS|99.3|JX328549|NA	Fungi	Ascomycota	Sordariomycetes	Hypocreales
OTU928	0	0	0	0	0	0	0	0	1	676	0	50	0	0	0	0	0	0	0	0	27	874	49	143	0	0	4	14	0	0	0	0	1	0	0	0	8	0	0	0	0	0	0	0	GS|100.0|MF569634|NA	Fungi	Ascomycota
OTU929	0	0	0	0	0	1130	1236	50	0	33	1	0	0	4	5	0	0	0	0	0	56	0	2	0	0	2	0	0	0	0	0	0	0	2	7	1	0	57	0	0	0	0	0	0	GS|98.5|M10392|NA	Fungi	Ascomycota	Eurotiomycetes	Eurotiales
OTU930	0	146	338	562	0	2	0	0	7	169	25	65	0	0	0	0	25	0	6	52	10	0	0	0	0	0	0	0	0	0	0	0	6	0	12	4	0	12	2	2	19	0	14	0	GS|100.0|JQ926165|NA	Fungi	Ascomycota	Sordariomycetes	Hypocreales
OTU931	0	0	0	0	0	0	0	0	1	5	24	0	0	0	0	0	0	0	0	0	0	0	0	0	8	0	0	0	0	2	2	0	0	0	17	4	10	583	532	31	0	0	36	40	SS|0.9200|KY114931|NA	Fungi	Mucoromycota	Mucoromycetes	Mucorales
OTU932	101	193	276	126	0	0	0	1	72	171	18	230	84	65	48	26	0	0	0	0	0	23	294	2	0	12	0	23	126	0	1	1	0	0	7	110	97	27	36	45	16	0	32	29	GS|100.0|FJ612880|SH1517981.08FU	Fungi	Ascomycota	Sordariomycetes	Chaetosphaeriales
OTU933	0	0	0	0	1	0	0	0	0	0	0	0	329	0	77	304	0	0	0	0	0	13	0	0	0	0	16	0	129	0	0	0	1	2	0	1	0	0	0	0	0	0	0	0	GS|100.0|KU538056|NA	Fungi	Ascomycota	Dothideomycetes	Tubeufiales
OTU934	0	0	0	0	0	0	0	0	113	1207	0	0	0	0	0	0	0	5	0	0	0	0	0	0	0	0	0	0	0	0	0	0	0	0	0	0	0	2	0	0	0	0	0	0	GS|98.0|KU837530|NA	Fungi	Ascomycota	Sordariomycetes	Hypocreales
OTU935	0	0	0	0	0	0	0	0	1	0	1	0	0	0	0	0	231	405	232	126	0	0	0	0	0	0	0	0	0	0	0	0	0	0	0	0	0	0	0	0	0	0	0	0	US|0.9299|KT581651|NA	Fungi	Ascomycota	Sordariomycetes	Hypocreales
OTU936	0	0	0	964	0	0	0	0	0	0	0	0	0	0	0	0	0	0	0	0	0	0	0	0	0	0	0	0	0	0	0	1	0	0	0	0	0	0	0	0	0	0	0	0	SS|1.0000|JX545198|SH1151005.08FU	Fungi	Ascomycota	Orbiliomycetes	Orbiliales
OTU937	2	0	0	0	0	0	0	0	1	0	0	0	0	0	0	0	2	0	0	0	0	0	0	0	0	0	0	0	2	0	0	0	0	0	0	0	904	0	0	0	0	0	0	0	SS|0.9900|KF988344|NA	Fungi	Basidiomycota	Agaricomycetes	Geastrales
OTU938	0	43	69	0	0	0	0	0	44	58	32	1117	0	0	0	0	0	0	0	0	0	0	0	0	0	0	0	0	0	0	0	0	0	0	70	32	0	17	2	4	24	0	155	501	GS|100.0|JX359851|NA	Fungi	Ascomycota	Sordariomycetes	Hypocreales
OTU939	28	9	0	0	1	0	0	1	0	0	0	0	0	0	0	0	0	0	0	0	24	93	116	466	48	39	26	4	143	40	3	0	67	2	0	1	0	0	0	0	0	0	0	0	GS|99.3|MF570405|NA	Fungi
OTU940	0	0	0	0	2	0	0	0	0	0	1	0	11	0	0	0	0	0	0	2	0	0	0	0	4	0	0	0	0	0	0	1	0	0	48	19	13	14	32	509	440	166	0	0	GS|97.5|KT242734|NA	Fungi	Ascomycota	Eurotiomycetes	Chaetothyriales
OTU941	0	0	0	0	2	0	0	0	0	0	0	0	1285	0	0	0	0	0	0	0	0	0	0	0	0	0	0	0	0	0	0	0	0	0	0	0	0	0	0	0	0	0	0	0	US|0.9161|EU726284|NA	Fungi	Ascomycota	Dothideomycetes	Pleosporales
OTU942	0	0	0	0	0	0	0	0	0	0	0	0	0	0	0	0	0	102	0	45	0	11	33	0	53	0	87	93	0	746	0	0	4	0	0	0	0	2	0	0	25	0	0	0	GS|100.0|KC425249|SH1505053.08FU	Fungi	Ascomycota	Sordariomycetes	Sordariales
OTU943	0	0	0	0	0	0	0	1	182	1348	15	287	0	0	0	0	0	4	0	0	0	0	0	0	16	0	0	5	5	4	553	0	0	0	9	7	0	13	9	2	0	0	0	0	GS|97.4|JN942684|SH1237866.08FU	Fungi	Mucoromycota	Mucoromycetes	Mucorales
OTU944	0	0	0	3	0	0	0	1	0	0	0	0	0	0	0	0	0	0	0	3	0	0	0	0	0	0	0	0	2	0	0	2	0	0	24	187	522	14	16	877	21	0	0	0	GS|98.6|JX341440|NA	Fungi	Ascomycota	Eurotiomycetes	Eurotiales
OTU945	12	0	0	0	0	0	0	0	344	635	1	0	0	0	0	0	0	104	0	6	0	512	215	0	0	0	0	0	0	2	0	0	0	0	2	0	0	2	0	0	0	0	0	0	GDL|100.0|KY768252|NA	Fungi
OTU946	2	0	0	0	0	0	0	0	0	0	0	0	185	0	0	0	713	0	92	0	0	0	0	0	0	0	0	0	0	0	0	0	0	0	0	0	3	5	0	0	0	0	0	2	SS|1.0000|JX975898|SH1507617.08FU	Fungi	Mortierellomycota	Mortierellomycetes	Mortierellales
OTU947	2	0	0	0	1	0	0	4	0	0	0	0	168	91	21	35	6	25	0	0	0	0	0	0	0	45	4	697	23	0	0	0	1	0	0	9	0	0	0	0	0	0	0	0	GS|100.0|KU309312|SH1539594.08FU	Fungi	Ascomycota	Sordariomycetes	Myrmecridiales
OTU948	2	0	0	0	0	0	0	0	911	7	6	0	0	0	0	0	0	0	0	0	0	0	0	0	0	0	0	0	3	0	0	0	0	0	0	0	2	0	0	0	0	0	23	12	GS|100.0|JX337428|NA	Fungi	Basidiomycota	Tremellomycetes	Tremellales
OTU949	0	0	0	0	1	0	0	0	0	0	3	0	0	0	0	0	46	70	415	910	11	0	0	0	0	0	0	0	0	0	0	4	0	0	0	0	0	0	0	0	0	0	0	0	GS|97.4|KX194443|NA	Fungi	Basidiomycota	Microbotryomycetes	Sporidiobolales
OTU950	0	0	0	0	0	0	3	0	0	0	0	0	0	0	0	0	0	0	0	0	0	487	658	0	0	0	0	0	0	0	0	0	0	1	1	0	0	0	0	0	0	0	0	0	US|0.9232|EU726284|NA	Fungi	Ascomycota	Dothideomycetes	Pleosporales
OTU951	0	0	0	0	1	0	0	0	0	0	0	0	0	0	7	0	3	0	21	0	0	0	0	0	1030	59	16	7	0	9	3	0	2	45	0	0	0	0	0	1	0	0	0	0	GSL|100.0|MG770271|SH1615622.08FU	Fungi	Ascomycota	Sordariomycetes	Sordariales
OTU952	0	0	0	0	0	0	0	0	0	2	0	2	0	0	0	0	10	0	241	456	0	0	0	72	0	0	0	0	0	0	0	0	0	0	3	0	0	0	2	2	0	0	0	0	GS|100.0|KC215924|NA	Fungi	Ascomycota	Sordariomycetes	Hypocreales
OTU953	2	0	0	0	0	180	485	0	0	17	1	0	0	0	0	0	0	0	0	0	4	0	0	0	0	0	0	0	3	0	0	0	0	0	4	0	2	516	931	22	0	0	0	3	GS|98.5|JX352130|NA	Fungi	Ascomycota	Sordariomycetes	Hypocreales
OTU954	0	0	0	0	0	912	326	415	0	26	0	0	0	2	3	0	0	0	0	0	20	0	0	0	0	43	458	0	0	12	0	0	24	1	1	2	0	34	0	0	0	0	2	0	GS|100.0|JX375120|NA	Fungi	Ascomycota	Eurotiomycetes
OTU955	0	0	0	0	0	15	20	4	1	0	1	11	21	12	0	0	250	47	207	396	6	33	96	4	0	2	4	0	0	0	31	0	0	0	11	2	6	132	169	13	11	6	9	31	GS|100.0|KC535121|NA	Fungi	Ascomycota	Eurotiomycetes	Eurotiales
OTU956	0	0	0	0	0	0	0	3	1	0	17	5	0	0	0	0	0	0	0	8	0	0	243	0	0	0	0	0	0	0	0	0	1	0	39	969	453	0	0	293	78	0	40	262	GS|100.0|HM848995|NA	Fungi	Ascomycota	Leotiomycetes	Helotiales
OTU957	0	0	0	0	0	0	0	1	0	0	0	5	0	0	0	2	0	0	0	0	0	0	0	0	0	0	0	0	0	0	0	0	0	0	45	774	5	0	0	13	0	0	0	2	US|0.9119|MF570302|NA	Fungi	Basidiomycota	Microbotryomycetes	Sporidiobolales
OTU958	0	0	2	0	0	0	0	0	0	0	3	12	4	0	0	0	0	4	1968	45	0	3	299	4	0	0	0	0	0	0	5	0	0	0	0	0	12	24	37	4	0	0	3	7	GS|100.0|JQ926165|NA	Fungi	Ascomycota	Sordariomycetes	Hypocreales
OTU959	159	33	861	3	0	0	0	0	2	17	1	0	0	0	0	0	0	0	10	0	21	0	0	0	68	0	6	10	0	0	4	58	20	0	0	2	0	15	0	0	0	0	0	0	SS|1.0000|JX545187|SH1179807.08FU	Fungi	Mucoromycota	Umbelopsidomycetes
OTU960	8	3	139	0	0	12	9	0	6	37	5	30	6	82	11	0	0	14	0	0	17	5	67	5	0	2	0	0	2	0	1	0	0	0	17	9	12	109	191	3	0	0	90	5	GSL|100.0|KR093857|SH1544537.08FU	Fungi	Basidiomycota	Agaricomycetes	Polyporales
OTU961	0	0	0	0	0	2	0	0	3	0	0	0	157	51	10	15	0	0	19	0	17	118	247	12	16	0	0	2	0	342	0	0	0	1121	0	0	0	0	0	0	0	0	0	0	GS|100.0|KP899400|SH1565725.08FU	Fungi	Ascomycota
OTU962	0	0	0	0	0	0	0	1016	0	0	0	0	0	0	0	3	0	0	0	0	0	0	0	0	0	0	0	0	0	0	0	0	0	0	0	1	0	0	0	0	0	0	0	0	GS|99.7|KU534669|SH1143181.08FU	Fungi	Ascomycota	Sordariomycetes	Sordariales
OTU963	0	0	0	0	0	0	3	0	0	0	0	0	0	0	4	0	37	0	0	0	0	0	0	0	0	0	2	0	0	0	0	0	0	0	611	0	0	0	0	0	0	181	4	0	SS|0.9600|KX899488|NA	Fungi	Basidiomycota	Agaricomycetes	Agaricales
OTU964	2	0	0	0	0	0	0	0	4	0	0	0	0	0	0	0	5	0	0	0	0	0	0	0	0	0	0	0	0	0	0	0	0	0	0	2	785	0	0	132	0	0	0	0	GS|99.3|JX363575|NA	Fungi	Ascomycota
OTU965	0	0	0	237	0	0	0	0	0	2	0	0	0	0	0	0	0	3	0	0	0	0	0	0	0	0	13	0	0	1262	0	0	0	0	0	0	0	0	0	2	0	0	0	0	GSL|100.0|MG200125|NA	Fungi	Ascomycota	Sordariomycetes	Sordariales
OTU966	0	0	0	0	0	0	0	1	0	0	0	0	0	2	0	2	0	0	0	0	114	185	11	508	0	16	16	8	4	11	0	0	3	0	0	0	0	0	0	0	0	0	0	0	GS|98.7|JX366706|NA	Fungi	Ascomycota	Dothideomycetes	Pleosporales
OTU967	0	0	0	0	1074	48	94	0	0	0	0	0	0	0	0	0	0	0	0	0	2	0	0	0	0	0	0	0	0	0	0	0	2	2	0	0	0	0	0	0	0	0	0	0	GS|99.1|JX356661|NA	Fungi	Ascomycota	Eurotiomycetes	Eurotiales
OTU968	0	0	0	0	0	0	0	0	0	0	0	16	0	0	0	0	2	0	0	0	0	0	0	0	0	0	0	0	0	0	0	0	0	0	2	5	901	0	0	68	5	0	0	33	SS|0.9600|KX195223|NA	Fungi	Ascomycota	Sordariomycetes
OTU969	0	0	0	0	0	2	0	0	0	0	0	0	0	2	0	0	0	0	0	0	0	0	0	0	0	0	0	0	0	0	0	0	0	1	485	4	0	0	2	5	0	1042	1	0	SS|0.8200|UDB037031|NA	Fungi	Basidiomycota	Agaricomycetes	Agaricales
OTU970	888	56	62	0	0	0	0	0	2	17	0	87	0	0	0	0	5	0	7	4	69	12	0	0	0	0	0	0	3	0	0	0	0	0	6	4	0	155	0	20	0	0	0	0	GS|99.3|JX322481|NA	Fungi	Ascomycota	Sordariomycetes	Hypocreales
OTU971	0	0	0	0	0	0	0	2	0	0	0	2	0	0	0	0	15	18	4	708	0	0	0	0	0	0	0	0	0	0	0	2	0	0	0	0	0	0	0	1	0	0	0	0	GS|100.0|JX380671|NA	Fungi	Ascomycota	Laboulbeniomycetes	Pyxidiophorales
OTU972	0	0	0	0	0	0	0	0	0	0	0	0	0	0	0	0	0	0	0	0	0	0	0	0	0	0	0	0	0	0	3	0	0	0	0	2	12	488	472	10	0	0	0	0	US|0.9025|JX377009|NA	Fungi	Basidiomycota	Microbotryomycetes	Sporidiobolales
OTU973	2	2	0	0	0	0	2	0	0	0	0	0	0	0	0	0	0	0	0	0	3	10	1488	77	0	0	2	21	0	0	0	0	0	0	3	0	0	9	0	0	0	0	0	0	GS|100.0|JX390502|NA	Fungi	Ascomycota	Sordariomycetes	Microascales
OTU974	0	0	0	0	0	0	0	0	469	125	13	5	319	105	4	0	2	0	0	0	0	0	0	0	47	0	0	0	0	0	0	0	0	0	0	0	3	0	0	0	0	0	0	0	GSL|100.0|MG780227|NA	Fungi	Ascomycota	Saccharomycetes	Saccharomycetales
OTU975	31	0	0	0	0	0	0	0	40	18	0	155	0	0	0	0	4	0	0	0	0	2	0	0	4	0	0	0	2	0	0	0	0	0	7	19	1190	0	0	168	5	0	0	29	GS|100.0|JX375669|NA	Fungi	Ascomycota	Sordariomycetes	Hypocreales
OTU976	0	0	0	0	0	0	0	0	0	0	1	0	0	0	0	0	5	313	490	48	0	0	0	0	0	0	0	0	0	0	0	0	0	0	0	0	0	2	0	0	0	0	0	0	GSL|100.0|FN394729|NA	Fungi	Ascomycota	Dothideomycetes	Pleosporales
OTU977	0	0	0	0	0	0	0	4	0	0	0	0	0	0	0	2	0	0	0	0	0	0	0	2	0	0	0	2	0	0	0	0	0	0	0	6	0	3	28	0	0	0	1	920	GS|100.0|MH211686|NA	Fungi	Basidiomycota	Agaricomycetes	Agaricales
OTU978	7	0	761	0	0	0	0	0	0	12	3	0	0	0	4	0	0	0	0	0	12	0	0	0	0	0	0	0	0	0	0	0	0	0	0	0	0	77	2	6	0	0	0	0	GS|100.0|EU520622|NA	Fungi	Ascomycota	Dothideomycetes	Pleosporales
OTU979	0	0	0	0	0	3	0	1	0	0	1	0	0	6	0	0	0	0	0	0	0	0	8	0	0	0	0	0	35	0	0	0	0	910	0	0	0	4	0	0	0	2	0	218	GS|100.0|JX374637|NA	Fungi	Ascomycota	Eurotiomycetes	Eurotiales
OTU980	0	0	0	0	0	0	0	0	0	4	0	0	0	0	0	0	0	1212	0	0	0	0	0	0	0	0	0	0	0	0	0	0	0	0	0	0	0	2	0	0	0	0	0	0	US|0.9232|DQ421160|SH1235986.08FU	Fungi	Ascomycota	Dothideomycetes	Pleosporales
OTU981	0	0	0	0	0	0	0	2	0	0	0	0	0	0	0	3	0	0	0	0	0	0	0	2	0	0	0	887	0	0	0	0	0	0	0	0	0	0	0	0	0	0	0	0	SS|0.8400|KP257128|SH1244550.08FU	Fungi	Basidiomycota	Agaricomycetes	Agaricales
OTU982	0	53	0	0	0	0	3	18	2	5	0	2	387	319	1090	16	29	3	64	113	77	134	35	14	2	0	0	2	0	0	0	24	0	0	0	1	2	0	0	3	5	0	1	0	GSL|100.0|EF113584|NA	Fungi	Ascomycota	Sordariomycetes	Hypocreales
OTU983	0	0	0	0	3	0	0	0	0	0	0	0	819	0	0	0	4	248	0	0	0	0	0	0	3	0	0	0	0	0	0	0	2	0	0	0	0	0	0	0	0	0	0	0	GS|99.3|AB972802|SH1179859.08FU	Fungi	Basidiomycota	Agaricomycetes	Cantharellales
OTU984	0	5	832	0	0	0	0	0	0	4	0	0	0	0	0	0	0	0	3	0	40	0	0	0	0	0	0	0	0	0	0	0	0	0	0	0	0	44	2	0	0	0	0	0	GS|99.3|KY228813|NA	Fungi	Ascomycota	Sordariomycetes	Diaporthales
OTU985	2	0	0	0	0	0	0	0	436	613	75	2	0	0	0	0	0	3	0	0	0	0	0	0	0	0	0	0	3	0	1	0	0	0	12	0	0	0	0	0	32	3	0	0	GS|100.0|JQ926165|NA	Fungi	Ascomycota	Sordariomycetes	Hypocreales
OTU986	0	0	0	0	0	0	0	0	0	792	28	25	0	0	0	0	0	6	3	0	0	0	0	0	0	0	0	0	0	4	0	0	0	0	0	1	0	351	370	1	0	0	319	21	GS|100.0|JX330767|NA	Fungi	Ascomycota	Sordariomycetes	Xylariales
OTU987	0	0	3	0	0	0	0	0	0	8	1	0	0	0	11	0	94	55	716	13	0	0	0	0	0	0	0	0	0	0	1	0	0	0	0	0	0	0	0	0	0	0	4	0	GS|98.6|MF570136|NA	Fungi	Ascomycota	Orbiliomycetes	Orbiliales
OTU988	0	0	0	0	0	0	0	2	0	0	0	3	0	0	0	0	0	0	0	0	0	0	0	0	0	0	0	0	0	0	0	0	0	0	17	1	3	104	56	4	0	0	2	1064	GS|100.0|M10392|NA	Fungi	Ascomycota	Eurotiomycetes	Eurotiales
OTU989	6	74	0	0	0	0	0	0	3	1308	3	0	0	0	0	0	0	4	0	0	0	0	0	0	0	0	0	0	0	0	0	0	0	0	1	0	0	0	0	0	0	0	3	0	GS|100.0|JX355948|NA	Fungi	Ascomycota	Sordariomycetes	Hypocreales
OTU990	0	2	0	0	0	0	0	0	0	0	0	0	0	0	0	0	0	0	0	2	0	0	0	0	0	0	0	0	0	0	0	797	0	0	0	0	0	137	163	28	0	0	0	0	US|0.9320|JN890164|SH1529978.08FU	Fungi	Basidiomycota	Microbotryomycetes	Sporidiobolales
OTU991	0	1140	0	44	0	0	0	0	0	2	0	0	0	0	170	0	0	0	0	0	0	0	0	0	0	0	5	0	0	0	0	0	0	0	1	0	0	0	0	0	0	0	1	0	US|0.9161|MF481525|NA	Fungi	Ascomycota	Dothideomycetes	Pleosporales
OTU992	0	0	0	0	0	0	2	0	0	0	0	0	0	0	5	0	0	0	0	0	0	0	0	0	0	0	0	0	0	0	0	0	0	0	872	2	23	0	0	26	0	0	0	6	GS|97.8|JX342782|NA	Fungi	Ascomycota	Eurotiomycetes
OTU993	0	0	0	0	0	0	0	0	16	1019	110	185	0	0	0	0	0	4	4	0	0	0	0	0	0	0	0	0	0	0	0	0	0	0	0	0	9	0	0	0	5	0	2	0	GS|100.0|MG980609|SH1647616.08FU	Fungi	Ascomycota	Leotiomycetes	Thelebolales
OTU994	0	0	0	0	0	4	3	0	1	0	0	3	0	0	0	0	0	0	3	2	0	0	0	0	0	0	0	0	0	15	0	0	0	105	371	6	461	0	0	214	0	0	0	2	GSL|100.0|MH161233|NA	Fungi	Ascomycota	Saccharomycetes	Saccharomycetales
OTU995	0	0	0	0	0	0	0	1	1	0	0	0	0	0	0	6	0	0	0	0	0	0	0	0	0	0	0	3	0	0	0	0	0	0	1	0	0	0	0	0	2	0	115	819	GS|100.0|KY588436|NA	Fungi	Ascomycota	Dothideomycetes	Pleosporales
OTU996	3	31	0	0	0	0	0	4	22	32	24	73	0	0	0	2	0	0	0	0	0	0	2	0	0	0	0	0	10	0	1	1	0	1	93	419	25	33	101	24	0	633	47	9	GS|97.9|JX378878|NA	Fungi	Ascomycota	Sordariomycetes	Ophiostomatales
OTU997	0	0	0	4	0	0	0	0	0	0	0	0	0	0	0	0	0	0	0	0	0	0	0	0	0	0	0	0	0	0	0	1	0	0	0	33	0	0	123	762	0	0	0	49	US|0.9045|KX195500|NA	Fungi	Basidiomycota	Tremellomycetes	Tremellales
OTU998	0	0	0	0	0	0	0	0	0	1044	0	0	0	0	0	0	0	0	0	0	0	0	0	0	0	0	0	0	0	0	0	0	0	0	1	0	0	0	0	0	0	0	0	0	GS|98.7|KC222678|SH1172307.08FU	Fungi	Basidiomycota	Agaricomycetes	Trechisporales
OTU999	0	20	771	0	0	0	0	0	0	0	1	0	0	0	0	4	7	0	0	0	0	0	0	0	0	0	0	0	0	0	0	0	0	0	0	0	0	0	0	9	0	0	0	0	SS|0.8500|KF800323|SH1150687.08FU	Fungi	Basidiomycota	Tremellomycetes	Tremellales
OTU1000	0	0	0	0	0	0	0	0	0	0	0	0	45	0	2	21	0	0	4	0	2	0	0	921	0	0	0	3	0	0	0	0	0	0	0	1	0	0	0	0	0	0	0	0	GSL|100.0|JQ081780|NA	Fungi	Rozellomycota
OTU1001	0	0	0	0	0	0	0	2	2	5	0	0	0	0	0	0	0	0	0	0	0	0	0	2	0	0	0	0	0	0	0	0	0	0	0	2	0	0	0	0	0	0	0	1340	SS|0.9300|JX133174|SH1651061.08FU	Fungi	Basidiomycota	Agaricomycetes	Agaricales
OTU1002	0	0	0	0	0	0	0	0	4	894	0	146	0	0	0	0	2	3	0	0	2	90	0	5	0	29	8	80	107	0	0	74	0	347	0	1	133	0	0	7	6	0	0	7	GS|98.3|FN397382|SH1648822.08FU	Fungi	Ascomycota	Leotiomycetes	Helotiales
OTU1003	0	0	0	0	0	0	0	0	0	0	0	0	0	0	0	0	0	0	0	0	0	0	0	0	0	697	0	0	0	84	0	0	0	0	0	0	0	0	0	0	0	0	0	0	US|0.9090|None	Fungi	Basidiomycota	Microbotryomycetes	Sporidiobolales
OTU1004	0	0	2	2	0	34	59	3	0	0	1	2	0	0	0	0	208	7	449	519	0	0	0	0	0	0	0	0	0	0	2	2	0	0	0	0	0	0	0	2	0	0	0	0	GS|100.0|MG206598|NA	Fungi
OTU1005	0	0	0	0	0	0	0	0	0	0	0	0	12	3	0	0	0	0	0	0	0	0	0	0	0	861	0	0	0	23	0	0	0	3	0	0	0	0	0	0	0	0	0	0	GS|100.0|AY177301|SH1543608.08FU	Fungi	Ascomycota	Eurotiomycetes	Onygenales
OTU1006	0	0	0	0	1	0	0	1	6	10	9	61	167	284	38	0	0	11	30	88	0	12	15	0	0	0	0	0	0	0	0	0	0	0	280	25	54	46	27	22	0	0	26	140	GS|97.0|KU535776|SH1187398.08FU	Fungi	Ascomycota	Sordariomycetes	Microascales
OTU1007	0	0	0	0	1	0	0	0	0	0	0	0	0	0	0	0	0	0	0	0	2	0	0	0	102	0	183	13	0	0	0	489	41	0	0	0	0	0	0	2	0	0	0	0	GS|97.9|JX136323|NA	Fungi	Basidiomycota	Agaricomycetes	Agaricales
OTU1008	14	1685	169	0	0	0	0	0	0	41	1	43	0	0	0	0	0	0	0	0	27	0	0	0	0	0	0	0	0	0	0	0	0	0	8	0	0	41	0	0	0	0	0	0	SS|1.0000|KT581651|NA	Fungi
OTU1009	0	0	0	0	0	0	0	0	0	853	1	0	0	0	0	0	0	0	0	0	0	0	0	0	0	0	0	0	0	2	0	0	0	0	0	2	0	2	0	17	35	0	0	0	GS|100.0|UDB035786|NA	Fungi	Basidiomycota	Agaricomycetes	Agaricales
OTU1010	0	0	0	0	0	4	0	1	1	0	0	24	0	0	0	0	0	35	0	0	0	0	0	0	0	0	0	0	0	0	0	1	0	0	4	173	422	0	0	199	19	0	7	2	GS|97.3|KX640299|NA	Fungi	Ascomycota	Leotiomycetes	Helotiales
OTU1011	0	0	0	0	0	0	0	0	0	0	0	0	0	0	4	0	0	0	0	0	0	0	0	0	0	0	0	0	0	0	0	0	0	0	801	0	0	0	0	0	0	0	0	0	GS|97.0|KM216360|NA	Fungi	Ascomycota	Sordariomycetes	Hypocreales
OTU1012	0	2	0	0	0	0	0	0	0	0	0	3	0	16	0	0	5	318	6	783	0	0	0	0	0	0	0	0	0	0	0	5	0	0	0	0	0	0	0	0	0	0	0	0	GS|99.3|JN198102|NA	Fungi	Basidiomycota	Agaricomycetes	Agaricales
OTU1013	0	0	0	0	1	3	0	0	0	18	0	0	0	0	0	0	0	0	0	0	0	0	0	0	533	0	0	0	0	65	0	0	2	0	0	0	0	0	0	0	0	0	0	0	GSL|100.0|KY495735|SH1613643.08FU	Fungi	Ascomycota	Saccharomycetes	Saccharomycetales
OTU1014	0	3	0	0	0	0	0	0	0	8	0	0	0	0	0	0	0	0	0	0	0	0	0	0	0	0	0	0	0	1527	0	0	0	0	0	1	0	0	0	0	0	0	0	93	GS|99.1|MH201748|NA	Fungi	Basidiomycota	Agaricomycetes	Agaricales
OTU1015	0	0	0	245	0	0	0	0	0	0	0	0	0	0	290	0	0	0	0	0	40	0	5	0	0	0	0	0	0	0	1	315	0	0	0	0	0	0	0	2	2	0	0	0	GSL|100.0|X73817|NA	Fungi	Ascomycota	Sordariomycetes	Hypocreales
OTU1016	0	0	0	0	0	0	0	0	0	826	0	0	0	0	0	0	0	4	0	0	0	0	0	0	0	0	0	0	0	0	0	0	0	0	0	0	0	2	0	0	8	0	0	0	GS|100.0|EU940164|NA	Fungi	Ascomycota	Leotiomycetes	Helotiales
OTU1017	0	0	0	0	0	0	0	0	0	0	0	0	0	0	0	0	0	0	0	0	0	0	0	0	0	0	13	0	0	0	0	750	11	42	0	0	0	0	0	1	0	0	0	0	US|0.9232|EU784217|NA	Fungi	Basidiomycota	Microbotryomycetes	Sporidiobolales
OTU1018	0	0	0	0	0	371	706	8	0	0	0	0	0	0	0	0	0	0	0	0	8	0	0	0	0	6	0	0	0	4	0	0	1	0	1	0	0	13	0	0	0	0	0	0	GS|100.0|JX383062|NA	Fungi	Ascomycota	Eurotiomycetes	Eurotiales
OTU1019	63	23	10	7	0	0	0	2	0	25	8	29	0	0	2	0	0	0	0	0	15	3	0	0	135	0	9	0	16	0	24	0	4	0	11	23	33	212	485	77	0	0	144	150	GS|98.2|KX194992|NA	Fungi	Ascomycota	Dothideomycetes	Venturiales
OTU1020	0	0	0	0	0	0	3	1	26	125	169	10	55	0	173	5	212	4	7	3	91	0	0	2	0	0	0	2	0	0	0	0	0	0	1	70	63	9	9	18	0	0	1	43	GS|100.0|KX194625|NA	Fungi	Ascomycota	Leotiomycetes	Thelebolales
OTU1021	0	0	0	0	2	0	0	0	0	0	0	11	4	0	0	0	0	0	0	0	0	0	0	0	2	0	17	0	0	0	0	0	1021	0	0	0	0	0	0	0	2	0	1	7	GS|97.7|KU534724|SH1546217.08FU	Fungi	Basidiomycota	Agaricomycetes	Trechisporales
OTU1022	2	17	0	0	2	0	0	2	0	0	0	0	85	0	239	106	2	0	0	0	7	8	0	235	0	0	45	0	0	0	0	0	1	0	0	14	311	0	0	3	526	0	0	0	GS|100.0|JX384575|NA	Fungi	Ascomycota	Dothideomycetes	Tubeufiales
OTU1023	786	86	0	495	0	43	26	0	22	0	0	111	7	0	0	10	0	0	23	45	0	13	0	0	0	0	0	0	2	0	0	0	0	0	0	11	6	0	0	8	0	0	0	0	GS|99.4|KP686170|NA	Fungi	Ascomycota	Eurotiomycetes	Eurotiales
OTU1024	0	0	0	0	0	0	0	4	0	0	0	5	0	0	0	4	0	0	0	0	0	0	0	0	0	0	0	0	0	0	0	0	0	0	0	1	0	0	3	0	0	0	0	1363	GS|100.0|JX359872|NA	Fungi	Ascomycota	Sordariomycetes	Hypocreales
OTU1025	202	23	284	414	0	0	0	0	0	0	2	0	0	0	0	0	0	0	0	4	0	0	0	0	0	0	0	0	0	0	0	0	0	0	0	3	0	0	0	3	0	0	0	0	US|0.9232|JX340834|NA	Fungi	Ascomycota	Dothideomycetes	Pleosporales
OTU1026	0	0	2	0	0	0	0	2	27	239	161	62	0	0	0	2	9	0	0	0	0	0	3	0	0	0	0	0	0	0	0	0	0	0	14	8	27	37	18	35	33	0	117	1074	GS|100.0|JX381847|NA	Fungi	Ascomycota	Dothideomycetes	Pleosporales
OTU1027	0	0	0	0	0	0	0	147	13	99	77	478	0	0	0	0	0	0	0	0	0	4	3	0	0	0	0	0	0	0	1	0	0	0	3	76	31	0	12	69	3	0	2	250	GS|98.9|KX192834|NA	Fungi	Ascomycota	Sordariomycetes	Hypocreales
OTU1028	0	2	0	0	0	0	0	0	0	9	0	0	0	0	0	0	0	706	0	12	5	7	0	0	0	0	0	0	0	3	0	0	0	0	0	0	0	2	0	0	0	0	0	0	GS|99.1|MH451574|NA	Fungi	Basidiomycota	Agaricomycetes	Agaricales
OTU1029	0	0	0	0	2	0	0	0	0	0	0	0	607	111	82	0	0	0	0	0	0	0	0	0	2	0	0	0	0	0	0	0	2	0	0	0	0	0	0	0	2	0	0	0	GS|99.3|JX321283|NA	Fungi	Ascomycota	Sordariomycetes	Hypocreales
OTU1030	0	0	0	0	0	0	0	0	0	0	1	0	0	0	0	0	0	0	3	0	0	0	0	0	0	0	0	0	0	0	2	0	0	0	0	0	0	274	486	0	0	0	0	0	SS|0.8000|KP995466|SH1521676.08FU	Fungi	Basidiomycota	Agaricomycetes	Agaricales
OTU1031	813	340	373	778	0	0	0	86	17	19	0	51	0	0	0	0	3	3	16	14	40	9	0	0	0	0	0	0	2	2	0	1	0	0	0	3	0	46	0	15	0	0	1	0	US|0.9299|KU144663|NA	Fungi	Ascomycota	Sordariomycetes	Hypocreales
OTU1032	0	0	0	0	0	0	0	1	0	2	0	0	0	0	0	0	97	545	0	89	0	0	0	0	0	0	0	0	11	2	0	1	0	0	0	0	0	0	0	0	0	0	0	0	GS|100.0|MG214566|SH1157134.08FU	Fungi	Ascomycota
OTU1033	2	0	0	11	0	0	0	1	0	18	0	0	75	92	87	278	0	0	5	0	273	2	0	581	0	0	0	0	0	0	0	3	5	0	5	4	0	3	0	0	0	0	0	0	GS|100.0|JN690006|NA	Fungi	Ascomycota	Eurotiomycetes	Chaetothyriales
OTU1034	0	0	0	0	0	0	0	2	0	0	0	0	52	27	36	761	0	0	0	2	0	0	0	0	0	4	0	0	16	0	0	0	2	70	0	1	0	0	0	0	0	0	0	2	GSL|100.0|MG720263|SH1558730.08FU	Fungi	Basidiomycota	Microbotryomycetes	Sporidiobolales
OTU1035	53	659	0	0	0	0	0	0	1	0	0	100	0	0	0	0	0	0	0	0	0	0	0	0	0	0	0	0	0	2	0	0	0	0	0	0	0	0	0	1	0	0	0	0	US|0.9338|KJ820583|NA	Fungi	Ascomycota	Dothideomycetes	Pleosporales
OTU1036	611	402	457	177	0	0	0	0	0	5	0	50	2	0	0	0	0	0	0	0	38	10	0	0	2	2	38	0	124	0	9	0	19	0	8	0	14	36	2	27	0	0	0	0	GS|98.7|KR093943|SH1151087.08FU	Fungi	Ascomycota	Dothideomycetes	Venturiales
OTU1037	0	0	0	0	0	0	0	5	0	0	22	601	0	0	0	0	0	0	0	0	0	0	0	0	0	0	0	0	0	0	0	1	0	0	5	85	268	80	66	431	11	264	2	715	GS|98.2|KX194523|NA	Fungi	Mucoromycota	Mucoromycetes	Mucorales
OTU1038	0	0	0	0	0	0	0	0	0	0	1	10	0	0	0	0	0	0	0	0	0	0	0	0	0	0	0	0	0	0	1	0	0	0	0	0	0	408	436	0	0	0	3	19	SS|0.9800|DQ411534|NA	Fungi	Basidiomycota	Agaricomycetes	Trechisporales
OTU1039	0	0	0	0	0	0	0	0	0	0	0	0	2	0	0	0	0	0	0	0	766	0	0	127	0	0	0	0	0	0	0	0	1	0	0	0	0	0	0	0	0	0	6	0	GS|99.3|EU940205|NA	Fungi	Ascomycota	Dothideomycetes	Pleosporales
OTU1040	0	0	0	0	0	3	16	2	0	0	0	0	0	0	0	0	34	284	468	194	0	0	0	0	0	0	0	0	0	0	0	1	0	0	0	0	0	2	0	0	0	0	0	0	GS|100.0|JX382421|NA	Fungi	Ascomycota	Sordariomycetes
OTU1041	0	0	0	0	0	0	0	0	116	85	42	531	0	0	0	0	2	0	0	0	0	0	0	0	0	0	0	0	0	0	1	3	0	0	0	0	0	0	14	0	0	0	0	0	US|0.9090|KX899481|NA	Fungi	Basidiomycota	Microbotryomycetes	Sporidiobolales
OTU1042	0	0	0	0	0	0	4	31	0	0	0	0	0	0	0	0	171	181	539	103	0	0	0	0	18	0	0	0	0	0	0	0	0	0	0	0	2	0	0	0	0	0	0	0	GSL|100.0|KY031633|NA	Fungi	Ascomycota	Sordariomycetes	Xylariales
OTU1043	0	0	0	0	0	0	0	0	0	0	0	4	0	0	0	0	0	0	0	3	2	0	0	0	0	0	0	0	0	0	0	2	1	0	44	34	0	0	0	502	335	0	0	0	GS|97.9|JX340321|NA	Fungi	Ascomycota	Sordariomycetes
OTU1044	0	17	0	0	0	0	0	0	0	0	0	0	421	822	85	231	11	0	0	6	0	0	0	0	0	6	0	0	0	0	0	0	2	1	0	0	0	0	0	12	0	0	0	0	GS|100.0|HQ829329|SH1171044.08FU	Fungi	Ascomycota	Eurotiomycetes	Onygenales
OTU1045	0	0	0	0	0	0	2	5	535	25	12	227	2	0	2	0	875	366	152	56	0	0	24	0	0	2	0	0	0	0	0	1	0	0	120	48	6	34	50	17	3	68	3	23	GS|100.0|JX321341|NA	Fungi	Ascomycota	Eurotiomycetes	Eurotiales
OTU1046	0	0	0	0	0	0	0	0	0	0	0	0	0	0	0	0	0	0	0	0	0	0	0	0	2	0	0	0	0	0	0	0	0	0	0	0	5	0	0	1	1026	3	0	0	US|0.9396|KT242461|NA	Fungi	Ascomycota	Sordariomycetes
OTU1047	0	0	0	0	0	0	0	0	1	0	0	0	43	37	0	18	0	0	0	0	0	0	0	0	0	0	20	0	740	0	0	0	0	0	0	1	0	0	0	0	0	0	0	0	GS|100.0|JX389747|NA	Fungi	Ascomycota	Sordariomycetes	Sordariales
OTU1048	0	0	0	0	1	0	0	0	0	0	0	0	0	0	0	0	0	0	0	0	0	0	0	0	0	0	0	0	0	0	0	0	3	0	34	16	0	130	469	1	89	0	0	33	GS|100.0|JQ861272|SH1221244.08FU	Fungi	Ascomycota	Saccharomycetes	Saccharomycetales
OTU1049	10	0	0	0	0	57	36	1025	1	0	0	14	0	0	0	0	12	19	0	0	0	0	0	2	0	5	0	3	0	0	0	0	0	0	0	0	0	0	0	0	0	0	1	0	GSL|100.0|KP055593|SH1615681.08FU	Fungi	Ascomycota	Sordariomycetes	Sordariales
OTU1050	25	128	403	562	0	0	0	0	0	0	1	2	0	0	0	0	0	0	0	0	17	0	0	0	0	0	0	0	0	0	1	0	0	0	13	0	0	45	0	1	0	0	0	0	US|0.9232|DQ421158|SH1235985.08FU	Fungi	Ascomycota	Dothideomycetes	Pleosporales
OTU1051	0	0	0	0	1	0	0	0	0	0	0	0	436	25	332	0	0	0	0	0	0	89	5	0	0	0	0	10	10	0	0	0	1	0	0	0	0	0	0	0	0	0	0	0	GS|100.0|JX388753|NA	Fungi	Ascomycota	Sordariomycetes	Hypocreales
OTU1052	0	0	0	0	0	0	0	0	0	0	1	0	0	0	0	0	2	6	0	0	0	0	0	2	0	0	0	0	0	0	1	0	0	0	0	0	0	295	540	0	0	0	0	97	GS|99.6|KT244764|NA	Fungi	Basidiomycota	Agaricomycetes	Trechisporales
OTU1053	211	156	257	932	0	0	0	0	16	0	0	5	0	0	0	0	3	0	5	16	0	0	0	43	9	0	0	0	0	0	0	3	0	0	0	2	0	0	0	2	0	0	0	0	US|0.9377|KT243892|NA	Fungi	Ascomycota	Sordariomycetes	Hypocreales
OTU1054	0	0	0	2	0	0	0	0	0	0	0	740	0	0	0	0	0	0	0	0	0	0	0	0	0	0	0	0	0	0	0	4	0	0	3	0	0	0	0	19	7	0	0	55	GS|97.8|KU512673|NA	Fungi	Ascomycota	Sordariomycetes	Diaporthales
OTU1055	0	0	0	0	0	0	4	0	0	0	0	0	0	0	0	0	120	0	0	0	0	0	0	0	8	0	427	0	0	0	147	0	16	0	0	0	0	0	0	0	0	0	0	0	GS|100.0|EF192178|SH1569910.08FU	Fungi	Ascomycota	Orbiliomycetes	Orbiliales
OTU1056	0	0	0	0	0	0	0	31	0	0	0	2	0	0	0	0	5	107	17	427	0	0	0	0	0	0	2	13	0	0	0	186	0	0	0	0	0	0	0	0	0	0	0	0	GS|98.3|DQ865937|NA	Fungi	Ascomycota	Dothideomycetes	Capnodiales
OTU1057	0	8	0	0	0	0	0	0	575	11	44	0	0	0	0	0	2	0	0	0	0	0	0	0	23	0	0	28	247	0	0	0	0	15	39	5	11	4	2	4	0	3	1	18	GS|99.0|KP131543|SH1539689.08FU	Fungi	Ascomycota	Eurotiomycetes	Onygenales
OTU1058	39	15	0	0	0	0	0	1	10	26	10	21	0	0	0	0	0	0	3	0	0	3	2	0	0	0	0	0	0	0	0	0	0	0	1	6	6	178	187	4	0	0	416	432	GS|99.7|MF571209|NA	Fungi	Ascomycota	Sordariomycetes	Microascales
OTU1059	0	0	0	0	0	0	0	9	6	2	6	22	27	0	0	0	0	16	0	28	0	6	0	0	0	0	0	0	0	0	1	0	0	0	4	16	10	722	229	6	3	0	203	115	GS|100.0|JQ926165|NA	Fungi	Ascomycota	Sordariomycetes	Hypocreales
OTU1060	0	0	0	0	0	3	0	0	0	0	0	0	0	16	102	0	0	20	9	0	0	0	0	0	17	9	119	33	406	0	45	89	59	151	0	0	0	0	0	0	0	0	2	0	GS|100.0|GU187867|SH1557304.08FU	Fungi	Ascomycota	Eurotiomycetes	Chaetothyriales
OTU1061	0	2	0	0	1	0	0	0	12	3	0	0	232	111	390	139	0	294	0	0	0	0	0	0	0	0	0	2	0	2	0	0	3	0	0	1	0	0	8	1	0	0	1	12	GS|99.4|KU538823|NA	Fungi	Ascomycota
OTU1062	0	0	0	0	0	0	0	1	2	0	1	0	0	0	0	3	157	284	4	205	0	0	217	2	0	20	0	1590	0	19	0	1	0	0	0	2	0	0	0	1	0	0	0	2	GS|99.7|KY611861|SH1503639.08FU	Fungi	Basidiomycota	Agaricomycetes	Agaricales
OTU1063	0	0	0	847	0	0	0	0	0	0	0	4	30	3	53	0	0	0	0	0	0	2	0	0	0	0	0	0	0	0	0	0	21	5	0	0	0	0	0	0	0	0	1	0	GS|100.0|JX321308|NA	Fungi	Ascomycota	Sordariomycetes	Hypocreales
OTU1064	0	881	6	0	0	0	0	0	0	4	0	0	0	0	0	0	0	0	0	0	17	0	0	0	0	0	0	0	0	0	0	0	0	0	1	0	0	24	0	0	0	0	0	0	SS|1.0000|EU379240|SH1235926.08FU	Fungi	Chytridiomycota	Rhizophlyctidomycetes	Rhizophlyctidales
OTU1065	0	0	0	2	0	0	0	0	1	0	1	14	0	0	0	0	59	56	80	872	0	0	0	0	0	0	0	0	0	0	0	1	0	0	0	0	0	0	0	2	0	0	0	0	US|0.9119|MF570136|NA	Fungi	Ascomycota	Orbiliomycetes	Orbiliales
OTU1066	0	3	0	0	0	0	0	3	0	0	0	0	0	0	0	2	0	0	0	0	0	0	38	735	0	0	0	0	0	0	0	0	0	0	0	2	0	0	0	0	0	0	0	0	SS|0.9200|KX899488|NA	Fungi	Basidiomycota	Agaricomycetes	Agaricales
OTU1067	0	0	5	0	0	0	0	0	0	0	2	0	2	24	0	0	17	155	944	120	0	0	0	0	0	0	0	0	0	0	2	0	0	0	2	0	0	0	3	0	0	0	0	0	GS|98.6|JX340743|NA	Fungi
OTU1068	0	0	0	0	0	4	0	0	0	0	0	0	0	2	0	0	0	0	0	0	0	0	0	0	0	0	0	0	0	0	0	0	0	0	8	0	0	0	0	0	0	642	0	0	SS|0.9900|KX899488|NA	Fungi	Basidiomycota	Agaricomycetes	Agaricales
OTU1069	0	0	0	2	0	0	0	0	0	0	0	5	0	0	0	0	0	0	0	4	0	0	0	0	0	0	0	0	0	0	0	1	0	0	0	1	22	0	0	1102	0	0	0	0	GS|100.0|KT728321|NA	Fungi	Basidiomycota	Agaricomycetes	Agaricales
OTU1070	0	0	0	0	0	0	0	0	0	0	0	0	0	0	0	0	0	0	0	0	0	0	2	0	0	0	0	0	0	0	0	0	0	0	1	4	0	5	8	0	0	0	677	3	GS|100.0|JF811913|NA	Fungi	Ascomycota	Sordariomycetes	Xylariales
OTU1071	0	0	0	0	0	2	0	0	0	0	0	0	2	2	0	0	0	0	0	0	0	945	3	0	0	0	0	0	5	0	0	0	0	1	0	0	0	0	0	0	0	0	0	0	GS|100.0|JX386783|NA	Fungi
OTU1072	0	0	0	0	0	0	0	0	0	0	0	0	0	0	0	0	0	0	0	0	0	0	0	0	0	0	340	0	0	0	0	0	178	256	0	0	0	0	0	1	0	0	0	0	GS|99.3|JX376102|NA	Fungi	Mortierellomycota	Mortierellomycetes	Mortierellales
OTU1073	392	440	0	0	0	0	0	0	4	0	0	0	0	0	0	0	0	3	4	11	0	0	0	0	0	0	0	0	0	0	1	0	0	0	0	0	0	3	6	2	0	0	0	8	GS|98.6|JX341440|NA	Fungi	Ascomycota	Eurotiomycetes	Onygenales
OTU1074	642	44	361	667	0	0	0	0	7	0	0	100	0	0	0	0	2	0	8	35	0	7	0	0	0	0	0	0	0	0	1	2	0	0	0	2	2	0	0	8	0	0	0	0	GS|100.0|EU940216|NA	Fungi	Ascomycota	Leotiomycetes	Helotiales
OTU1075	0	0	0	0	0	0	2	0	0	0	2	9	0	0	0	3	0	0	0	0	0	0	0	0	0	0	0	0	0	0	0	1	0	0	0	2	2	17	9	9	0	0	5	992	GS|98.9|KU940126|SH1157243.08FU	Fungi	Ascomycota	Dothideomycetes	Pleosporales
OTU1076	0	0	0	0	0	0	0	0	0	0	0	0	760	0	0	0	0	0	0	0	0	0	0	0	0	0	0	0	0	0	0	0	1	0	0	0	0	0	0	0	2	0	0	0	GS|100.0|JX390510|NA	Fungi	Ascomycota	Sordariomycetes	Sordariales
OTU1077	0	0	0	0	0	0	0	0	0	0	0	2	3	0	0	0	29	901	23	275	0	0	0	0	0	0	0	0	0	0	0	0	0	0	1	0	15	0	0	1	0	0	0	0	SS|0.8800|KC965537|SH1223138.08FU	Fungi	Ascomycota	Dothideomycetes	Capnodiales
OTU1078	0	3	0	0	0	0	0	0	0	0	0	2	0	0	0	0	47	486	192	96	0	0	0	0	0	0	0	0	0	0	1	3	0	0	11	0	0	0	0	1	0	0	0	0	GS|100.0|KC427045|SH1237005.08FU	Fungi	Ascomycota	Dothideomycetes	Acrospermales
OTU1079	0	0	0	0	0	0	0	0	0	0	0	706	0	0	0	0	0	0	0	0	0	0	0	0	0	0	0	0	0	0	0	1	0	0	0	0	0	0	0	1	0	0	0	2	SS|1.0000|KX193261|NA	Fungi	Ascomycota	Orbiliomycetes	Orbiliales
OTU1080	0	0	0	0	0	0	0	0	3	4	1	0	8	0	16	6	89	961	175	124	0	3	0	0	0	0	0	0	0	0	0	0	0	0	0	0	0	0	0	0	0	0	0	0	GS|98.9|JX136259|NA	Fungi	Basidiomycota	Agaricomycetes	Agaricales
OTU1081	0	0	0	0	0	0	0	0	0	0	0	0	0	0	0	0	0	4	0	0	0	0	0	0	0	0	0	0	0	1224	0	0	0	0	0	0	0	2	0	0	0	0	0	0	GS|100.0|KP117267|SH1552355.08FU	Fungi	Ascomycota	Sordariomycetes	Sordariales
OTU1082	0	0	0	0	0	0	0	0	0	0	0	0	0	0	0	0	0	0	0	0	0	0	2	0	0	0	0	0	0	0	0	0	0	0	436	0	0	0	0	1	0	234	0	0	US|0.9320|KU195547|SH1186165.08FU	Fungi	Ascomycota	Dothideomycetes	Pleosporales
OTU1083	0	3	0	0	0	0	0	0	1	14	0	46	5	0	501	12	0	0	158	0	0	0	15	0	0	267	2	0	57	0	0	0	0	0	1	2	0	2	0	0	0	0	72	13	SS|0.8500|MF372136|NA	Fungi	Basidiomycota	Agaricomycetes	Phallales
OTU1084	0	0	0	0	0	0	3	0	0	0	0	0	81	206	527	0	0	0	0	0	0	0	0	0	0	0	0	0	57	0	0	0	0	0	2	0	0	0	0	0	0	0	1	0	GS|100.0|JX388948|NA	Fungi	Basidiomycota	Agaricomycetes	Polyporales
OTU1085	347	16	329	0	0	0	0	0	12	0	0	0	6	0	0	2	2	0	0	6	16	0	0	0	0	0	0	0	0	0	0	0	0	0	0	0	0	0	0	0	0	0	0	0	GS|99.3|KY228556|NA	Fungi	Ascomycota	Dothideomycetes	Pleosporales
OTU1086	0	0	0	0	0	0	0	0	0	0	0	0	0	0	3	0	0	0	0	0	0	0	3	0	0	0	0	0	0	0	0	0	0	0	675	0	0	2	7	0	0	2	46	0	GS|100.0|JX380671|NA	Fungi	Ascomycota	Laboulbeniomycetes	Pyxidiophorales
OTU1087	2	0	0	0	0	0	0	0	3	0	0	0	0	0	0	0	2	0	0	0	0	0	0	0	2	0	0	0	0	0	0	1	0	0	45	169	1135	0	16	198	206	0	0	4	GS|99.3|JX339030|NA	Fungi	Ascomycota	Sordariomycetes	Hypocreales
OTU1088	0	0	0	0	0	2	0	0	0	0	0	0	4	0	0	0	0	0	0	0	2	0	0	0	881	0	0	0	0	0	0	0	21	0	0	0	0	3	2	0	3	0	1	0	GS|98.0|UDB013887|NA	Fungi	Basidiomycota	Agaricomycetes	Cantharellales
OTU1089	0	0	0	0	0	0	0	0	1	0	0	16	0	2	0	0	152	44	87	4	0	544	7	0	0	0	5	3	0	0	0	0	0	1	113	2	59	47	183	45	0	30	28	0	GS|100.0|JQ926165|NA	Fungi	Ascomycota	Sordariomycetes	Hypocreales
OTU1090	0	0	0	0	0	0	0	0	4	0	0	0	0	0	0	0	845	0	0	0	0	0	0	0	0	0	0	0	0	0	0	0	0	0	0	0	5	0	0	0	0	0	0	0	US|0.9090|JX333060|NA	Fungi	Ascomycota	Saccharomycetes	Saccharomycetales
OTU1091	0	0	0	0	0	2	0	0	2	0	0	0	4	383	16	144	6	0	15	0	0	0	0	0	0	0	3	0	627	0	1	0	0	0	0	1	0	0	0	0	0	0	0	0	US|0.9045|JX343739|NA	Fungi	Basidiomycota	Tremellomycetes	Tremellales
OTU1092	0	0	0	0	0	0	0	176	6	13	0	53	0	0	0	0	173	296	41	153	2	13	19	0	0	7	0	0	23	0	1	0	0	0	20	17	33	42	23	9	10	0	55	43	GS|100.0|KF636766|SH1551385.08FU	Fungi	Ascomycota	Dothideomycetes	Pleosporales
OTU1093	0	0	0	0	0	215	38	0	19	2	0	0	0	0	0	0	0	0	0	0	17	0	0	0	0	0	0	0	0	0	0	0	0	0	2	3	78	24	44	162	0	0	80	0	SS|0.9400|MH161261|NA	Fungi	Mucoromycota	Mucoromycetes	Mucorales
OTU1094	0	0	0	0	0	0	0	0	0	0	0	0	0	0	0	0	0	0	13	0	0	0	0	0	0	667	0	0	0	20	1	0	0	0	0	0	0	0	0	0	0	0	0	0	GS|100.0|JX377671|NA	Fungi	Ascomycota	Eurotiomycetes	Onygenales
OTU1095	0	0	0	0	1	55	34	0	0	0	0	0	0	0	0	0	0	0	0	0	0	0	0	0	0	748	0	0	0	60	0	0	0	1	0	0	0	2	0	0	0	0	0	0	GS|100.0|UDB035348|SH1569345.08FU	Fungi	Ascomycota	Eurotiomycetes	Onygenales
OTU1096	0	0	0	0	0	0	2	0	0	0	0	0	96	166	717	12	0	5	3	0	8	230	24	2	0	0	0	0	0	0	0	0	1	0	2	0	0	0	0	5	0	0	3	0	GS|100.0|JX388348|NA	Fungi	Ascomycota	Sordariomycetes
OTU1097	0	0	0	0	0	0	0	0	5	0	0	0	19	8	0	0	2	0	0	0	0	0	0	0	0	1230	0	0	0	323	0	0	0	2	4	8	61	336	376	11	0	4	0	0	GS|100.0|EU620148|NA	Fungi	Ascomycota
OTU1098	0	2	0	0	0	4	2	73	6	53	62	134	0	0	4	0	112	55	93	24	33	209	129	13	0	53	75	0	0	3	2	0	1	0	14	29	0	2	0	8	23	0	45	141	GSL|100.0|KR534712|SH1637044.08FU	Fungi	Ascomycota	Dothideomycetes	Pleosporales
OTU1099	0	0	0	0	0	2	0	0	0	0	0	0	50	495	16	104	0	0	0	0	0	0	0	0	0	2	0	0	0	0	0	0	0	1	0	0	0	0	0	0	0	2	0	0	US|0.9338|AY997096|SH1648418.08FU	Fungi	Ascomycota	Dothideomycetes	Pleosporales
OTU1100	0	0	0	0	0	0	0	0	0	0	0	3	0	0	0	0	0	0	0	2	0	0	0	0	0	0	0	0	0	0	0	848	0	0	0	0	2	0	0	0	3	0	0	0	GS|100.0|JX324966|NA	Fungi	Ascomycota	Sordariomycetes	Hypocreales
OTU1101	0	0	0	0	0	0	6	54	9	101	5	37	0	0	0	3	35	520	80	65	30	14	0	0	0	0	2	0	0	0	0	45	0	0	96	26	0	17	11	13	35	0	15	11	GS|100.0|KT777720|SH1614480.08FU	Fungi	Ascomycota	Dothideomycetes	Pleosporales
OTU1102	0	0	0	0	0	0	0	2	0	0	1	0	0	0	0	0	0	0	0	0	0	0	0	0	0	0	0	2	0	0	0	0	0	0	0	2	0	0	0	0	0	0	0	985	GS|100.0|KJ652932|NA	Fungi	Ascomycota	Eurotiomycetes	Chaetothyriales
OTU1103	0	0	0	0	0	0	0	0	0	0	0	0	0	2	0	0	0	0	0	0	0	0	0	0	0	0	0	0	0	0	0	0	0	1	79	0	0	0	0	1	0	645	0	0	SS|0.9900|EF527372|SH1235896.08FU	Fungi	Basidiomycota	Agaricomycetes	Agaricales
OTU1104	0	0	0	0	0	0	0	0	0	0	0	2	0	0	0	0	7	73	93	448	0	0	0	0	0	0	0	0	0	0	0	0	0	0	0	0	0	29	37	1	12	0	0	0	GS|98.5|KX908668|NA	Fungi	Ascomycota	Dothideomycetes	Hysteriales
OTU1105	0	0	3	0	0	0	0	0	0	14	0	55	0	0	0	0	2	12	3	0	0	0	0	0	0	0	0	0	0	2	2	0	0	0	0	0	0	488	676	0	2	0	4	10	GS|100.0|KJ417289|SH1173924.08FU	Fungi	Basidiomycota	Agaricomycetes	Agaricales
OTU1106	0	0	0	2	0	0	0	0	0	0	0	2	0	0	0	0	2	48	6	13	0	0	0	0	0	0	18	14	62	0	1	780	0	0	0	0	0	0	0	1	0	0	0	0	GS|98.7|EU520595|SH1231815.08FU	Fungi	Ascomycota	Dothideomycetes	Capnodiales
OTU1107	0	0	0	0	0	4	0	3	3	0	0	0	41	0	0	921	0	0	0	4	0	0	0	0	0	0	0	0	0	0	0	0	0	2	0	8	0	0	0	5	0	0	0	0	GS|100.0|MG214539|NA	Fungi	Ascomycota	Saccharomycetes	Saccharomycetales
OTU1108	0	0	0	0	0	0	0	0	116	271	99	7	0	0	0	0	3	0	0	0	0	0	0	0	0	0	0	0	0	0	1	0	0	0	0	0	278	0	0	17	58	0	0	0	GS|99.3|KX194959|NA	Fungi	Basidiomycota
OTU1109	0	0	0	2	0	0	0	0	0	0	1	5	0	0	0	0	86	0	342	560	0	0	0	0	0	0	0	0	0	0	0	107	3	3	0	0	0	8	7	11	0	0	67	7	GS|98.3|MH654784|NA	Fungi	Mucoromycota	Mucoromycetes	Mucorales
OTU1110	3	0	0	31	0	5	2	0	0	0	0	0	2	26	3	19	0	0	0	0	3	0	0	0	484	0	0	0	0	117	0	1	1	0	0	0	0	0	0	0	0	0	0	0	GSL|100.0|KJ705006|SH1516570.08FU	Fungi	Ascomycota	Saccharomycetes	Saccharomycetales
OTU1111	655	18	0	0	0	0	0	0	9	0	0	92	0	0	0	0	3	0	0	28	0	0	0	0	0	0	0	0	0	0	0	1	0	0	0	2	0	0	0	0	0	0	0	0	GS|100.0|EF592096|NA	Fungi	Ascomycota	Leotiomycetes	Helotiales
OTU1112	0	0	0	0	0	646	2	0	0	0	0	0	0	4	0	0	0	0	0	0	0	0	0	0	0	0	0	0	0	0	0	0	0	1	2	0	0	0	0	0	0	0	0	0	SS|1.0000|UDB035122|SH1144412.08FU	Fungi	Ascomycota	Saccharomycetes	Saccharomycetales
OTU1113	0	0	0	0	0	4	8	0	0	0	2	3	0	0	0	0	0	0	0	0	0	0	0	0	0	0	0	0	0	0	0	0	0	0	12	3	17	273	471	15	0	7	0	0	GS|100.0|EF192184|SH1650288.08FU	Fungi	Mortierellomycota	Mortierellomycetes	Mortierellales
OTU1114	0	0	0	0	0	0	0	0	0	0	0	0	0	2	0	0	0	0	0	0	0	0	0	0	0	0	0	0	0	0	0	0	0	0	0	0	0	0	0	0	0	681	0	32	GS|100.0|JX364773|NA	Fungi	Ascomycota	Sordariomycetes	Hypocreales
OTU1115	0	2	0	0	0	3	0	0	0	0	0	0	0	3	29	0	0	0	0	0	0	0	0	0	0	2	0	0	0	435	0	0	0	358	0	0	0	0	0	0	0	0	0	0	GDL|99.5|MH450398|NA	Fungi
OTU1116	0	0	0	0	0	0	0	0	0	0	0	0	0	0	0	0	0	0	0	0	0	0	0	0	0	652	0	0	0	10	0	0	0	1	0	0	0	0	0	0	0	0	0	0	GS|97.7|JX375380|NA	Fungi	Ascomycota	Sordariomycetes	Hypocreales
OTU1117	0	0	0	0	0	0	0	2	0	0	0	0	0	0	0	0	0	0	0	0	0	0	0	2	0	0	0	884	0	0	0	0	0	0	0	4	0	0	0	0	0	0	0	0	GS|100.0|JN675351|NA	Fungi	Ascomycota	Dothideomycetes	Pleosporales
OTU1118	0	0	0	0	0	0	0	0	84	644	20	71	0	0	0	0	2	0	0	0	0	0	87	0	0	0	0	0	0	0	1	0	0	0	0	0	0	0	0	2	0	0	0	0	GS|100.0|KC525589|NA	Fungi	Ascomycota	Dothideomycetes	Jahnulales
OTU1119	0	0	0	0	0	0	0	0	5	0	0	0	0	0	0	0	4	0	0	0	0	0	0	0	0	0	0	2	932	0	0	164	0	0	0	0	2	0	0	0	0	0	0	0	GS|100.0|JX324966|NA	Fungi	Ascomycota	Eurotiomycetes	Eurotiales
OTU1120	0	4	0	0	0	71	119	461	0	0	0	6	0	0	0	2	121	969	21	18	5	0	0	0	0	20	3	0	0	3	0	0	6	0	0	1	0	2	0	0	0	0	0	6	GSL|100.0|KX923857|SH1510414.08FU	Fungi	Ascomycota	Sordariomycetes	Microascales
OTU1121	0	95	0	0	0	25	12	38	2	11	0	40	191	441	317	17	84	131	148	96	21	9	0	28	0	10	12	0	0	0	3	0	11	0	6	3	7	0	0	6	19	0	16	40	GSL|100.0|KP902646|SH1549608.08FU	Fungi	Ascomycota	Sordariomycetes
OTU1122	0	0	0	0	729	0	0	0	0	46	0	0	2	0	3	0	0	0	0	0	34	0	0	0	0	0	0	0	0	0	0	0	0	0	0	0	0	66	0	0	0	0	0	0	GSL|100.0|MH093755|SH1553523.08FU	Fungi	Basidiomycota	Malasseziomycetes	Malasseziales
OTU1123	0	0	0	0	0	2	0	0	0	0	0	0	0	0	0	0	0	0	0	0	0	803	0	8	0	0	0	0	0	0	0	0	0	0	0	1	0	0	0	0	0	0	0	0	GS|98.8|KU597321|NA	Fungi	Ascomycota	Dothideomycetes	Pleosporales
OTU1124	0	0	0	0	0	0	0	3	0	223	0	0	0	0	0	2	0	0	0	0	0	0	0	0	0	0	0	0	0	0	0	0	0	0	0	935	0	4	0	5	41	0	31	0	GS|98.7|KF270075|SH1520248.08FU	Fungi	Ascomycota	Sordariomycetes	Chaetosphaeriales
OTU1125	3	2	2	0	0	5	0	1	232	789	251	744	0	0	0	0	0	0	3	2	0	0	308	0	0	0	0	0	0	0	1	2	0	0	8	154	272	83	84	75	33	12	677	544	GS|99.0|MF372140|SH1238248.08FU	Fungi	Basidiomycota	Agaricomycetes	Phallales
OTU1126	0	0	0	0	0	0	0	0	10	954	0	0	0	0	0	0	0	0	0	0	0	0	0	0	0	0	0	0	0	2	0	0	0	0	0	0	0	0	0	0	0	0	0	0	GS|97.1|KT241233|NA	Fungi	Ascomycota	Saccharomycetes	Saccharomycetales
OTU1127	11	43	0	0	0	0	2	0	33	70	0	0	0	2	0	0	0	0	0	0	0	914	207	0	0	0	0	0	0	0	0	0	0	1	0	0	0	0	0	0	0	0	1	9	GS|99.3|KX010427|NA	Fungi	Basidiomycota	Agaricomycetes	Agaricales
OTU1128	0	0	0	0	0	0	0	1	0	0	0	0	0	0	0	3	0	0	0	0	0	0	0	0	0	0	0	0	0	0	0	0	0	0	0	2	11	0	0	3	0	0	0	781	GS|100.0|JX381149|NA	Fungi	Ascomycota
OTU1129	661	17	0	0	0	0	0	0	15	0	0	179	0	13	0	0	2	0	22	17	0	8	0	0	4	194	2	10	0	41	0	0	4	0	0	14	0	0	0	2	0	0	0	0	GS|100.0|UDB035518|SH1557306.08FU	Fungi	Ascomycota	Leotiomycetes	Helotiales
OTU1130	0	0	0	0	0	0	0	0	0	0	0	0	0	2	0	0	0	0	0	0	0	0	0	0	0	0	0	0	0	0	0	0	0	2	55	2	4	0	0	13	0	516	0	0	SS|0.8600|JN053127|SH1565487.08FU	Fungi	Ascomycota	Leotiomycetes	Helotiales
OTU1131	0	0	0	0	896	108	189	0	0	13	0	0	0	0	0	0	0	0	0	0	9	0	0	0	2	0	0	0	0	0	0	0	0	0	0	0	0	0	0	0	3	0	1	0	US|0.9161|JN676149|NA	Fungi	Ascomycota	Sordariomycetes	Hypocreales
OTU1132	2	0	2	0	0	0	0	0	1	2	0	2	0	0	0	0	430	85	786	534	0	0	0	0	3	0	0	0	0	0	1	0	0	0	0	0	0	0	0	1	0	0	0	0	GS|100.0|JX362816|NA	Fungi	Ascomycota	Sordariomycetes	Hypocreales
OTU1133	0	0	0	0	0	0	0	2	1	0	0	0	0	0	0	163	0	3	17	311	28	54	27	0	0	11	0	0	34	0	0	5	25	0	0	0	0	0	0	14	0	0	0	0	GS|99.3|JX344657|NA	Fungi	Ascomycota
OTU1134	0	0	0	0	0	0	0	0	16	0	6	0	0	0	0	4	0	0	0	0	0	0	28	0	0	0	0	0	0	0	0	0	0	0	21	4	0	167	2	0	0	0	0	432	GS|100.0|JF811913|NA	Fungi	Ascomycota	Sordariomycetes	Xylariales
OTU1135	0	0	0	0	0	0	0	0	3	0	0	0	0	0	0	0	0	0	0	0	0	0	0	0	38	0	73	0	642	0	0	0	265	7	0	0	0	0	0	0	0	0	1	0	GS|100.0|KJ406778|NA	Fungi	Ascomycota	Dothideomycetes	Capnodiales
OTU1136	0	0	0	0	2	0	0	0	0	0	0	0	417	25	0	253	0	0	0	0	0	0	0	0	0	0	0	0	0	0	0	0	1	0	0	0	0	0	0	0	3	0	0	0	GS|98.3|MF570774|NA	Fungi	Ascomycota	Orbiliomycetes	Orbiliales
OTU1137	0	2	0	0	0	0	0	0	2	4	1	39	0	0	0	0	0	0	0	0	0	0	0	0	0	0	0	0	0	2	1	0	0	0	0	0	0	291	393	0	0	0	4	43	SS|0.8900|KX899488|NA	Fungi	Basidiomycota	Agaricomycetes	Polyporales
OTU1138	141	142	432	0	0	0	0	0	0	24	0	0	0	0	0	0	0	0	0	4	38	0	0	0	3	0	0	16	0	0	0	0	0	0	3	0	0	21	2	0	0	0	0	0	US|0.9377|EF672227|NA	Fungi	Ascomycota	Sordariomycetes	Hypocreales
OTU1139	0	0	0	0	1	0	0	0	0	0	0	0	0	0	0	0	0	0	0	0	0	0	0	0	0	0	0	2	0	0	0	0	1	0	0	438	107	0	3	164	301	0	0	2	GS|100.0|JQ926165|NA	Fungi	Ascomycota	Sordariomycetes	Hypocreales
OTU1140	0	0	0	0	0	0	0	1	0	0	0	0	0	0	0	0	0	0	0	0	23	439	0	250	0	0	0	0	0	0	0	0	0	0	0	0	0	0	0	0	0	0	0	0	US|0.9338|JQ081477|SH1150212.08FU	Fungi	Ascomycota	Sordariomycetes	Hypocreales
OTU1141	0	0	0	0	0	0	0	40	0	0	0	0	0	0	0	0	0	0	0	0	0	0	0	0	0	40	4	0	0	9	0	587	0	0	0	0	0	0	0	0	0	0	1	0	GS|100.0|JX377671|NA	Fungi	Ascomycota	Eurotiomycetes	Onygenales
OTU1142	29	53	408	32	1	0	0	0	4	0	1	75	7	403	19	119	0	45	22	21	28	9	27	11	16	29	54	41	222	29	1	197	10	203	3	9	0	0	12	5	0	375	68	5	GSL|100.0|EU400587|SH1515384.08FU	Fungi	Basidiomycota	Malasseziomycetes	Malasseziales
OTU1143	0	0	0	0	0	0	0	0	0	0	0	0	0	0	0	50	0	0	0	2	0	0	0	0	0	59	4	0	22	15	1	672	0	0	255	2	0	29	158	12	0	0	0	251	US|0.9028|JX368618|NA	Fungi	Ascomycota	Dothideomycetes	Capnodiales
OTU1144	0	0	0	571	0	0	0	0	0	0	0	0	0	0	0	0	0	0	0	4	0	0	0	0	0	0	0	0	0	0	0	1	0	0	0	0	0	0	0	1	0	0	0	0	SS|0.9500|JX136194|NA	Fungi	Basidiomycota	Agaricomycetes	Agaricales
OTU1145	0	416	0	0	0	0	0	35	0	0	1	0	0	0	0	0	3	8	0	4	0	17	9	319	0	2	17	8	26	0	0	0	0	0	0	3	0	3	0	0	0	0	3	11	GS|100.0|MH791233|NA	Fungi	Ascomycota	Dothideomycetes	Pleosporales
OTU1146	0	0	0	0	0	0	0	0	0	0	0	6	0	0	0	0	0	0	0	0	0	446	199	0	0	0	0	0	0	36	0	0	0	2	0	0	0	0	0	0	0	0	0	0	GS|100.0|JX978249|SH1574055.08FU	Fungi	Ascomycota	Pezizomycetes	Pezizales
OTU1147	0	0	0	0	0	0	0	0	0	0	0	5	0	0	7	3	7	558	154	78	0	0	0	0	0	0	0	0	0	2	0	0	0	0	3	0	0	0	0	0	0	0	0	0	GS|97.4|KX192651|NA	Fungi
OTU1148	10	1027	219	0	0	0	0	0	0	2	0	0	0	0	0	0	0	3	0	0	13	0	0	0	0	0	0	0	0	2	0	0	0	0	2	0	0	12	0	3	0	0	0	0	GS|100.0|AY699698|SH1613292.08FU	Fungi	Ascomycota	Dothideomycetes	Pleosporales
OTU1149	0	0	0	0	0	0	0	9	38	36	32	145	0	0	5	4	5	6	0	142	2	12	13	0	0	0	0	0	0	0	0	1	0	0	10	11	3	24	91	4	92	0	23	1691	GS|99.4|EU436546|NA	Fungi	Ascomycota	Sordariomycetes	Hypocreales
OTU1150	0	0	0	0	0	3	0	8	0	4	1	13	0	0	0	0	21	30	0	11	81	569	21	6	0	0	2	0	0	0	0	0	0	0	10	1	0	11	11	0	3	4	15	30	GS|100.0|KC525589|NA	Fungi	Ascomycota	Dothideomycetes	Pleosporales
OTU1151	0	0	0	655	0	0	0	0	0	0	0	3	0	0	0	0	0	0	0	2	0	0	0	0	0	0	0	0	0	0	0	2	0	0	0	0	0	0	0	0	0	0	0	0	SS|0.9100|MF568788|NA	Fungi	Ascomycota	Orbiliomycetes	Orbiliales
OTU1152	31	6	0	0	0	15	12	38	20	48	1	216	7	0	31	0	3	42	12	15	18	0	6	0	0	0	0	3	4	0	0	0	0	0	19	23	26	7	48	18	29	9	1	105	GS|100.0|MF062512|SH1529371.08FU	Fungi	Ascomycota	Sordariomycetes	Xylariales
OTU1153	0	0	0	0	0	0	0	2	0	0	0	2	0	0	0	0	0	0	0	0	0	0	0	0	0	0	0	0	0	0	0	1	0	0	8	777	0	0	0	608	79	0	0	0	GS|98.8|GU968424|NA	Fungi	Ascomycota	Dothideomycetes	Botryosphaeriales
OTU1154	0	0	0	0	0	113	111	240	0	0	0	0	0	0	0	0	0	0	0	2	11	0	0	0	0	0	0	0	0	0	0	1	0	0	22	29	101	265	406	365	0	0	0	0	GS|97.7|KP335351|NA	Fungi	Ascomycota	Dothideomycetes
OTU1155	4	0	0	0	0	3	0	0	0	0	0	0	7	293	0	0	6	61	449	74	0	3	5	0	0	2	0	0	0	0	0	1	0	1	0	0	0	0	0	0	4	0	0	0	GSL|100.0|X73817|NA	Fungi	Ascomycota	Sordariomycetes	Sordariales
OTU1156	0	0	0	0	0	92	77	852	2	0	1	6	0	0	0	0	7	0	96	0	0	0	0	0	0	0	0	3	0	0	0	0	0	0	17	33	36	2	0	137	3	21	0	50	GS|99.3|JX321519|NA	Fungi	Ascomycota	Sordariomycetes	Hypocreales
OTU1157	3	0	0	0	0	0	0	0	2	0	0	0	0	0	0	0	2	0	14	0	76	153	38	27	0	0	0	75	0	0	0	0	0	0	0	0	591	0	0	0	0	0	0	0	GS|100.0|JX344657|NA	Fungi	Ascomycota
OTU1158	0	0	0	0	0	0	0	0	0	0	0	0	106	582	55	8	0	0	0	0	0	0	0	0	0	0	0	0	0	0	0	0	0	2	0	2	269	0	0	26	3	0	8	0	GS|100.0|JX387988|NA	Fungi	Ascomycota	Sordariomycetes	Hypocreales
OTU1159	0	0	0	0	0	0	0	0	608	60	47	0	0	0	0	0	0	0	0	0	4	58	0	0	0	0	0	0	0	0	0	0	0	0	0	0	3	0	4	0	0	0	0	0	GSL|100.0|EU307978|SH1545207.08FU	Fungi	Ascomycota	Saccharomycetes	Saccharomycetales
OTU1160	0	0	0	0	0	0	0	0	32	197	91	253	0	0	0	0	4	0	0	0	0	0	0	0	0	0	0	0	0	0	1	0	0	0	24	22	527	10	17	93	88	0	117	58	GS|99.0|LC040889|SH1153708.08FU	Fungi	Ascomycota	Sordariomycetes	Chaetosphaeriales
OTU1161	0	0	0	0	0	0	2	305	0	8	0	0	0	374	155	3	0	0	0	0	0	0	0	0	0	2	0	261	0	0	0	0	0	0	0	1	0	0	0	0	0	0	0	0	GS|100.0|EU379221|SH1514626.08FU	Fungi	Chytridiomycota	Rhizophlyctidomycetes	Rhizophlyctidales
OTU1162	0	0	0	0	0	0	0	1	0	0	0	0	0	0	0	0	0	0	0	0	0	0	0	0	0	0	0	0	0	0	0	0	0	0	1	316	182	0	0	574	5	0	0	0	GS|99.4|KF673639|NA	Fungi	Ascomycota	Eurotiomycetes	Eurotiales
OTU1163	0	0	0	0	0	0	0	0	0	0	0	0	0	0	0	0	0	0	0	0	0	58	600	0	0	0	2	0	0	0	0	0	0	0	0	0	0	0	0	0	0	0	0	0	US|0.9377|GU309870|NA	Fungi	Ascomycota	Sordariomycetes	Hypocreales
OTU1164	0	9	0	0	0	90	4	42	0	0	4	0	245	492	821	108	4	0	0	71	0	1103	156	5	0	2	0	0	14	0	0	0	1	1	0	10	12	0	0	2	0	2	1	0	GS|100.0|MH451493|NA	Fungi	Ascomycota	Sordariomycetes	Coniochaetales
OTU1165	0	0	0	0	0	0	0	0	0	0	0	0	0	0	328	403	0	0	0	0	0	0	0	0	0	0	0	0	0	0	0	0	0	0	1	1	0	0	0	0	0	0	0	0	US|0.9375|JX342955|NA	Fungi	Ascomycota	Sordariomycetes
OTU1166	42	0	696	0	0	0	0	0	0	0	0	0	0	0	0	0	0	0	7	0	25	0	0	0	0	0	0	0	0	0	2	0	0	0	1	0	0	0	0	0	0	0	0	0	US|0.9396|MF571128|NA	Fungi	Ascomycota	Sordariomycetes
OTU1167	0	2	0	0	0	0	0	5	103	23	120	0	0	0	0	0	0	0	0	0	0	0	77	0	27	0	0	0	0	0	0	0	0	0	61	5	3	420	8	25	23	0	23	155	GS|100.0|JF811913|NA	Fungi	Ascomycota	Sordariomycetes	Xylariales
OTU1168	12	685	0	41	0	0	0	0	0	0	0	0	0	0	0	0	0	0	0	0	4	0	0	0	0	0	0	0	0	0	0	0	0	0	1	0	0	0	0	10	0	0	0	0	US|0.9377|EF040838|NA	Fungi	Ascomycota	Sordariomycetes	Hypocreales
OTU1169	0	0	514	0	0	0	0	0	0	20	1	0	0	0	0	0	0	0	0	0	31	0	0	0	0	0	0	0	0	0	1	0	0	0	0	0	0	136	0	0	0	0	0	0	US|0.9161|EU784292|NA	Fungi	Basidiomycota	Microbotryomycetes	Sporidiobolales
OTU1170	0	0	0	0	0	0	4	0	0	0	0	0	0	0	2	0	0	0	0	0	0	165	690	0	0	0	0	0	0	0	0	0	0	1	1	0	0	0	0	0	0	0	0	0	US|0.9161|HQ022167|NA	Fungi	Basidiomycota	Microbotryomycetes	Sporidiobolales
OTU1171	0	0	0	0	0	6	0	0	0	0	0	59	0	6	0	0	0	0	0	0	0	6	18	2	0	4	0	0	0	0	0	0	0	2654	2	68	5	156	50	9	0	9	10	479	GS|100.0|JX388950|NA	Fungi	Ascomycota	Sordariomycetes	Sordariales
OTU1172	3	7	0	2	0	0	6	0	3	0	0	2	0	0	11	14	6	14	4	9	0	3	0	0	0	7	4	0	0	0	0	956	0	0	0	0	0	0	4	1	2	0	0	0	GS|100.0|MH211686|NA	Fungi	Basidiomycota	Agaricomycetes	Agaricales
OTU1173	0	0	0	1894	0	0	0	0	0	0	0	7	0	0	0	0	0	0	0	6	0	0	0	0	0	0	0	0	0	0	0	1	0	0	0	0	0	0	0	2	0	0	0	0	SS|1.0000|EU940195|NA	Fungi	Ascomycota	Eurotiomycetes
OTU1174	0	0	0	0	0	152	87	1016	0	0	1	0	0	0	0	0	0	0	0	0	0	0	0	0	0	0	0	0	0	0	0	0	0	0	0	1	0	0	0	0	0	0	0	0	GS|100.0|JX354179|NA	Fungi	Ascomycota	Dothideomycetes	Pleosporales
OTU1175	0	0	0	0	0	3	2	0	0	0	0	0	0	3	0	0	0	0	0	0	0	2	0	0	112	0	163	0	100	0	0	0	3	767	0	0	0	0	0	1	0	0	0	0	GS|100.0|AB704892|NA	Fungi	Basidiomycota	Ustilaginomycetes	Ustilaginales
OTU1176	0	0	0	0	0	0	0	9	0	0	1	3	0	0	0	0	29	96	20	72	0	8	0	0	0	0	0	0	0	0	0	0	0	0	12	0	16	134	120	6	4	0	40	295	GS|99.3|KY365255|SH1555409.08FU	Fungi	Basidiomycota	Geminibasidiomycetes	Geminibasidiales
OTU1177	0	0	0	0	0	21	24	2	0	0	0	0	3	0	0	0	64	288	0	0	0	0	0	0	266	101	93	0	0	14	0	0	0	0	0	0	0	0	0	0	0	0	0	0	GS|100.0|DQ682574|SH1574477.08FU	Fungi	Basidiomycota	Exobasidiomycetes	Exobasidiales
OTU1178	0	0	0	0	1	0	5	2	6	4	3	445	0	0	0	0	0	0	0	375	0	0	0	0	0	0	0	0	0	0	0	1	0	0	3	6	0	109	132	12	38	0	104	55	GS|99.6|HQ108005|SH1188509.08FU	Fungi	Ascomycota	Dothideomycetes	Pleosporales
OTU1179	0	0	0	0	0	0	0	43	12	5	7	370	55	0	5	2	566	131	124	64	0	0	0	0	0	0	0	0	0	0	0	0	0	0	36	30	25	2	22	48	14	2	3	281	GSL|100.0|JQ926165|NA	Fungi	Ascomycota	Sordariomycetes	Hypocreales
OTU1180	2	0	0	0	0	0	0	0	1	27	39	0	0	0	0	0	686	141	5	3	0	0	43	0	0	0	0	0	0	0	0	0	0	0	34	30	0	3	32	0	7	128	88	49	GS|100.0|JX368771|NA	Fungi	Ascomycota	Eurotiomycetes	Chaetothyriales
OTU1181	0	0	0	0	0	0	0	0	150	296	112	265	0	0	0	2	0	0	0	0	0	0	0	0	0	0	0	44	0	0	2	1	0	0	8	19	103	0	3	94	26	0	42	210	GS|100.0|JX377671|NA	Fungi	Ascomycota	Eurotiomycetes	Onygenales
OTU1182	27	7	68	0	0	0	0	0	0	7	0	16	150	68	15	0	0	0	0	0	2	0	0	0	177	0	24	30	93	0	8	6	24	217	1	0	58	17	0	1	0	0	0	0	GSL|100.0|MF692972|NA	Fungi	Ascomycota	Sordariomycetes	Ophiostomatales
OTU1183	0	0	0	0	1	0	0	10	0	0	0	0	0	0	0	0	0	0	0	0	0	0	0	0	0	0	0	0	0	0	0	0	0	0	1	536	0	0	0	10	178	0	0	0	GS|100.0|MG976366|NA	Fungi	Ascomycota	Sordariomycetes	Xylariales
OTU1184	530	0	0	0	0	0	0	1	8	0	0	12	0	0	0	0	2	0	0	15	0	0	0	0	0	0	0	0	0	0	0	0	0	0	0	8	0	0	0	0	0	0	0	0	SS|0.8100|MF569743|NA	Fungi	Ascomycota	Orbiliomycetes	Orbiliales
OTU1185	0	0	0	0	0	7	2	0	0	0	1	0	0	0	0	0	35	60	827	158	0	0	0	0	10	0	0	0	18	0	1	1	0	0	0	0	0	0	0	1	0	0	0	0	GS|100.0|HQ607813|SH1560801.08FU	Fungi	Ascomycota	Dothideomycetes	Pleosporales
OTU1186	0	0	0	0	0	0	2	0	1	0	0	3	0	0	0	0	0	0	0	0	0	3	0	4	0	4	0	0	0	0	0	0	0	0	162	2	0	0	7	0	0	389	17	69	GS|99.7|KP013011|SH1181718.08FU	Fungi	Basidiomycota	Agaricomycetes	Polyporales
OTU1187	0	5	0	0	0	0	2	0	0	0	0	0	111	62	762	70	0	0	0	0	0	0	0	0	0	0	0	0	0	0	0	0	0	0	0	1	0	0	0	0	0	0	2	0	GS|99.3|JX376317|NA	Fungi	Ascomycota	Eurotiomycetes	Chaetothyriales
OTU1188	0	713	0	8	0	0	0	0	0	2	0	0	0	0	0	0	0	7	0	0	0	0	0	0	0	0	0	0	0	3	0	0	0	0	0	0	0	0	0	0	0	0	0	0	GS|97.9|KT243564|NA	Fungi	Ascomycota	Sordariomycetes	Hypocreales
OTU1189	0	0	0	0	2	2	0	0	0	0	0	0	158	877	0	0	0	0	0	0	0	0	0	0	0	0	0	0	0	0	0	0	0	3	0	0	0	0	0	0	0	2	0	0	SS|0.8500|MH202196|NA	Fungi	Basidiomycota	Agaricomycetes	Geastrales
OTU1190	0	0	0	0	1	0	0	0	0	5	0	2	0	0	0	0	0	0	0	0	3	49	196	286	0	0	0	0	17	0	0	0	1	0	0	5	247	0	0	93	382	0	0	0	US|0.9397|GU315319|NA	Fungi	Ascomycota	Sordariomycetes	Hypocreales
OTU1191	57	69	0	0	0	2	0	0	0	0	0	0	128	325	116	12	0	5	4	18	0	2	0	0	0	0	3	2	2	0	0	0	0	2	438	4	230	121	27	21	0	59	172	0	GS|100.0|EU940212|NA	Fungi	Ascomycota	Eurotiomycetes	Chaetothyriales
OTU1192	0	0	0	0	0	0	0	0	0	0	0	0	0	2	0	0	0	0	0	0	0	951	0	0	0	0	0	0	0	0	0	0	0	1	0	0	0	0	0	0	0	0	0	0	GS|98.3|JX375287|NA	Fungi	Mortierellomycota	Mortierellomycetes	Mortierellales
OTU1193	0	0	0	0	0	0	0	3	0	0	1	0	0	83	7	62	22	239	20	19	9	477	251	0	0	178	25	0	0	0	0	13	0	1	0	0	0	2	0	1	0	0	1	0	GS|100.0|FM955448|SH1551592.08FU	Fungi	Ascomycota	Sordariomycetes	Sordariales
OTU1194	0	0	0	0	0	0	0	0	0	0	0	730	0	0	0	0	0	0	0	2	0	0	0	0	0	0	0	0	0	0	0	2	0	0	0	0	0	3	8	2	0	0	0	0	GS|100.0|JX372175|NA	Fungi	Ascomycota	Sordariomycetes	Hypocreales
OTU1195	0	0	0	0	0	0	0	0	0	0	1	0	0	0	24	0	0	0	475	129	45	0	11	0	0	4	0	4	10	0	0	14	68	0	1	0	0	0	0	0	0	0	0	0	GS|100.0|JX318387|NA	Fungi	Ascomycota
OTU1196	0	0	0	0	0	2	0	0	0	0	0	0	0	0	0	0	0	0	0	0	0	0	0	0	0	0	0	0	0	0	0	0	0	0	177	3	0	0	0	0	0	478	0	0	GS|100.0|KT728319|NA	Fungi	Mortierellomycota	Mortierellomycetes	Mortierellales
OTU1197	0	0	2	0	0	0	0	0	0	0	0	0	0	875	31	0	0	0	0	0	0	0	0	0	0	0	0	0	0	0	173	0	0	2	0	0	0	0	0	0	0	0	0	0	GS|98.7|MF289561|NA	Fungi	Basidiomycota	Agaricomycetes	Agaricales
OTU1198	0	0	0	0	0	0	0	0	0	0	0	0	0	0	953	0	0	0	0	0	0	0	0	0	0	0	3	0	0	0	0	0	0	0	2	0	0	0	0	0	0	0	0	0	GS|99.3|AY172064|NA	Fungi	Ascomycota	Sordariomycetes	Hypocreales
OTU1199	0	0	0	0	0	0	0	1	0	0	0	0	0	0	0	2	0	0	0	0	0	0	0	893	0	0	0	0	0	0	0	0	0	0	0	1	0	0	0	0	0	0	0	0	GS|99.1|JQ081494|NA	Fungi	Basidiomycota	Agaricomycetes	Agaricales
OTU1200	0	0	0	0	0	917	685	0	1	10	0	19	0	227	3	27	0	0	0	0	10	8	0	0	0	2	0	0	0	0	0	365	0	0	2	0	0	9	0	6	0	0	4	115	GS|100.0|KR709191|NA	Fungi	Ascomycota	Sordariomycetes	Hypocreales
OTU1201	0	0	0	0	0	0	0	0	0	0	3	22	0	0	0	0	69	0	419	0	0	0	0	0	0	0	0	0	0	0	0	0	0	0	0	482	0	0	0	12	78	0	0	8	US|0.9045|MF359724|SH1160577.08FU	Fungi	Ascomycota	Dothideomycetes	Pleosporales
OTU1202	0	0	2	0	0	0	0	0	0	0	0	0	0	0	0	0	0	0	0	0	0	0	0	0	0	0	0	0	0	0	0	0	0	0	0	0	0	152	425	0	0	0	0	20	US|0.9119|MF570302|NA	Fungi	Ascomycota	Sordariomycetes	Hypocreales
OTU1203	0	0	0	0	0	0	0	1	1	0	0	0	0	0	0	0	0	0	0	0	0	0	15	0	0	0	0	596	133	18	0	0	24	0	7	4	0	0	0	163	3	0	0	0	GS|100.0|AJ428535|NA	Fungi	Ascomycota	Dothideomycetes	Pleosporales
OTU1204	0	4	0	0	1	3	12	58	1	0	15	0	0	3	2	0	0	0	5	0	0	0	0	0	305	74	18	0	78	251	0	21	62	25	3	7	0	0	0	3	0	0	4	0	GSL|100.0|MG198619|SH1526398.08FU	Fungi	Ascomycota	Dothideomycetes	Pleosporales
OTU1205	0	0	0	0	0	0	2	0	0	0	0	0	0	0	4	0	0	0	0	0	0	0	0	0	0	0	0	0	0	0	0	0	0	0	482	0	0	0	0	0	0	148	1	0	SS|0.8700|KX899488|NA	Fungi	Basidiomycota	Agaricomycetes	Agaricales
OTU1206	0	0	0	0	0	0	0	0	1	0	0	0	0	0	0	0	0	0	0	0	0	0	0	0	0	0	0	0	0	0	0	0	1	0	133	0	89	0	0	192	194	0	0	0	GS|98.7|KT244183|NA	Fungi	Ascomycota	Eurotiomycetes	Chaetothyriales
OTU1207	0	3	0	2	0	7	0	3	8	2	0	104	11	16	34	1448	21	193	59	126	0	259	2	0	28	0	0	0	181	0	4	2989	2	11	6	5	59	0	0	20	12	6	0	0	GS|100.0|KU838248|NA	Fungi	Ascomycota	Dothideomycetes	Pleosporales
OTU1208	0	0	0	0	0	0	0	1	0	0	0	0	0	0	0	2	0	0	0	0	0	0	0	0	0	0	0	0	0	0	0	0	0	0	3	468	108	8	0	70	30	0	0	0	SS|0.8900|KX193086|NA	Fungi	Ascomycota	Saccharomycetes	Saccharomycetales
OTU1209	0	0	0	0	0	2	0	0	0	14	0	0	0	0	0	0	0	0	0	0	0	0	0	0	0	0	0	0	0	0	0	0	0	3	16	0	0	0	0	0	9	580	0	0	GS|100.0|JX381096|NA	Fungi	Ascomycota	Dothideomycetes	Pleosporales
OTU1210	17	85	0	0	0	0	0	10	3	45	0	30	10	55	46	0	3	11	25	10	0	13	5	36	84	3	104	2	0	3	0	0	1	1	0	7	0	3	19	10	9	0	0	15	GSL|100.0|AY510420|SH1541719.08FU	Fungi	Ascomycota	Dothideomycetes	Pleosporales
OTU1211	0	0	0	0	0	0	0	0	104	180	110	311	0	0	0	0	0	0	0	0	0	0	0	0	0	0	0	0	0	0	1	0	0	0	0	0	58	5	100	12	0	0	6	63	GS|99.6|JX276048|SH1155282.08FU	Fungi	Ascomycota	Eurotiomycetes	Onygenales
OTU1212	0	0	0	0	0	0	0	0	432	324	13	0	0	0	0	0	2	0	0	0	0	0	0	0	0	0	0	0	0	0	0	0	0	0	0	29	22	2	0	4	4	0	10	0	GSL|100.0|AY793467|SH1212036.08FU	Fungi	Ascomycota	Sordariomycetes	Hypocreales
OTU1213	0	0	0	0	0	0	0	0	0	0	0	0	290	379	35	112	0	0	0	0	0	0	0	0	0	0	0	0	0	0	0	0	0	3	0	0	0	0	0	0	0	0	0	0	US|0.9385|JX339913|NA	Fungi	Ascomycota	Sordariomycetes	Hypocreales
OTU1214	0	0	0	0	0	1391	968	416	0	0	1	0	0	3	0	2	0	0	0	0	22	0	2	0	0	2	5	0	0	0	0	0	0	3	1	1	0	85	0	0	0	0	1	0	GS|99.4|HQ914904|NA	Fungi	Ascomycota	Sordariomycetes	Hypocreales
OTU1215	37	332	213	639	0	0	0	0	0	0	0	7	0	0	0	0	0	0	3	7	12	0	0	0	0	0	0	0	0	0	1	0	0	0	0	0	0	17	0	0	0	0	0	0	GS|100.0|EF672227|NA	Fungi	Ascomycota	Dothideomycetes	Botryosphaeriales
OTU1216	0	0	0	0	0	0	0	0	0	0	0	0	0	0	0	0	9	5	116	319	0	2	0	0	0	0	3	0	0	0	0	0	4	1	92	0	26	0	0	3	0	187	0	0	GS|99.6|KX195810|NA	Fungi	Ascomycota	Eurotiomycetes	Onygenales
OTU1217	0	0	0	0	0	0	0	0	2	2	0	0	0	0	0	0	0	0	0	0	0	0	0	0	0	0	0	0	0	0	0	1	0	0	11	144	177	0	0	281	71	10	0	0	GS|100.0|KU195499|SH1180833.08FU	Fungi	Ascomycota	Eurotiomycetes	Chaetothyriales
OTU1218	26	3	0	0	0	3	4	110	1	13	2	7	0	0	0	0	29	0	473	47	8	0	0	0	0	0	0	0	0	0	1	0	0	0	0	10	13	0	4	25	29	0	23	23	GS|100.0|JN675351|NA	Fungi	Ascomycota	Dothideomycetes	Pleosporales
OTU1219	0	13	4	0	0	3	0	0	103	83	6	100	0	2	2	0	795	8956	819	639	0	0	5	0	0	2	0	6	4	17	3	0	0	300	116	23	25	83	51	60	13	73	50	50	GS|100.0|JX382421|NA	Fungi	Ascomycota	Sordariomycetes
OTU1220	0	0	0	0	0	0	0	2	108	0	0	205	0	0	0	0	0	0	0	0	0	0	0	0	0	0	0	2	0	0	0	1	0	0	0	10	0	0	0	0	7	0	0	845	US|0.9340|MF359724|SH1160577.08FU	Fungi	Ascomycota	Sordariomycetes
OTU1221	0	0	0	0	0	0	0	0	2	0	0	0	0	0	0	0	0	0	0	0	0	0	0	0	0	0	63	0	985	0	2	0	34	0	0	9	0	266	115	17	0	0	0	0	US|0.9397|KR093931|SH1241354.08FU	Fungi	Ascomycota	Sordariomycetes	Hypocreales
OTU1222	0	0	0	0	0	0	2	0	0	0	0	0	0	0	3	0	0	0	0	0	0	19	800	2	0	0	0	0	0	0	0	0	0	0	0	0	0	0	0	0	0	0	1	0	GS|100.0|JX390317|NA	Fungi	Ascomycota	Sordariomycetes	Sordariales
OTU1223	8	6	0	0	0	2	4	1	9	29	5	50	24	86	94	35	20	73	57	38	0	17	9	0	0	4	3	23	0	0	1	0	0	0	0	2	0	0	3	6	0	0	1	24	GSL|100.0|LC370449|SH1647754.08FU	Fungi	Basidiomycota	Agaricomycetes	Agaricales
OTU1224	0	0	0	0	0	3	0	0	0	0	0	0	0	2	0	0	0	0	0	0	0	2	0	0	0	0	0	0	0	0	0	0	0	0	219	0	0	0	0	0	0	365	7	9	SS|0.8000|KT728318|NA	Fungi	Basidiomycota	Agaricomycetes	Agaricales
OTU1225	5	19	0	0	0	0	0	28	47	85	3	75	73	0	7	8	46	110	102	66	0	10	27	0	0	0	0	0	0	0	21	0	0	1	132	80	56	30	41	75	47	45	12	102	GS|100.0|LS451641|NA	Fungi	Ascomycota	Sordariomycetes	Microascales
OTU1226	374	94	480	20	1046	0	0	0	8	89	1	120	2	0	0	0	3	0	26	15	97	21	0	0	0	0	0	9	0	0	0	4	0	0	5	0	0	198	0	6	4	0	0	0	GS|100.0|JX380015|NA	Fungi	Ascomycota	Eurotiomycetes	Chaetothyriales
OTU1227	0	0	0	220	0	0	0	0	0	0	0	0	0	0	107	0	0	0	0	0	107	113	0	0	0	0	0	0	0	0	0	0	0	0	0	0	0	0	0	1	0	0	0	0	SS|1.0000|MF569470|NA	Fungi	Ascomycota	Orbiliomycetes
OTU1228	0	0	3	0	0	0	0	0	0	0	0	0	0	0	0	0	16	632	64	44	2	3	0	10	0	0	0	0	0	2	0	0	0	0	0	0	0	0	0	0	0	0	0	0	GS|100.0|KU539530|NA	Fungi	Ascomycota	Sordariomycetes	Sordariales
OTU1229	0	0	0	3	0	0	0	0	0	0	0	3	0	0	0	0	0	0	0	0	0	0	0	0	0	0	0	0	0	0	0	0	0	0	0	153	94	0	0	439	0	0	0	0	US|0.8900|JX319118|NA	Fungi	Ascomycota	Sordariomycetes	Hypocreales
OTU1230	0	0	0	0	0	0	0	0	0	0	0	0	423	61	88	0	0	0	0	0	0	0	0	0	3	0	0	0	0	0	0	0	0	0	0	0	0	0	0	0	0	0	0	0	GS|97.1|JX346883|NA	Fungi	Ascomycota	Dothideomycetes	Pleosporales
OTU1231	2	0	0	2	0	0	0	1	1	0	8	34	0	0	4	0	295	273	0	208	0	0	0	0	0	0	0	0	0	0	0	1	0	0	0	0	0	20	11	0	4	0	0	186	SS|0.9100|JX373485|NA	Fungi	Basidiomycota	Agaricomycetes	Geastrales
OTU1232	0	0	4	0	0	0	0	0	0	0	1	0	0	0	0	0	219	0	991	0	0	0	0	0	0	0	0	0	0	0	1	0	0	0	0	0	0	0	2	0	0	0	0	0	GS|100.0|MH201821|NA	Fungi
OTU1233	0	0	0	4	0	0	0	0	17	115	15	0	0	0	0	0	4	0	0	0	0	8	6	0	0	0	0	22	197	0	0	70	0	7	126	17	580	14	4	51	143	203	90	0	GS|100.0|KF850448|SH1562594.08FU	Fungi	Ascomycota	Sordariomycetes	Hypocreales
OTU1234	0	0	0	0	0	0	0	0	0	0	0	0	0	0	0	0	0	0	3	0	0	0	0	0	0	0	0	0	0	0	1	0	0	0	0	0	0	276	547	1	0	0	0	0	US|0.9232|MF569595|NA	Fungi	Ascomycota	Sordariomycetes	Hypocreales
OTU1235	0	0	0	0	0	0	2	0	0	0	0	0	57	38	476	12	0	0	0	0	0	0	0	0	0	0	0	13	0	0	0	0	0	0	0	0	0	0	0	0	0	0	2	0	GS|99.3|JX319391|NA	Fungi	Ascomycota	Eurotiomycetes	Chaetothyriales
OTU1236	0	0	0	0	0	0	0	0	0	0	0	0	0	0	0	0	0	0	0	0	0	0	0	0	0	0	0	0	0	0	0	0	0	0	1	2	324	0	0	258	0	0	0	0	US|0.9090|KX192923|NA	Fungi	Basidiomycota	Microbotryomycetes	Sporidiobolales
OTU1237	0	0	0	3	0	0	0	0	0	0	0	570	0	0	0	0	0	0	0	2	0	0	0	0	0	0	0	0	0	0	0	0	0	0	0	0	0	0	0	3	0	0	0	0	GS|100.0|JF811913|NA	Fungi	Ascomycota	Sordariomycetes	Xylariales
OTU1238	0	0	0	0	0	0	0	1	0	0	0	0	0	0	0	3	0	0	0	0	0	0	0	0	0	0	0	2	0	0	0	0	0	0	0	2	0	4	7	0	0	0	36	766	GS|97.0|AB986359|SH1564665.08FU	Fungi	Ascomycota	Eurotiomycetes	Eurotiales
OTU1239	0	0	0	0	0	0	2	13	0	0	0	0	0	0	3	0	0	0	0	0	0	0	3	0	0	0	829	0	0	0	0	0	52	0	1	0	0	0	0	0	0	0	1	0	US|0.9421|EU784217|NA	Fungi	Ascomycota	Sordariomycetes
OTU1240	0	0	0	0	0	0	0	0	0	0	0	0	0	1185	596	0	0	0	0	0	0	0	0	0	0	3	0	0	0	0	0	0	0	0	0	0	0	0	0	0	0	0	0	0	US|0.9161|JX136184|NA	Fungi	Basidiomycota	Microbotryomycetes	Sporidiobolales
OTU1241	0	0	0	0	0	0	0	10	19	36	21	186	0	0	0	0	0	18	4	2	0	3	6	0	0	0	0	0	2	0	1	1	0	0	6	20	79	7	3	56	4	0	3	278	GS|99.6|KT219045|NA	Fungi	Ascomycota	Sordariomycetes	Hypocreales
OTU1242	0	0	0	0	0	2	0	0	0	0	0	0	0	3	0	0	0	0	0	0	0	2	0	0	0	0	0	0	0	0	0	0	0	0	0	0	0	0	0	0	0	829	0	0	GS|98.3|KT243735|NA	Fungi	Basidiomycota	Agaricomycetes	Agaricales
OTU1243	0	0	0	2	0	4	7	0	2	2	0	968	0	0	0	2	2	0	4	5	0	2	0	0	2	3	0	6	11	0	0	2	0	0	10	2	12	125	69	0	2	0	3	16	GS|100.0|UDB037031|NA	Fungi	Basidiomycota	Agaricomycetes	Agaricales
OTU1244	0	0	0	0	0	0	0	0	3	0	0	0	0	0	0	0	0	10	3	0	0	0	0	0	0	0	0	0	0	0	0	0	0	1	30	0	0	0	0	0	0	704	0	14	GS|99.3|KX193334|NA	Fungi	Ascomycota	Sordariomycetes	Hypocreales
OTU1245	0	2	0	0	0	2	0	0	0	0	1	0	117	0	38	78	3	506	48	125	0	0	0	0	0	0	0	0	0	0	0	0	0	0	3	2	12	0	0	1	32	0	0	0	GS|100.0|GU187862|SH1247386.08FU	Fungi
OTU1246	0	0	0	3	0	0	0	0	0	0	0	0	0	0	0	0	0	0	0	675	0	0	0	0	0	0	0	0	0	0	0	1	0	0	0	0	0	0	0	0	0	0	0	0	SS|0.9700|JX387171|NA	Fungi	Glomeromycota	Paraglomeromycetes
OTU1247	0	0	0	632	0	0	0	0	0	0	0	0	0	0	0	0	0	0	0	4	0	0	0	0	0	0	0	0	0	0	0	0	0	0	0	0	0	0	0	2	0	0	0	0	GS|98.6|EU940205|NA	Fungi	Ascomycota	Dothideomycetes	Pleosporales
OTU1248	0	0	0	0	0	0	0	0	0	96	0	3	0	0	3	0	0	0	0	5	0	0	0	0	0	0	0	0	0	0	0	0	0	0	479	1	0	0	0	0	0	0	0	0	SS|0.9600|KY768239|NA	Fungi	Rozellomycota
OTU1249	0	0	0	0	433	8	18	14	5	25	11	91	0	0	0	0	0	9	0	0	10	9	22	2	2	5	0	8	27	0	0	0	1	0	34	0	0	99	100	0	5	0	169	105	GSL|100.0|GU062267|SH1573567.08FU	Fungi	Basidiomycota	Agaricomycetes	Polyporales
OTU1250	0	0	0	0	0	0	0	0	0	0	0	0	0	0	0	0	0	0	0	0	0	251	299	0	0	0	0	0	3	0	0	0	0	0	0	0	0	13	6	0	0	0	0	92	SS|0.9800|MF569332|NA	Fungi	Chytridiomycota	Rhizophydiomycetes	Rhizophydiales
OTU1251	0	0	0	0	0	0	0	4	0	0	0	0	0	0	0	3	0	0	0	0	0	0	0	0	0	0	0	0	0	0	0	0	0	0	0	696	0	0	0	4	0	0	0	2	GS|100.0|JX330767|NA	Fungi	Ascomycota	Sordariomycetes	Xylariales
OTU1252	0	0	0	0	0	0	0	0	0	0	0	0	0	0	0	0	0	0	0	0	0	0	0	0	0	0	0	0	0	0	0	0	0	0	0	0	0	0	0	0	442	0	264	0	GS|99.3|KU195529|SH1235625.08FU	Fungi
OTU1253	12	0	0	0	1	0	0	0	6	0	0	0	37	42	0	26	0	0	0	0	24	355	321	28	0	0	0	2	0	0	0	0	0	0	0	0	4	0	0	0	0	0	1	0	GS|98.2|MH451575|NA	Fungi	Basidiomycota	Microbotryomycetes	Sporidiobolales
OTU1254	0	0	0	0	1	0	0	0	0	0	0	266	2	0	0	0	0	0	0	0	0	0	0	0	0	0	0	0	0	0	0	0	0	0	106	172	11	0	0	31	511	2	0	15	GS|100.0|JX390458|NA	Fungi	Ascomycota	Sordariomycetes	Hypocreales
OTU1255	0	0	0	0	0	0	0	8	1	11	3	34	2	2	2	17	0	59	0	0	0	18	63	0	0	0	0	2	0	4	0	0	0	1	40	4	80	32	3	53	24	452	381	55	GS|99.2|JX356144|NA	Fungi	Ascomycota	Dothideomycetes	Pleosporales
OTU1256	0	0	0	0	0	0	0	0	0	0	1	0	0	0	0	0	0	0	0	0	0	0	0	0	0	0	0	0	0	0	0	0	0	0	5	0	0	458	712	11	0	0	0	0	GS|98.0|GU136202|NA	Fungi	Basidiomycota	Agaricomycetes	Agaricales
OTU1257	0	0	0	0	0	0	0	2	1	0	0	11	0	0	0	0	0	0	0	8	0	0	0	0	8	0	0	2	0	0	0	0	0	0	42	7	86	55	57	55	0	30	4	766	SS|0.8900|HQ607950|SH1557330.08FU	Fungi	Ascomycota	Eurotiomycetes	Chaetothyriales
OTU1258	0	13	0	0	0	0	3	1	13	9	19	93	160	56	568	88	0	0	3	0	2	27	0	0	0	0	0	0	0	0	0	18	0	0	47	37	65	0	0	14	37	0	510	51	GS|99.3|MF569572|NA	Fungi	Ascomycota	Sordariomycetes	Chaetosphaeriales
OTU1259	2	109	0	0	0	0	0	21	7	35	2	87	8	0	6	0	0	16	107	22	0	4	13	0	10	0	4	0	140	0	0	1	0	0	5	10	92	54	14	27	0	0	1	91	GSL|100.0|JX310823|SH1555699.08FU	Fungi	Basidiomycota	Agaricomycetes	Polyporales
OTU1260	0	661	0	0	0	0	0	0	0	0	0	0	18	322	0	0	0	0	0	0	0	0	0	0	0	2	2	0	0	0	0	0	0	0	0	0	0	0	0	0	0	0	0	0	GS|100.0|JX390570|NA	Fungi	Ascomycota	Sordariomycetes	Hypocreales
OTU1261	32	22	0	264	0	0	9	19	3	10	3	45	14	176	17	45	3	41	20	13	11	7	35	19	11	51	22	46	153	33	2	1144	43	223	1	0	0	48	7	0	2	652	33	2	GS|100.0|KP825446|SH1565713.08FU	Fungi	Basidiomycota	Malasseziomycetes	Malasseziales
OTU1262	0	0	0	0	0	6	14	0	0	11	0	0	0	42	40	2	30	74	145	20	5	0	0	0	150	4	9	0	18	11	0	0	0	0	0	0	0	27	0	10	0	0	13	0	GSL|100.0|MH165227|SH1526410.08FU	Fungi	Ascomycota	Dothideomycetes	Pleosporales
OTU1263	15	154	307	0	0	0	0	0	0	0	1	0	0	0	0	0	0	0	0	0	38	0	0	0	0	0	0	0	0	0	1	0	0	0	4	0	0	58	0	0	0	0	0	0	GS|97.2|JX333923|NA	Fungi	Ascomycota	Orbiliomycetes	Orbiliales
OTU1264	434	408	24	28	24	2	0	3	22	1217	4	128	49	118	17	19	2	3	22	3	25	1908	1030	3266	579	0	2	38	4	4	13	406	20	2	5	8	2	32	10	2	32	0	33	92	GS|99.5|KX611561|NA	Fungi	Ascomycota	Eurotiomycetes	Chaetothyriales
OTU1265	3	0	0	0	0	0	0	1	1	0	0	898	0	0	2	0	2	0	0	0	0	0	0	0	0	0	0	0	5	0	0	0	0	0	1	451	1365	31	9	15	0	0	403	241	GS|100.0|AF502866|SH1183428.08FU	Fungi	Ascomycota	Sordariomycetes	Hypocreales
OTU1266	0	0	0	0	0	0	0	2	1	0	0	110	6	45	0	0	0	6	0	2	0	0	2	0	0	0	0	0	0	0	0	0	0	1	8	5	55	12	41	22	10	0	0	308	GS|99.7|KY104063|SH1552142.08FU	Fungi	Ascomycota	Saccharomycetes	Saccharomycetales
OTU1267	0	0	0	6	0	0	0	0	1	0	0	3282	0	0	0	0	0	0	0	10	0	0	0	0	0	0	0	0	0	0	0	6	0	0	0	0	0	0	0	5	0	0	0	0	US|0.9397|KX195340|NA	Fungi	Ascomycota	Sordariomycetes	Hypocreales
OTU1268	0	0	0	0	0	0	0	1	5	88	7	2	0	0	0	0	0	0	0	0	0	0	0	0	0	0	0	25	0	0	19	0	0	206	8	177	137	86	75	73	52	0	0	19	GS|99.3|JX342782|NA	Fungi	Ascomycota	Sordariomycetes	Hypocreales
OTU1269	0	0	0	0	0	0	0	0	0	12	0	0	0	0	0	0	0	0	0	0	0	0	0	0	0	0	0	0	3	0	0	1	0	0	0	39	505	0	0	224	4	0	0	31	GS|100.0|JX355948|NA	Fungi	Ascomycota	Sordariomycetes	Hypocreales
OTU1270	0	0	0	0	0	0	0	0	0	0	0	0	0	0	0	0	0	0	0	0	0	0	0	39	0	55	44	0	647	5	0	0	117	50	0	6	2	0	0	0	0	0	1	0	GS|100.0|KM247712|NA	Fungi	Ascomycota	Eurotiomycetes	Chaetothyriales
OTU1271	0	0	0	0	0	0	0	0	0	2	0	0	0	0	0	0	0	3	0	0	0	0	0	0	0	0	0	0	0	0	0	0	0	0	0	0	0	268	442	0	0	0	0	0	GSL|100.0|EU935481|NA	Fungi	Basidiomycota	Agaricomycetes	Agaricales
OTU1272	39	91	337	12	0	0	0	0	0	52	1	0	0	0	0	0	0	0	4	0	53	0	0	0	0	0	0	0	0	0	1	1	0	0	12	1	0	99	0	3	0	0	0	0	GS|98.8|KU597321|NA	Fungi	Ascomycota	Dothideomycetes	Pleosporales
OTU1273	3	0	0	0	0	0	0	864	0	0	0	0	0	0	0	2	0	0	0	0	0	0	0	0	0	0	0	3	0	0	0	0	0	0	0	0	0	0	0	0	0	0	0	0	GS|100.0|JX386783|NA	Fungi	Ascomycota	Sordariomycetes	Sordariales
OTU1274	0	0	0	0	0	6	7	729	0	0	0	0	0	0	0	2	0	0	0	0	0	0	0	0	0	0	0	0	0	0	0	0	0	0	0	1	0	0	0	0	0	0	0	0	GS|99.3|KT385713|SH1173137.08FU	Fungi	Ascomycota	Sordariomycetes	Sordariales
OTU1275	0	0	503	0	0	0	0	0	0	24	3	0	0	0	0	0	0	0	0	0	15	0	0	0	0	0	0	0	0	0	0	0	0	0	7	0	0	0	0	0	0	0	0	0	GS|99.4|JX376941|NA	Fungi	Ascomycota	Sordariomycetes	Chaetosphaeriales
OTU1276	0	0	0	0	0	155	18	0	26	0	0	0	0	2	0	0	0	0	0	3	0	0	0	0	0	0	0	0	0	0	1	0	0	0	0	1	29	394	480	23	0	0	28	0	SS|0.9800|MH161261|NA	Fungi	Mucoromycota	Mucoromycetes	Mucorales
OTU1277	0	0	0	0	0	0	0	0	0	0	0	0	0	0	2	0	0	0	0	0	0	0	0	0	0	0	2	18	0	0	0	0	1	0	580	0	0	0	0	3	0	38	0	0	GS|100.0|JN690006|NA	Fungi	Ascomycota	Eurotiomycetes	Chaetothyriales
OTU1278	0	0	0	0	1	0	0	0	0	0	0	0	28	6	44	0	0	0	0	0	368	0	0	0	0	281	0	0	0	0	0	0	0	1	0	0	0	0	0	0	0	0	0	0	GDL|97.0|KY965434|SH1242577.08FU	Fungi	Ascomycota
OTU1279	0	0	0	0	0	0	0	0	0	0	0	0	111	364	261	66	0	0	0	0	0	0	0	0	0	0	3	0	0	0	0	0	0	2	0	1	0	0	0	0	0	2	0	0	GS|99.7|KY092414|SH1574100.08FU	Fungi	Ascomycota	Dothideomycetes	Tubeufiales
OTU1280	0	0	0	0	0	0	0	0	0	0	0	0	36	3	180	381	0	0	0	0	0	3	0	2	0	0	0	13	0	0	0	0	0	0	1	0	0	0	0	0	0	0	0	0	GS|100.0|JX389335|NA	Fungi	Ascomycota	Dothideomycetes	Pleosporales
OTU1281	2	0	0	0	0	0	0	1	702	36	42	58	0	0	0	0	0	0	0	0	0	0	0	0	0	0	0	0	2	0	0	0	0	0	0	0	0	3	5	0	0	0	0	0	GS|100.0|KX196064|NA	Fungi	Basidiomycota	Agaricomycetes	Trechisporales
OTU1282	0	0	0	0	0	0	0	0	0	13	1	0	0	0	0	0	0	0	0	0	0	0	571	0	0	0	2	0	0	0	0	0	0	0	1	0	0	0	3	0	0	14	1	0	GS|100.0|KT818925|NA	Fungi	Ascomycota	Pezizomycetes	Pezizales
OTU1283	0	0	0	0	0	0	0	0	0	0	0	0	0	0	39	0	0	0	0	0	8	965	57	0	0	3	0	0	0	0	0	0	0	1	0	0	0	0	0	0	0	0	1	0	GS|100.0|JX349609|NA	Fungi	Ascomycota	Sordariomycetes	Hypocreales
OTU1284	0	0	0	0	0	0	0	3	0	0	0	0	0	0	0	0	0	0	0	0	0	0	0	2	0	0	0	2	0	0	0	0	0	0	0	1	0	0	0	0	0	0	0	1069	GS|100.0|JX364881|NA	Fungi	Ascomycota	Sordariomycetes	Hypocreales
OTU1285	0	0	0	0	0	0	0	0	280	281	0	15	0	0	0	0	2	0	0	0	0	0	0	0	0	0	0	0	0	0	0	0	0	0	0	0	0	0	0	0	0	0	0	0	US|0.9354|JX338868|NA	Fungi	Ascomycota	Dothideomycetes	Pleosporales
OTU1286	0	0	0	0	0	0	0	0	0	0	0	0	0	0	0	0	0	0	0	0	0	2092	2	0	0	2	0	0	0	0	0	0	0	0	0	0	3	0	0	0	0	3	0	0	GS|99.3|JX319592|NA	Fungi	Ascomycota	Sordariomycetes	Hypocreales
OTU1287	0	0	2	0	0	2	0	0	0	0	1	0	143	15	0	0	33	326	121	278	0	0	0	0	0	0	0	0	0	2	1	1	0	0	1	0	11	0	0	0	0	0	0	0	GSL|100.0|FJ531147|SH1549905.08FU	Fungi	Ascomycota	Eurotiomycetes	Eurotiales
OTU1288	491	489	522	0	0	0	0	0	0	2	0	0	0	0	0	0	0	0	0	0	0	0	0	0	0	0	0	5	0	0	1	0	0	0	0	4	0	0	0	4	0	0	0	0	SS|1.0000|KP756582|SH1570048.08FU	Fungi	Glomeromycota	Glomeromycetes	Diversisporales
OTU1289	0	0	0	0	0	0	3	0	0	0	0	0	0	0	0	0	0	0	0	0	0	0	0	0	0	0	738	0	0	48	0	0	0	0	1	0	0	0	0	0	0	0	0	0	GS|98.6|JX384017|NA	Fungi	Mortierellomycota
OTU1290	0	0	0	0	0	0	0	1	0	0	0	9	0	0	4	10	0	0	0	0	0	0	0	0	0	0	0	2	0	0	0	0	0	0	2	1	23	77	48	0	2	0	0	669	GS|100.0|GU180348|NA	Fungi	Basidiomycota	Agaricomycetes	Agaricales
OTU1291	0	0	0	0	0	0	0	0	0	0	0	0	0	0	0	0	45	29	13	376	0	46	159	0	0	0	0	0	0	0	0	0	0	0	0	7	0	0	11	42	0	0	8	24	GS|98.6|JX376317|NA	Fungi	Ascomycota	Eurotiomycetes	Chaetothyriales
OTU1292	0	0	0	0	0	0	0	0	0	0	0	3	0	0	0	0	0	0	0	530	0	0	0	0	0	0	0	0	0	0	0	1	0	0	0	0	0	0	0	0	0	0	0	0	US|0.9196|AY970168|SH1232403.08FU	Fungi	Ascomycota	Dothideomycetes	Capnodiales
OTU1293	93	182	0	15	0	0	0	0	4	0	0	0	123	179	16	2	0	0	0	2	0	5	35	0	0	0	0	0	0	0	0	0	1	0	0	0	0	0	0	0	0	0	0	0	GS|100.0|KR093933|SH1557521.08FU	Fungi	Ascomycota	Eurotiomycetes	Eurotiales
OTU1294	0	0	0	0	0	4	0	0	0	0	0	3	137	155	21	20	86	9	142	250	2	0	0	0	191	12	11	3	10	4	1	0	0	289	0	0	0	0	0	1	0	0	0	0	GSL|100.0|MH174088|SH1164601.08FU	Fungi	Ascomycota	Eurotiomycetes	Eurotiales
OTU1295	0	8	0	0	0	0	0	3	0	0	0	9	28	39	0	46	3	0	0	0	127	15	247	80	0	0	0	11	0	0	0	0	0	0	0	0	10	0	0	6	5	0	0	0	GS|98.2|AF216771|NA	Fungi	Chytridiomycota	Spizellomycetes	Spizellomycetales
OTU1296	0	0	0	0	1	6	9	16	13	5	5	298	0	0	7	0	49	187	20	11	0	2	37	0	0	15	0	0	41	0	3	1	0	0	3	29	19	59	65	167	133	0	324	48	GS|99.7|EF694655|SH1569895.08FU	Fungi	Ascomycota	Sordariomycetes	Hypocreales
OTU1297	0	0	0	0	0	0	2	0	0	0	0	0	0	0	0	0	0	0	0	0	0	0	0	0	0	0	0	0	0	0	0	0	0	0	263	0	0	0	0	0	0	446	3	0	GS|98.7|JX390121|NA	Fungi	Glomeromycota	Glomeromycetes	Glomerales
OTU1298	30	121	22	2	0	0	0	23	3	237	65	496	28	9	9	12	41	379	15	64	0	13	0	7	42	8	2	23	374	2	0	3	0	0	14	30	104	179	59	41	26	88	25	224	GS|100.0|KP307010|NA	Fungi	Ascomycota	Sordariomycetes	Microascales
OTU1299	0	0	0	0	0	0	0	0	0	0	0	0	148	77	99	0	193	0	135	115	0	0	0	0	0	57	0	0	0	17	0	0	0	0	0	0	0	0	0	0	0	0	0	0	GS|100.0|MG279207|SH1161716.08FU	Fungi	Ascomycota	Eurotiomycetes	Eurotiales
OTU1300	5	0	472	0	2	0	0	0	0	0	1	0	2	0	0	0	0	0	4	0	0	0	0	0	1052	0	0	30	0	0	2	0	3	0	0	0	0	0	0	0	0	0	0	0	GS|99.3|JX376072|NA	Fungi	Ascomycota	Eurotiomycetes	Chaetothyriales
OTU1301	0	0	0	0	0	0	0	2	0	0	0	0	0	0	0	2	0	0	0	0	0	0	0	0	0	0	0	0	0	0	0	0	0	1	16	650	133	3	27	176	20	0	0	0	GS|100.0|KM100784|NA	Fungi	Ascomycota	Sordariomycetes	Hypocreales
OTU1302	0	0	0	0	0	0	0	4	22	53	17	144	0	6	0	0	0	11	4	0	11	11	30	10	0	0	0	3	0	0	0	0	0	1	13	10	53	38	14	11	23	380	105	54	GS|100.0|JX340010|NA	Fungi	Ascomycota	Sordariomycetes	Boliniales
OTU1303	0	0	0	0	0	0	0	0	0	0	0	0	0	0	0	0	7	193	274	77	0	0	0	4	0	0	0	0	0	0	0	0	0	0	0	0	0	0	0	0	0	0	0	0	GS|100.0|KU538595|NA	Fungi	Ascomycota
OTU1304	0	0	0	0	0	0	0	0	0	0	0	0	0	0	0	0	0	0	0	0	2	0	0	0	0	0	232	0	329	0	0	0	13	0	1	0	2	4	0	0	0	0	2	0	GS|100.0|KX298554|NA	Fungi	Ascomycota	Dothideomycetes	Pleosporales
OTU1305	0	0	0	0	0	0	0	0	1	0	0	0	0	0	2	0	10	81	5	8	0	0	0	0	0	0	0	0	0	0	0	0	0	0	0	0	3	152	309	3	0	0	1	4	GS|100.0|KU536098|NA	Fungi	Basidiomycota	Microbotryomycetes	Sporidiobolales
OTU1306	0	0	0	0	0	0	0	26	0	0	0	0	84	165	147	162	0	0	0	0	0	0	0	0	0	0	0	0	0	0	0	0	0	0	2	2	0	0	0	0	0	0	1	0	GS|99.3|JX319391|NA	Fungi	Ascomycota	Eurotiomycetes	Chaetothyriales
OTU1307	0	0	0	42	0	0	0	0	4	30	6	0	0	0	28	0	11	0	81	17	8	8	39	3	0	0	0	7	12	0	2	7	0	0	77	27	36	0	33	5	19	148	58	0	GSL|100.0|LC077702|SH1529584.08FU	Fungi	Ascomycota	Eurotiomycetes	Chaetothyriales
OTU1308	0	0	0	0	0	0	0	0	0	3	1	0	0	0	0	0	4	419	483	0	0	0	0	0	0	0	8	0	0	0	0	0	6	0	0	0	0	0	2	0	0	0	0	0	GS|98.6|JX384017|NA	Fungi	Mortierellomycota
OTU1309	7	0	0	0	0	0	0	0	25	101	47	328	13	0	0	26	0	28	0	6	0	175	0	353	0	4	0	23	0	0	0	0	0	0	1	1	0	0	0	3	0	0	0	0	GS|100.0|EF194145|SH1513983.08FU	Fungi	Ascomycota	Sordariomycetes	Hypocreales
OTU1310	0	2	0	0	0	0	0	0	0	0	0	0	0	0	0	0	0	0	0	0	0	0	0	0	0	337	0	0	0	306	0	0	0	1	0	0	0	0	0	0	0	0	0	0	GS|98.9|MF359724|SH1160577.08FU	Fungi	Ascomycota	Eurotiomycetes	Eurotiales
OTU1311	59	49	0	0	0	2	2	0	5	16	0	0	10	0	0	0	0	0	0	0	0	0	0	0	10	0	2	20	600	0	5	1	2	0	0	0	2	0	0	0	0	0	0	3	GS|100.0|FJ686006|SH1540519.08FU	Fungi	Ascomycota	Sordariomycetes	Hypocreales
OTU1312	0	0	0	0	0	16	18	0	0	0	0	0	0	0	0	0	6	0	0	0	0	0	0	0	0	0	504	0	0	0	0	0	0	0	0	0	0	0	0	0	0	0	0	0	GS|100.0|KF800500|SH1190443.08FU	Fungi	Basidiomycota	Wallemiomycetes	Wallemiales
OTU1313	0	0	0	0	0	0	0	0	0	0	0	0	5	0	0	0	0	0	0	0	2	0	0	0	0	12	129	0	15	0	0	0	528	0	0	0	0	0	0	0	2	0	0	0	GSL|100.0|MG573024|NA	Fungi	Ascomycota	Eurotiomycetes	Onygenales
OTU1314	2	0	0	0	0	0	0	0	0	0	0	0	0	0	0	0	651	0	0	0	0	0	0	0	0	0	0	0	0	0	0	0	0	0	0	0	0	0	0	0	0	0	0	4	GS|98.6|MF671824|NA	Fungi	Ascomycota	Sordariomycetes	Microascales
OTU1315	107	1489	591	1117	0	0	0	10	3	22	1	4	89	428	214	855	0	11	15	7	63	263	0	0	0	33	0	177	4	0	0	1397	0	0	0	2	0	26	2	3	0	0	1	2	GS|100.0|JN159690|SH1573184.08FU	Fungi	Ascomycota	Dothideomycetes	Pleosporales
OTU1316	4	0	0	0	0	0	0	0	2400	257	1	0	0	0	0	0	3	0	0	0	0	0	0	0	0	0	0	0	4	2	0	0	0	0	0	1	4	0	2	0	0	0	106	79	GS|100.0|JX381320|NA	Fungi	Ascomycota	Sordariomycetes	Hypocreales
OTU1317	0	0	0	0	0	0	0	0	9	5	2	907	0	0	0	0	0	15	0	5	0	29	0	0	0	0	0	0	0	0	0	0	0	0	0	5	51	14	5	10	0	0	0	0	GS|99.3|FJ528680|SH1588969.08FU	Fungi	Basidiomycota	Agaricomycetes	Agaricales
OTU1318	0	0	0	0	0	4	4	0	15	9	21	421	18	0	0	0	29	68	17	0	0	0	29	0	0	0	0	0	0	0	0	0	0	0	67	2	16	110	106	12	3	0	35	49	GSL|99.7|AY746003|SH1518375.08FU	Fungi	Ascomycota	Sordariomycetes	Glomerellales
OTU1319	0	0	0	0	0	0	0	2	0	0	0	0	0	0	0	0	0	0	0	0	0	0	0	0	0	0	0	0	0	0	0	0	0	0	0	0	0	0	0	0	0	0	0	639	US|0.8719|HE979306|NA	Fungi	Basidiomycota	Agaricomycetes	Agaricales
OTU1320	0	0	0	0	0	0	0	0	0	0	0	2	0	0	0	0	0	0	0	0	0	0	0	0	0	0	0	2	0	0	0	627	0	0	0	0	0	0	0	0	0	0	0	0	US|0.9385|GU067643|NA	Fungi	Ascomycota	Dothideomycetes	Pleosporales
OTU1321	0	0	0	0	0	0	0	851	0	0	0	0	0	0	0	2	0	0	0	0	0	0	0	2	0	0	0	0	0	0	0	0	0	0	0	0	0	0	0	0	0	0	0	0	GS|99.3|JX319908|NA	Fungi	Ascomycota	Dothideomycetes	Pleosporales
OTU1322	0	0	2	0	0	0	0	0	7	64	0	0	0	0	0	0	0	0	161	290	0	0	0	75	0	0	0	0	0	0	1	1	0	0	2	21	0	0	0	3	0	0	0	0	SS|0.9800|JX364856|NA	Fungi	Chytridiomycota	Lobulomycetes	Lobulomycetales
OTU1323	0	2	0	0	0	0	0	0	0	3	0	0	0	0	0	0	0	508	0	0	0	0	0	0	0	0	0	0	0	2	0	0	0	0	0	0	0	0	0	0	0	0	0	0	GS|99.3|JX324462|NA	Fungi	Basidiomycota	Agaricomycetes	Geastrales
OTU1324	0	0	0	0	0	0	0	1	0	0	0	0	77	136	206	115	0	0	0	0	0	0	0	0	0	0	0	0	0	0	0	0	0	0	1	0	0	0	0	0	0	0	0	0	GS|100.0|JX356144|NA	Fungi	Ascomycota	Dothideomycetes	Pleosporales
OTU1325	0	0	0	0	0	12	0	0	0	2	0	0	10	0	15	20	0	476	43	90	0	0	0	0	0	0	0	0	0	0	0	0	0	0	13	0	0	0	0	0	0	0	0	12	GS|100.0|KX194052|NA	Fungi	Ascomycota	Sordariomycetes	Hypocreales
OTU1326	0	0	0	0	0	0	0	0	1	38	0	77	0	0	0	0	365	625	177	39	0	0	0	0	0	0	0	0	0	0	0	0	0	0	2	2	3	31	10	4	0	0	62	57	GS|100.0|KU878556|SH1561035.08FU	Fungi	Ascomycota	Sordariomycetes	Hypocreales
OTU1327	0	0	0	0	1	0	0	19	0	2	0	0	0	3	0	0	0	0	0	0	0	0	0	0	0	0	0	0	0	0	0	0	0	2	16	1	0	0	0	33	344	471	2	0	GS|100.0|JX382647|NA	Fungi	Ascomycota	Dothideomycetes	Pleosporales
OTU1328	0	0	0	0	0	0	0	0	1	8	0	8	0	0	0	0	33	531	33	7	0	0	0	0	0	0	0	0	0	0	0	0	0	0	13	7	8	5	19	2	0	0	7	17	GS|100.0|KU314961|NA	Fungi	Ascomycota	Sordariomycetes	Glomerellales
OTU1329	0	0	0	0	2	0	0	2	3	437	1	223	0	0	0	0	0	0	0	0	0	0	0	0	2	0	0	0	0	0	0	1	0	0	0	1	4	0	0	2	321	0	0	0	GS|100.0|KY768137|NA	Fungi	Ascomycota	Dothideomycetes	Pleosporales
OTU1330	0	0	0	0	0	0	0	0	1	0	0	0	2	0	0	0	0	0	0	0	0	0	0	0	0	0	0	0	0	0	0	0	0	0	8	0	162	0	0	1	412	0	0	0	GS|98.3|JX366692|NA	Fungi	Ascomycota	Dothideomycetes	Pleosporales
OTU1331	0	0	0	0	0	0	0	0	678	123	58	37	0	0	0	0	3	0	0	0	0	0	0	0	0	0	0	0	0	0	0	0	0	0	0	0	2	0	0	0	0	0	15	0	GS|99.3|JQ666431|SH1185614.08FU	Fungi	Ascomycota	Sordariomycetes	Chaetosphaeriales
OTU1332	0	11	0	0	0	0	0	2	5	0	0	108	75	55	2	962	0	0	0	2	0	0	0	2	0	0	0	0	0	0	0	0	1	0	0	3	0	0	0	2	0	0	0	0	GS|100.0|KT264385|NA	Fungi	Ascomycota	Sordariomycetes	Coniochaetales
OTU1333	0	0	0	0	0	0	0	0	0	0	0	0	0	0	0	0	0	0	0	0	0	16	0	0	0	0	0	0	0	0	0	1	0	0	0	316	78	0	0	107	33	0	0	0	SS|0.9700|KX899488|NA	Fungi	Basidiomycota	Agaricomycetes	Agaricales
OTU1334	227	199	10	0	0	0	0	0	5	16	0	0	0	0	0	0	0	0	0	0	14	0	0	0	0	0	0	0	0	0	0	0	0	0	0	0	2	119	0	0	0	0	0	0	GS|100.0|JX335849|NA	Fungi	Basidiomycota	Microbotryomycetes	Sporidiobolales
OTU1335	0	0	906	0	0	0	0	0	0	12	0	0	0	0	0	0	0	0	0	0	61	0	0	0	0	0	0	0	0	0	0	0	0	0	14	0	0	127	0	0	0	0	0	0	GS|100.0|KT728307|NA	Fungi	Mortierellomycota	Mortierellomycetes	Mortierellales
OTU1336	0	0	0	0	0	0	0	0	157	352	34	0	0	0	0	0	0	0	0	0	0	0	0	0	0	0	0	2	0	0	0	0	0	2	5	0	0	0	0	0	0	138	0	0	SS|0.8500|FJ553370|SH1242089.08FU	Fungi	Chytridiomycota	Rhizophydiomycetes	Rhizophydiales
OTU1337	28	53	0	0	1	0	2	0	25	28	5	193	8	20	12	0	12	22	34	30	2	9	54	0	3	6	55	0	13	0	1	0	163	0	26	15	97	3	6	20	16	0	7	46	GSL|100.0|AJ617493|SH1556525.08FU	Fungi	Basidiomycota	Agaricomycetes	Agaricales
OTU1338	0	0	0	0	0	0	0	0	0	0	0	0	0	0	0	0	0	462	5	0	0	0	0	0	0	0	0	17	35	0	0	0	0	0	0	0	0	0	31	0	0	0	0	3	US|0.9161|KX194790|NA	Fungi	Chytridiomycota	Rhizophydiomycetes	Rhizophydiales
OTU1339	0	0	0	0	0	0	0	0	0	0	0	5	0	0	0	0	0	0	0	0	0	0	0	0	0	0	0	0	0	0	0	0	0	0	2	0	0	0	0	3	0	483	0	10	SS|0.9800|KP636845|NA	Fungi	Basidiomycota	Agaricomycetes	Agaricales
OTU1340	0	0	0	466	0	0	0	0	0	0	0	0	0	0	0	0	0	0	0	0	0	0	0	0	0	0	0	0	0	5	0	1	0	0	0	0	0	0	0	0	0	0	0	0	GS|100.0|MG250502|SH1516573.08FU	Fungi	Ascomycota	Dothideomycetes	Capnodiales
OTU1341	0	0	0	0	0	0	0	0	0	2	0	644	0	0	0	0	0	0	0	2	0	0	0	0	0	0	0	0	0	0	0	2	0	0	0	0	0	0	0	0	0	0	0	0	GS|98.0|KU931448|SH1238092.08FU	Fungi	Basidiomycota	Microbotryomycetes	Sporidiobolales
OTU1342	2	0	0	0	0	0	0	1	1	0	0	0	0	0	0	0	0	0	0	0	0	0	0	0	0	0	0	0	404	0	0	205	0	0	0	0	0	0	0	0	0	0	0	0	GS|97.3|KU534724|SH1546217.08FU	Fungi	Basidiomycota	Agaricomycetes	Trechisporales
OTU1343	0	0	0	0	0	0	0	0	0	0	0	0	65	118	27	314	0	0	0	0	0	0	0	0	0	0	0	0	0	0	0	0	1	0	0	2	0	0	0	0	0	0	0	0	GS|100.0|DQ069049|NA	Fungi	Ascomycota	Leotiomycetes	Helotiales
OTU1344	31	101	0	907	0	0	0	0	0	0	0	4	0	0	0	0	0	0	0	6	0	0	0	0	0	0	0	0	0	0	0	1	0	0	0	0	0	0	0	2	0	0	0	0	US|0.9377|MF568862|NA	Fungi	Ascomycota	Sordariomycetes	Hypocreales
OTU1345	0	0	0	0	0	0	0	0	0	0	0	0	0	0	194	0	0	10	94	582	24	0	0	0	0	0	0	0	68	0	0	0	5	0	0	0	0	0	0	1	0	0	0	0	SS|1.0000|JQ027002|NA	Fungi	Ascomycota	Orbiliomycetes	Orbiliales
OTU1346	2	19	0	0	0	0	0	0	6	43	19	0	0	0	0	13	13	16	10	0	27	59	44	0	0	0	0	0	0	0	1	0	0	0	3	39	199	0	0	17	86	0	28	340	GS|100.0|KF156023|SH1551238.08FU	Fungi	Ascomycota	Dothideomycetes	Venturiales
OTU1347	0	0	0	0	0	0	0	0	0	0	0	0	0	2	0	0	0	0	0	0	0	788	0	0	0	0	0	0	0	0	0	0	0	1	0	0	0	0	0	0	0	0	0	0	SS|0.8900|KX115605|NA	Fungi	Ascomycota	Pezizomycetes	Pezizales
OTU1348	128	121	308	0	0	0	0	0	1	0	1	0	0	0	0	0	0	0	0	0	0	0	0	0	0	0	4	0	0	0	1	0	21	0	0	0	0	0	0	0	0	0	0	0	US|0.9299|EU784217|NA	Fungi	Basidiomycota	Microbotryomycetes	Sporidiobolales
OTU1349	0	0	0	0	560	410	277	0	0	0	0	0	2	0	0	0	0	0	0	0	0	0	0	0	0	0	0	0	0	0	0	0	0	0	1	0	0	18	0	0	0	2	0	0	GS|100.0|JX383062|NA	Fungi	Ascomycota	Eurotiomycetes	Eurotiales
OTU1350	0	0	0	0	0	0	0	0	2	0	0	0	0	0	0	0	730	0	0	0	0	0	0	0	0	9	0	0	0	6	0	0	0	0	0	0	2	0	0	0	0	0	0	0	GS|100.0|KJ834370|SH1215864.08FU	Fungi	Ascomycota	Sordariomycetes	Hypocreales
OTU1351	0	0	0	0	0	0	0	4	0	16	0	0	0	0	0	5	0	0	0	0	0	0	0	2	0	0	4	963	0	0	0	0	12	0	0	1	0	0	0	0	0	0	0	0	GS|97.0|M10392|NA	Fungi	Ascomycota	Eurotiomycetes	Eurotiales
OTU1352	0	0	0	0	0	0	0	0	0	4	1	9	0	0	0	0	0	0	6	0	0	0	0	0	0	0	0	0	4	0	0	1	0	0	3	23	348	334	355	299	5	0	10	27	GS|99.3|KX194326|NA	Fungi	Ascomycota	Sordariomycetes	Hypocreales
OTU1353	0	0	0	0	0	0	0	0	0	0	0	0	483	0	0	0	0	0	0	0	2	0	0	0	0	0	0	0	0	0	0	0	0	0	0	0	0	0	0	0	0	0	0	0	SS|1.0000|HG937095|SH1244567.08FU	Fungi	Ascomycota	Saccharomycetes	Saccharomycetales
OTU1354	0	0	0	0	0	2	0	0	19	70	41	255	0	0	0	0	0	3	0	29	3	59	19	0	0	2	0	0	0	0	0	0	0	0	0	4	6	24	11	0	5	0	284	23	GS|100.0|JX380024|NA	Fungi	Ascomycota
OTU1355	0	0	4	0	0	0	0	0	0	0	2	13	0	0	0	0	21	3	1423	62	0	0	0	0	0	0	0	0	0	0	1	0	0	0	0	0	0	0	5	0	0	0	0	14	GS|100.0|JX390317|NA	Fungi	Ascomycota	Sordariomycetes	Sordariales
OTU1356	0	0	0	0	0	0	0	0	8	7	22	0	0	0	2	0	0	0	0	0	0	0	0	0	0	0	0	2	0	0	0	0	0	0	132	286	42	0	2	59	26	137	52	118	SS|1.0000|KT377038|SH1505848.08FU	Fungi	Ascomycota	Saccharomycetes	Saccharomycetales
OTU1357	0	0	0	0	0	0	0	0	109	446	115	0	0	0	0	0	2	4	0	0	6	0	0	0	0	0	0	0	0	0	0	0	0	0	0	3	0	70	104	0	7	0	0	0	GSL|100.0|EF672227|NA	Fungi	Ascomycota	Sordariomycetes	Diaporthales
OTU1358	0	0	0	0	0	0	0	0	0	0	0	0	0	0	0	0	0	0	0	2	0	0	0	0	0	0	0	0	0	0	0	1	0	0	0	300	33	0	0	373	0	0	0	23	GS|100.0|JQ926165|NA	Fungi	Ascomycota	Sordariomycetes	Hypocreales
OTU1359	0	0	0	0	0	0	0	0	1	0	1	0	0	0	0	0	0	4	0	0	0	0	0	0	0	0	0	0	0	0	2	0	0	0	0	2	68	478	653	40	0	0	0	0	SS|0.9300|DQ411534|NA	Fungi	Basidiomycota	Agaricomycetes	Trechisporales
OTU1360	2	166	0	0	0	0	0	0	0	0	0	0	0	0	21	25	16	30	147	167	0	0	0	0	0	0	0	0	0	0	0	0	0	0	1	0	0	0	0	0	0	0	0	0	GS|98.7|KT195704|NA	Fungi	Basidiomycota	Tremellomycetes
OTU1361	0	0	0	772	0	0	0	0	0	0	0	0	0	0	0	0	0	0	0	4	9	0	0	0	0	0	0	0	0	0	0	2	0	0	0	0	0	0	0	1	0	0	0	0	US|0.9354|KX194512|NA	Fungi	Ascomycota	Sordariomycetes	Hypocreales
OTU1362	0	0	0	0	0	0	0	0	30	31	9	125	0	0	0	0	2	0	0	0	0	0	0	0	0	0	0	0	0	0	0	0	0	0	12	41	188	0	8	30	33	0	87	70	GSL|100.0|KY490660|SH1561553.08FU	Fungi	Ascomycota	Sordariomycetes	Hypocreales
OTU1363	0	2	0	0	0	0	0	14	24	888	0	131	0	0	0	0	0	0	0	0	0	0	0	0	0	0	0	0	0	0	0	0	0	0	0	0	0	2	0	51	0	0	0	212	GS|99.7|MF568942|NA	Fungi	Ascomycota	Pezizomycetes	Pezizales
OTU1364	0	0	0	0	0	7	0	0	0	0	0	0	87	417	0	0	0	0	0	0	0	0	0	0	0	0	0	0	0	0	0	0	1	0	0	0	0	0	0	0	0	0	0	0	GS|100.0|FN813734|SH1518086.08FU	Fungi	Basidiomycota	Agaricomycetes	Polyporales
OTU1365	0	0	0	3	0	0	0	66	0	53	0	4	34	50	7	0	41	6	125	790	6	0	0	0	0	0	0	0	0	0	0	1	1	0	0	0	0	0	0	1	0	0	0	0	US|0.9338|EU784217|NA	Fungi	Basidiomycota	Microbotryomycetes	Sporidiobolales
OTU1366	0	0	0	414	0	0	0	0	0	0	0	0	0	0	0	0	0	0	0	0	0	0	0	0	0	0	0	0	0	0	0	0	0	0	0	0	0	0	0	1	0	0	0	0	GS|97.8|AY394677|NA	Fungi	Glomeromycota	Glomeromycetes	Gigasporales
OTU1367	0	0	0	0	0	0	0	0	0	0	0	0	0	38	433	0	0	0	0	0	0	0	0	0	0	0	0	67	0	0	0	0	0	0	0	0	0	0	0	0	0	0	3	0	GS|100.0|GQ923971|SH1544317.08FU	Fungi	Ascomycota	Dothideomycetes	Pleosporales
OTU1368	0	0	0	0	0	0	0	1	0	0	0	0	0	0	0	0	0	0	0	0	0	0	0	0	0	0	0	2	0	0	0	0	0	0	1	828	0	0	0	0	17	3	0	0	SS|0.9300|KX899488|NA	Fungi	Basidiomycota	Agaricomycetes	Agaricales
OTU1369	0	0	0	0	1	0	0	0	65	53	0	46	0	0	0	0	0	0	0	0	0	0	0	0	0	0	0	0	0	0	0	0	0	1	53	29	64	0	0	86	43	245	1	23	US|0.9025|MF481836|NA	Fungi	Ascomycota	Saccharomycetes	Saccharomycetales
OTU1370	0	0	0	0	1	0	0	10	0	0	0	0	0	0	0	0	0	0	0	0	0	0	0	0	0	0	0	0	259	0	0	0	394	0	0	0	0	0	0	0	0	0	0	0	GS|100.0|JX335329|NA	Fungi	Ascomycota	Sordariomycetes	Xylariales
OTU1371	0	0	0	0	0	0	0	0	0	290	37	29	0	0	0	0	0	0	0	0	0	0	0	0	0	0	0	0	0	2	0	0	0	0	2	0	2	0	0	1	0	134	0	0	US|0.9572|KX195537|NA	Fungi	Ascomycota	Sordariomycetes
OTU1372	0	0	0	0	0	0	0	0	0	0	761	2	0	0	0	0	0	0	5	0	0	0	0	0	0	0	0	0	0	0	2	0	0	0	0	0	0	0	3	0	0	0	0	0	GS|98.8|DQ404389|SH1511308.08FU	Fungi	Basidiomycota	Agaricomycetes	Agaricales
OTU1373	0	0	0	0	0	0	0	1	0	0	0	26	94	152	41	469	0	17	0	0	0	58	0	0	0	0	0	117	6	0	0	0	0	0	0	20	0	0	0	0	0	0	1	4	GS|99.7|AY704737|NA	Fungi	Ascomycota	Sordariomycetes	Hypocreales
OTU1374	0	0	0	0	0	0	0	2	0	0	1	12	0	0	0	3	0	0	0	0	0	0	0	0	0	0	0	0	0	0	0	0	0	0	0	103	0	151	118	2	0	0	0	202	GS|98.8|KT243028|NA	Fungi	Ascomycota	Eurotiomycetes	Onygenales
OTU1375	0	0	0	0	0	0	0	0	0	0	0	0	0	0	0	0	305	95	133	538	0	0	0	0	0	0	2	0	0	0	1	1	0	0	6	0	0	0	0	0	0	0	0	0	GS|99.3|JX329984|NA	Fungi	Ascomycota	Orbiliomycetes	Orbiliales
OTU1376	0	0	0	0	0	2	0	7	31	322	12	159	0	0	2	0	33	0	0	26	0	9	4	0	0	23	0	0	0	0	0	0	0	0	0	7	68	23	22	41	9	0	213	0	GSL|100.0|MG171200|SH1507365.08FU	Fungi	Ascomycota	Dothideomycetes	Botryosphaeriales
OTU1377	414	242	212	17	2	0	0	0	16	7	0	109	36	0	4	0	2	0	8	27	0	5	0	0	0	0	22	4	17	0	0	0	17	0	1	3	2	25	5	4	0	0	0	0	GS|97.5|KU535799|SH1188868.08FU	Fungi	Ascomycota	Sordariomycetes
OTU1378	0	0	0	0	0	0	0	0	12	9	21	31	0	0	0	0	195	492	162	20	0	0	0	0	0	0	0	0	0	0	1	0	0	1	10	0	56	56	18	9	0	227	1	0	GS|100.0|JX380024|NA	Fungi	Ascomycota	Dothideomycetes	Pleosporales
OTU1379	0	0	0	0	0	2	0	0	0	0	0	0	14	45	6	0	0	0	0	0	0	0	0	0	0	439	0	0	0	28	0	0	0	0	0	0	0	0	0	11	0	0	0	5	US|0.9232|MF482421|NA	Fungi	Ascomycota	Dothideomycetes	Pleosporales
OTU1380	0	0	0	0	0	0	0	0	0	0	0	0	0	0	0	0	0	0	0	0	0	0	0	0	0	0	0	0	0	0	0	0	0	1	0	0	0	0	0	0	0	423	0	0	GS|100.0|JX390121|NA	Fungi	Glomeromycota	Glomeromycetes	Glomerales
OTU1381	0	0	0	0	0	72	40	1	174	96	36	255	4	3	45	66	6	13	14	4	0	0	0	0	6	0	0	0	16	0	0	1	0	0	74	13	312	40	4	165	27	66	12	376	GSL|100.0|KU255047|NA	Fungi	Ascomycota	Sordariomycetes	Glomerellales
OTU1382	0	0	0	0	0	0	0	0	92	136	28	176	0	0	0	3	0	0	0	0	0	0	0	0	0	0	0	0	0	0	0	0	0	0	8	17	88	77	107	30	9	99	49	460	GSL|100.0|MG589590|NA	Fungi	Ascomycota	Eurotiomycetes	Eurotiales
OTU1383	0	0	0	0	0	0	0	0	10	500	0	0	0	0	0	0	0	3	0	0	0	0	0	0	0	0	0	0	0	0	0	0	0	0	1	0	0	0	0	0	0	0	0	0	US|0.9119|KT241707|NA	Fungi	Ascomycota	Orbiliomycetes	Orbiliales
OTU1384	0	0	0	0	0	0	2	0	17	0	0	0	69	191	195	101	0	0	0	0	22	116	0	0	41	13	5	0	302	2	0	15	2	1	0	1	0	0	0	0	0	0	2	0	GS|100.0|KU845805|SH1557970.08FU	Fungi	Ascomycota	Sordariomycetes	Hypocreales
OTU1385	0	0	0	0	1	0	0	0	1	0	0	0	0	0	0	0	0	0	0	0	3	0	0	0	0	8	30	135	308	68	118	0	79	45	0	0	0	0	0	0	0	0	0	0	US|0.9045|JX377009|NA	Fungi	Basidiomycota	Microbotryomycetes	Sporidiobolales
OTU1386	0	39	513	87	0	2	0	21	0	17	2	0	0	0	110	0	0	0	0	0	0	0	0	0	109	0	0	0	0	0	4	0	1	0	11	0	0	11	0	0	0	0	2	0	GS|100.0|JN690006|NA	Fungi	Ascomycota	Eurotiomycetes	Chaetothyriales
OTU1387	0	0	0	0	0	0	0	2	0	0	0	0	0	0	0	0	0	0	0	0	4	0	0	546	0	0	0	3	0	0	0	0	0	0	0	0	0	0	0	0	0	0	0	0	US|0.9338|KX194797|NA	Fungi	Ascomycota	Sordariomycetes	Hypocreales
OTU1388	2	0	127	390	0	0	0	0	0	0	1	0	0	0	0	0	0	0	0	2	3	0	0	0	0	0	0	0	0	0	0	0	0	0	0	0	0	0	0	9	0	0	0	0	GS|100.0|KX298554|NA	Fungi	Ascomycota	Dothideomycetes	Pleosporales
OTU1389	0	0	0	0	0	0	0	0	2	0	0	2	0	0	0	0	0	0	0	0	0	0	0	0	0	0	0	0	0	0	0	0	0	0	19	2	135	0	0	394	30	0	0	0	GS|97.9|JX323003|NA	Fungi	Ascomycota	Sordariomycetes	Hypocreales
OTU1390	0	0	0	0	0	0	0	1	0	459	0	0	0	0	0	0	0	0	0	0	0	0	0	0	0	0	0	0	0	0	0	0	0	14	0	5	0	3	0	0	0	0	0	19	GS|99.7|AB164370|SH1216560.08FU	Fungi	Basidiomycota	Tremellomycetes	Trichosporonales
OTU1391	0	15	0	0	0	0	0	0	0	0	0	0	30	0	23	9	0	0	0	0	373	92	0	0	0	0	0	7	6	0	0	0	1	0	0	0	0	0	0	0	0	0	0	0	GS|99.4|KR872589|NA	Fungi	Ascomycota	Dothideomycetes	Pleosporales
OTU1392	0	0	0	0	0	0	0	0	0	0	0	21	0	0	0	0	5	0	39	488	0	0	0	0	0	0	0	0	0	0	0	0	0	0	0	0	0	7	3	1	0	0	9	8	GS|100.0|AF400751|NA	Fungi	Ascomycota	Sordariomycetes	Hypocreales
OTU1393	0	0	0	0	0	0	0	0	1	0	0	0	0	0	0	0	0	0	0	0	0	0	0	0	0	0	0	2	0	0	0	0	0	0	0	466	183	0	0	46	0	0	0	0	SS|0.8300|KY462616|SH1156420.08FU	Fungi	Basidiomycota	Agaricomycetes	Auriculariales
OTU1394	0	0	0	0	0	0	0	3	0	0	0	0	0	0	0	0	0	0	0	0	0	0	0	0	0	0	0	824	0	0	0	0	0	0	0	0	0	0	0	0	0	0	0	0	SS|0.9200|KT219050|NA	Fungi	Chytridiomycota	Rhizophlyctidomycetes	Rhizophlyctidales
OTU1395	3	2	0	0	1	0	0	0	0	0	0	0	10	0	0	0	0	4	0	0	6	0	0	0	0	0	2	0	0	0	0	0	0	0	132	5	160	0	0	19	21	557	0	0	GS|100.0|UDB004430|SH1544058.08FU	Fungi	Basidiomycota	Agaricomycetes	Boletales
OTU1396	0	0	0	0	1	0	0	0	0	0	0	0	0	0	0	0	0	0	0	0	0	0	0	0	3	0	0	0	0	0	0	0	0	0	4	0	0	0	0	0	563	0	0	14	SS|0.8900|MF570700|NA	Fungi	Ascomycota	Orbiliomycetes	Orbiliales
OTU1397	2	0	0	0	0	0	0	0	3	0	0	0	0	0	0	0	0	0	0	0	0	0	0	0	0	0	16	0	567	0	0	0	17	0	0	0	0	0	0	0	0	0	0	0	GS|100.0|JX350366|NA	Fungi	Ascomycota	Eurotiomycetes	Eurotiales
OTU1398	5	4	466	0	0	0	0	0	0	22	1	0	0	0	0	0	0	0	3	0	56	0	0	0	0	0	0	0	0	0	1	0	0	0	8	0	0	118	0	0	0	0	0	0	GS|97.6|FJ386926|NA	Fungi	Kickxellomycota	Kickxellomycetes	Kickxellales
OTU1399	0	0	0	0	0	0	0	0	228	57	5	241	0	0	0	0	0	0	0	2	0	0	0	0	0	0	0	10	68	0	3	0	0	95	1	10	30	23	9	6	0	0	0	83	GS|98.5|JX342782|NA	Fungi	Ascomycota	Saccharomycetes	Saccharomycetales
OTU1400	0	0	0	803	0	0	0	0	0	0	0	0	0	0	0	0	0	0	0	2	0	0	0	0	0	0	0	9	0	0	0	0	0	0	0	0	0	0	0	0	0	0	0	0	US|0.9161|JQ081541|NA	Fungi	Ascomycota	Sordariomycetes	Hypocreales
OTU1401	0	0	0	0	0	0	0	0	1	0	0	0	0	0	0	0	0	0	0	0	0	0	0	0	0	0	0	0	475	0	0	0	0	0	0	0	0	0	0	0	0	0	0	0	US|0.9090|KT161131|NA	Fungi	Ascomycota	Saccharomycetes	Saccharomycetales
OTU1402	0	0	0	0	0	0	0	0	0	0	0	0	0	0	2	0	0	0	0	0	24	506	68	92	2	0	0	0	0	0	0	0	0	1	2	2	0	0	0	0	0	3	0	0	GS|100.0|JX388391|NA	Fungi	Ascomycota	Sordariomycetes	Sordariales
OTU1403	0	0	0	0	0	0	0	0	62	157	218	92	0	0	0	0	0	0	5	2	0	0	0	0	0	0	0	0	0	0	2	0	0	0	4	0	12	0	15	9	0	0	0	80	GS|97.3|KJ577964|SH1593879.08FU	Fungi	Basidiomycota	Agaricomycetes	Agaricales
OTU1404	0	0	0	0	0	4	4	2	16	29	8	22	12	0	4	0	6	15	12	4	0	13	11	0	0	4	0	0	0	0	0	0	6	0	0	471	12	23	47	2	16	0	50	42	GSL|100.0|FJ899623|NA	Fungi	Basidiomycota	Agaricomycetes	Agaricales
OTU1405	0	2	0	0	0	0	0	0	33	200	11	147	0	0	0	0	0	0	0	0	0	6	0	0	0	0	0	15	0	0	0	0	0	0	24	37	269	2	0	99	26	0	0	2	GS|100.0|LN911334|NA	Fungi	Ascomycota	Sordariomycetes	Hypocreales
OTU1406	13	0	0	0	0	0	2	10	0	0	0	0	0	0	2	0	0	0	0	0	0	0	0	0	0	0	0	0	0	0	1	1	0	0	586	10	120	84	52	90	23	0	18	61	GS|100.0|JQ926165|NA	Fungi	Ascomycota	Sordariomycetes	Hypocreales
OTU1407	0	0	0	0	4	0	0	0	1	0	0	0	249	30	84	4	0	0	0	0	0	0	0	0	0	0	0	0	0	0	0	1	0	0	1	3	63	0	0	84	0	0	0	0	GS|98.3|UDB035410|SH1242728.08FU	Fungi	Ascomycota	Dothideomycetes	Pleosporales
OTU1408	0	0	0	0	0	0	0	519	0	0	0	0	0	0	0	2	0	0	0	0	0	0	0	0	0	0	0	0	0	0	0	0	0	0	0	1	0	0	0	0	0	0	0	0	GS|97.1|JX360829|NA	Fungi	Ascomycota	Eurotiomycetes	Chaetothyriales
OTU1409	0	0	29	0	1	45	6	56	0	11	0	0	0	0	0	7	0	0	0	0	0	0	0	0	166	0	2	0	0	0	249	0	8	0	0	0	0	16	0	0	0	0	0	2	GSL|100.0|KY611841|SH1516571.08FU	Fungi	Ascomycota	Saccharomycetes	Saccharomycetales
OTU1410	0	0	0	0	0	0	0	0	0	0	234	0	0	0	0	0	0	0	0	0	0	0	0	0	0	0	0	0	0	0	1	1	0	0	15	45	0	0	0	150	153	4	6	63	SS|0.8600|KT244040|NA	Fungi	Ascomycota	Dothideomycetes	Acrospermales
OTU1411	0	0	0	0	0	0	0	0	0	0	0	0	0	0	0	0	8	12	14	0	0	395	0	0	0	0	0	0	0	0	0	0	0	0	1	0	0	0	0	0	0	0	0	0	GS|100.0|MH791233|NA	Fungi	Ascomycota	Dothideomycetes	Pleosporales
OTU1412	0	0	0	0	0	0	0	0	0	0	3	0	0	0	0	0	45	156	262	117	0	0	0	0	0	0	0	0	0	0	0	0	0	0	0	0	0	0	0	0	0	0	0	0	GS|100.0|KX298554|NA	Fungi	Ascomycota	Dothideomycetes	Pleosporales
OTU1413	0	0	0	0	2	3	0	0	0	0	0	0	522	0	0	0	0	0	0	0	0	0	0	0	223	0	77	0	3	0	2	0	20	285	0	0	0	0	3	3	3	0	1	11	GS|100.0|MH451923|NA	Fungi	Ascomycota	Sordariomycetes	Hypocreales
OTU1414	0	0	0	0	0	0	0	4	0	0	0	0	0	0	0	5	0	0	0	0	0	0	0	2	0	0	0	4	0	0	0	0	0	0	2	1022	9	0	0	0	0	0	0	0	GS|100.0|MH211686|NA	Fungi	Basidiomycota	Agaricomycetes	Agaricales
OTU1415	0	0	0	0	0	0	0	0	0	650	0	0	0	0	0	0	0	0	0	0	0	0	0	0	0	0	0	0	0	0	0	0	0	0	0	0	0	0	0	0	0	0	0	0	SS|0.9300|MF569183|NA	Fungi	Ascomycota	Sordariomycetes	Chaetosphaeriales
OTU1416	0	0	0	0	0	0	0	0	27	363	179	317	0	0	0	0	0	0	0	0	0	0	0	0	0	0	0	0	0	2	0	1	0	0	0	0	0	3	0	0	0	0	0	0	GS|97.0|FJ612884|SH1646728.08FU	Fungi	Ascomycota	Sordariomycetes	Sordariales
OTU1417	0	0	0	0	0	0	0	0	0	0	1	0	0	0	0	0	0	0	452	0	0	0	0	0	0	0	0	0	0	0	2	0	0	0	0	0	0	0	0	0	0	0	0	0	US|0.9385|KX899481|NA	Fungi	Basidiomycota	Microbotryomycetes	Sporidiobolales
OTU1418	0	2	0	0	0	0	0	0	0	4	0	0	0	0	0	0	0	0	0	0	0	0	0	0	0	74	0	0	0	148	0	0	0	0	0	0	0	311	202	18	0	0	5	6	GS|100.0|KX193378|NA	Fungi	Ascomycota	Sordariomycetes	Hypocreales
OTU1419	0	0	0	0	0	0	0	0	2	0	0	0	0	0	0	0	0	0	0	0	0	0	0	0	0	0	0	0	0	0	0	1	0	0	0	0	384	0	0	86	2	0	0	0	GS|98.1|UDB035976|NA	Fungi	Basidiomycota	Agaricomycetes	Agaricales
OTU1420	0	23	425	0	0	0	0	0	0	0	0	0	0	0	0	0	0	0	0	0	0	0	0	0	0	0	0	0	0	0	1	0	0	0	0	0	0	0	0	0	0	0	0	0	US|0.9338|KU538774|NA	Fungi	Ascomycota	Sordariomycetes	Hypocreales
OTU1421	0	0	0	0	1	0	0	0	0	0	0	34	0	0	0	0	0	0	0	0	2	0	0	0	0	0	0	0	0	0	0	0	0	0	0	18	0	0	0	112	489	0	0	0	GS|100.0|JF811913|NA	Fungi	Ascomycota	Sordariomycetes	Xylariales
OTU1422	0	0	0	0	0	0	0	0	36	150	3	11	0	0	0	0	0	0	0	0	0	454	141	0	0	0	0	184	0	0	0	0	0	1	1	0	0	0	0	0	0	2	0	0	SS|0.9800|FJ235869|SH1529297.08FU	Fungi	Chytridiomycota
OTU1423	0	0	0	0	0	0	0	0	0	0	0	0	66	201	166	19	0	0	0	0	0	0	0	0	0	0	0	0	0	0	0	0	1	0	0	0	0	0	0	0	0	0	1	0	GS|100.0|KX655795|NA	Fungi	Ascomycota	Dothideomycetes	Pleosporales
OTU1424	0	0	0	0	0	0	0	0	1	0	0	0	0	0	0	0	0	0	4	0	0	678	27	0	0	0	0	0	75	0	0	0	0	1	0	2	0	0	0	0	0	0	0	0	US|0.9421|JQ026959|NA	Fungi	Ascomycota	Sordariomycetes
OTU1425	0	477	0	0	0	0	0	0	0	0	0	0	0	0	0	0	0	3	0	0	0	0	0	0	0	0	0	0	0	0	0	0	0	0	0	0	0	0	0	0	0	0	0	0	GS|97.5|JX366042|NA	Fungi	Ascomycota	Dothideomycetes	Pleosporales
OTU1426	18	857	0	0	0	0	0	0	0	2	0	0	0	0	0	0	0	0	0	0	0	0	0	0	0	0	0	0	0	2	0	0	0	0	0	0	0	2	0	0	0	0	0	0	GS|98.4|KM041733|NA	Fungi	Glomeromycota	Glomeromycetes	Glomerales
OTU1427	0	0	0	0	0	0	0	0	137	422	65	0	0	0	0	0	0	4	0	0	0	0	0	0	0	0	0	0	0	0	0	0	0	0	0	0	0	0	2	0	0	0	0	0	US|0.9320|HE998723|SH1541596.08FU	Fungi	Basidiomycota	Tremellomycetes	Tremellales
OTU1428	0	0	0	0	1	0	0	0	0	0	0	0	0	0	0	0	0	0	0	0	458	0	39	70	311	0	5	0	102	0	0	0	16	0	0	0	0	0	0	0	0	0	0	0	GS|100.0|EF658749|NA	Fungi	Ascomycota	Leotiomycetes	Helotiales
OTU1429	0	0	0	0	0	0	0	0	0	0	0	0	0	0	0	0	0	0	0	0	0	0	0	0	0	0	409	0	20	0	0	0	0	0	0	0	0	0	0	0	0	0	0	0	SS|0.9800|JX332128|NA	Fungi	Ascomycota	Dothideomycetes	Pleosporales
OTU1430	0	0	0	0	0	0	0	2	0	0	0	0	0	0	0	2	0	0	0	0	0	0	0	0	0	0	0	3	0	0	0	0	0	0	0	9	9	0	0	0	0	0	0	636	GS|100.0|KF274079|NA	Fungi	Ascomycota	Dothideomycetes	Tubeufiales
OTU1431	0	0	0	0	0	0	0	0	1	0	0	0	0	0	0	0	0	0	0	0	0	0	0	0	0	0	0	0	0	0	0	0	0	0	0	6	474	34	46	169	0	0	0	0	US|0.9338|EU784217|NA	Fungi	Basidiomycota	Microbotryomycetes	Sporidiobolales
OTU1432	0	0	0	0	0	4	0	0	4	0	0	0	0	0	0	0	691	4	8	144	0	2	0	0	0	0	0	0	0	0	0	0	0	0	36	19	0	0	0	3	0	0	0	0	GS|98.0|UDB016623|NA	Fungi	Basidiomycota	Agaricomycetes	Agaricales
OTU1433	0	0	0	0	0	0	0	4	0	0	0	0	37	22	38	0	5	63	9	2	6	110	90	346	0	4	11	0	77	11	0	0	22	0	1	1	0	0	0	0	0	0	0	0	GSL|100.0|DQ836183|SH1525017.08FU	Fungi	Ascomycota	Sordariomycetes	Hypocreales
OTU1434	0	0	0	0	0	0	0	0	0	0	0	0	0	4	0	0	0	0	0	0	0	0	0	0	0	475	0	0	0	78	0	0	0	1	0	0	0	0	0	0	0	0	0	0	GSL|100.0|LC146760|SH1549392.08FU	Fungi	Ascomycota	Eurotiomycetes	Onygenales
OTU1435	0	0	2	0	0	2	0	0	0	0	0	0	0	67	0	0	58	29	126	0	0	0	0	0	0	108	0	61	0	126	0	0	0	0	0	0	0	0	0	0	0	0	0	0	GS|100.0|AY349100|SH1547047.08FU	Fungi	Chytridiomycota	Spizellomycetes	Spizellomycetales
OTU1436	1181	238	0	0	0	0	0	0	4	0	0	0	0	0	0	0	0	0	5	11	0	9	0	0	0	0	0	0	0	0	0	0	0	0	0	4	2	0	0	9	0	0	0	0	US|0.9034|MF569972|NA	Fungi	Basidiomycota	Microbotryomycetes	Sporidiobolales
OTU1437	0	0	0	0	0	0	0	0	3	9	0	0	0	0	0	0	0	0	0	2	0	0	2	0	0	0	0	0	0	3	1	0	0	0	141	2	0	362	146	0	5	0	0	14	GS|100.0|JX322680|NA	Fungi	Basidiomycota	Agaricomycetes	Agaricales
OTU1438	0	0	0	0	0	0	0	3	0	0	0	0	0	0	0	0	0	0	0	0	0	0	0	0	0	0	0	0	0	0	0	0	0	19	0	464	0	0	0	0	0	0	0	2	GS|100.0|JF811913|NA	Fungi	Ascomycota	Sordariomycetes	Xylariales
OTU1439	0	81	0	451	0	0	0	0	0	0	0	0	0	0	0	0	0	0	0	3	0	0	0	0	0	0	0	0	0	0	0	3	0	0	0	0	0	0	0	0	0	0	0	0	SS|0.9800|MF568840|NA	Fungi	Ascomycota	Sordariomycetes	Togniniales
OTU1440	0	23	0	0	0	0	0	0	0	0	0	0	0	2	0	0	0	0	0	0	0	0	0	0	0	0	0	0	0	0	0	0	0	1	19	0	4	11	16	40	11	472	0	0	GSL|100.0|EU816394|SH1564458.08FU	Fungi	Ascomycota	Leotiomycetes	Helotiales
OTU1441	0	0	0	0	0	0	0	0	0	0	0	0	0	0	0	0	0	0	0	0	0	0	0	0	0	0	0	0	0	0	0	0	0	0	0	0	0	231	272	2	0	0	14	3	SS|0.9400|KX899488|NA	Fungi	Basidiomycota	Agaricomycetes	Agaricales
OTU1442	0	0	0	0	0	0	0	0	0	0	0	0	0	0	0	0	2	0	6	213	0	0	0	0	0	120	0	0	0	92	0	0	0	1	0	0	0	0	0	17	0	0	0	0	GS|100.0|MH450956|NA	Fungi	Ascomycota	Pezizomycetes	Pezizales
OTU1443	0	0	0	0	0	0	0	0	1	0	0	0	0	0	0	0	0	0	0	0	0	0	0	0	0	0	0	0	605	0	1	0	0	0	0	0	4	0	0	0	0	0	0	0	GS|99.0|EU082790|NA	Fungi	Ascomycota	Dothideomycetes	Pleosporales
OTU1444	0	0	0	0	0	0	0	0	1	0	22	2	0	0	0	0	206	0	4	296	0	0	0	0	0	0	0	0	0	0	0	0	0	0	0	0	0	0	0	1	0	0	0	0	US|0.9320|JX328192|NA	Fungi	Ascomycota	Sordariomycetes	Hypocreales
OTU1445	0	0	0	0	0	0	0	26	2	0	0	0	0	0	0	0	219	97	56	190	0	0	0	0	0	0	0	0	0	0	0	0	0	0	0	0	0	0	0	0	0	0	0	0	GS|100.0|LC317772|SH1575399.08FU	Fungi	Ascomycota	Sordariomycetes	Microascales
OTU1446	0	0	0	0	0	0	0	0	0	0	0	0	0	0	0	0	0	0	632	42	0	0	0	0	0	0	0	0	0	0	0	0	0	0	0	0	0	0	2	0	0	0	0	0	GS|98.0|JX338765|NA	Fungi	Ascomycota	Sordariomycetes	Hypocreales
OTU1447	10	0	0	400	0	0	0	0	1	0	0	0	0	0	0	0	0	0	0	2	0	0	0	0	0	0	0	0	0	0	0	1	0	0	0	2	0	0	0	1	0	0	0	0	GS|98.6|KM041946|NA	Fungi	Glomeromycota	Glomeromycetes	Glomerales
OTU1448	0	0	0	0	2	0	0	0	0	0	0	0	431	17	0	0	0	0	0	0	0	0	0	0	2	0	0	0	0	0	0	0	1	0	0	0	0	0	0	0	0	0	0	0	US|0.9421|JX351385|NA	Fungi	Ascomycota	Sordariomycetes
OTU1449	0	463	0	0	0	0	0	0	0	13	28	0	0	0	0	0	0	0	0	0	0	0	0	0	0	0	0	0	0	0	0	0	0	0	0	0	0	0	0	0	2	0	0	0	SS|0.9700|KX899488|NA	Fungi	Basidiomycota	Agaricomycetes	Agaricales
OTU1450	0	0	0	0	0	0	0	0	0	0	0	0	0	0	0	0	0	0	0	0	0	0	0	0	0	0	0	0	0	0	0	0	0	0	0	0	0	0	0	0	0	0	0	505	US|0.9320|KX193880|NA	Fungi	Ascomycota	Sordariomycetes	Hypocreales
OTU1451	0	0	289	0	0	0	0	0	0	22	0	0	0	0	0	0	0	0	0	0	44	0	0	0	0	0	0	0	0	0	0	0	0	0	0	0	0	122	0	0	0	0	0	0	GS|98.2|GU968424|NA	Fungi	Ascomycota	Dothideomycetes	Botryosphaeriales
OTU1452	0	0	0	0	0	0	0	0	1	0	0	0	0	0	0	0	0	0	0	0	0	0	0	0	0	0	2	2	0	0	0	0	0	1	267	1	11	0	0	0	0	64	1	405	GS|99.0|LC008213|SH1649824.08FU	Fungi	Ascomycota	Sordariomycetes	Hypocreales
OTU1453	0	0	0	0	0	0	0	1	0	0	0	5	0	0	0	0	0	0	0	0	0	60	328	0	0	0	0	0	0	0	0	0	0	0	0	73	83	28	37	66	32	0	1	0	GS|98.8|HM057204|NA	Fungi	Basidiomycota	Agaricomycetes	Agaricales
OTU1454	0	0	0	0	0	0	0	0	0	0	0	0	0	0	0	0	0	0	0	0	0	0	0	0	0	26	0	0	0	476	0	0	0	0	0	0	0	0	0	0	0	0	0	0	GS|99.3|MF942408|NA	Fungi	Ascomycota	Saccharomycetes	Saccharomycetales
OTU1455	0	0	0	0	0	0	0	0	0	0	0	0	0	0	0	0	0	0	0	0	0	278	459	0	0	0	0	0	0	0	0	0	0	0	1	0	0	0	0	0	0	0	0	0	US|0.9338|HQ022167|NA	Fungi	Basidiomycota	Microbotryomycetes	Sporidiobolales
OTU1456	0	0	0	0	0	0	0	20	0	5	0	0	0	0	0	0	21	727	4	118	0	0	0	0	0	0	0	0	0	0	0	0	0	0	0	0	0	3	0	1	0	0	0	0	GS|99.3|JX364874|NA	Fungi	Ascomycota	Eurotiomycetes	Onygenales
OTU1457	0	0	0	0	0	0	0	1	27	65	0	0	0	0	0	0	0	0	0	0	0	0	0	0	0	0	0	595	0	0	0	0	0	0	0	0	0	0	0	0	0	0	0	0	GS|97.9|KM041946|NA	Fungi	Glomeromycota	Glomeromycetes	Glomerales
OTU1458	0	0	0	0	0	0	0	0	0	0	0	0	21	70	3	17	0	0	0	0	0	0	0	0	0	0	0	0	0	0	0	0	0	0	0	3	0	13	0	0	0	0	619	0	GSL|100.0|MG584875|NA	Fungi	Ascomycota	Eurotiomycetes	Eurotiales
OTU1459	0	0	0	0	0	0	0	1	0	0	0	0	0	0	0	0	2	0	0	0	0	0	0	0	0	0	0	0	0	0	0	0	0	0	0	50	364	0	0	30	0	0	0	96	US|0.9338|KT365199|NA	Fungi	Ascomycota	Sordariomycetes	Hypocreales
OTU1460	0	0	0	0	0	0	0	0	3	0	0	0	0	0	0	0	0	0	0	0	0	0	0	0	0	0	0	0	0	0	0	0	0	1	1	2	8	0	0	0	29	127	0	423	SS|0.9100|KX899481|NA	Fungi	Chytridiomycota	Rhizophydiomycetes	Rhizophydiales
OTU1461	0	0	0	0	0	0	0	3	7	0	0	0	0	0	0	0	0	0	0	0	0	0	0	0	0	0	0	0	0	0	0	0	0	0	0	587	11	0	0	13	0	0	0	0	GS|100.0|JX390515|NA	Fungi	Ascomycota	Sordariomycetes	Sordariales
OTU1462	0	0	0	0	0	0	0	0	0	2	0	0	0	0	0	0	0	567	0	0	0	0	0	0	0	0	0	0	0	0	0	0	0	0	0	0	0	0	0	0	0	0	0	0	SS|1.0000|JQ666391|SH1556484.08FU	Fungi	Rozellomycota
OTU1463	0	0	0	0	0	0	0	0	0	3	1	0	0	0	0	0	0	0	0	0	0	0	0	0	0	0	0	0	0	2	0	0	0	0	1	42	4	314	140	7	0	0	0	0	US|0.9161|KX192923|NA	Fungi	Basidiomycota	Microbotryomycetes	Sporidiobolales
OTU1464	0	0	0	8	1	0	0	0	0	0	0	0	26	161	15	0	0	0	0	0	16	0	0	0	0	2	81	0	180	10	0	0	46	41	0	0	0	0	0	0	0	0	0	0	GS|100.0|GQ921756|SH1243156.08FU	Fungi	Ascomycota	Dothideomycetes	Pleosporales
OTU1465	0	0	0	0	2	0	0	0	0	0	0	0	329	71	6	132	0	0	0	0	0	0	0	0	0	0	0	0	0	0	0	0	0	0	0	0	0	0	0	0	0	0	0	0	GS|99.5|GU306328|NA	Fungi	Ascomycota	Dothideomycetes	Pleosporales
OTU1466	0	0	384	0	0	0	0	0	0	0	1	0	0	0	0	0	0	0	0	0	0	0	0	0	0	0	0	0	0	0	4	0	0	0	0	0	0	0	0	0	0	0	0	0	GS|99.3|FJ999639|NA	Fungi	Ascomycota
OTU1467	0	0	0	0	0	0	0	0	0	0	0	0	0	0	0	0	0	0	0	0	0	0	0	0	0	0	0	0	0	0	0	0	0	0	20	10	27	0	0	5	299	0	0	0	US|0.9119|None	Fungi	Ascomycota	Saccharomycetes	Saccharomycetales
OTU1468	0	0	0	0	0	0	0	0	0	2	0	4	0	0	0	0	0	0	0	0	0	0	0	0	0	0	0	0	0	0	0	0	0	0	0	0	16	102	150	30	0	0	0	245	GS|98.1|JX387567|NA	Fungi	Ascomycota	Eurotiomycetes	Onygenales
OTU1469	0	0	0	0	0	0	0	0	0	2	1	0	0	0	0	0	0	0	0	0	0	0	0	0	0	0	0	0	0	0	0	0	0	0	0	1	0	185	348	0	0	0	7	0	GS|97.2|AJ133391|SH1593867.08FU	Fungi	Basidiomycota	Agaricomycetes	Agaricales
OTU1470	0	0	0	0	0	0	0	0	0	0	121	0	0	0	0	0	0	0	0	0	0	0	0	0	0	0	0	0	0	0	0	0	0	0	0	0	0	350	14	5	0	0	67	4	GSL|100.0|MH027207|SH1543605.08FU	Fungi	Ascomycota	Eurotiomycetes	Onygenales
OTU1471	0	0	0	0	0	0	0	0	2	19	0	0	0	0	0	0	0	0	5	0	0	0	0	0	0	324	58	0	516	0	0	12	13	0	0	2	0	0	2	5	0	0	0	0	GS|97.1|KP335351|NA	Fungi	Ascomycota	Dothideomycetes
OTU1472	159	59	168	826	0	0	0	0	0	0	4	0	0	0	0	0	0	0	0	4	0	0	0	0	0	0	0	2	0	0	0	0	0	2	0	0	0	0	0	0	0	0	0	0	SS|1.0000|MH161261|NA	Fungi	Mucoromycota	Mucoromycetes	Mucorales
OTU1473	0	0	0	0	0	0	0	0	4	0	0	435	0	0	0	0	0	0	0	2	0	0	0	0	0	0	0	0	0	0	1	1	0	0	0	0	0	0	0	2	0	0	0	0	US|0.9045|MF570755|NA	Fungi	Ascomycota	Sordariomycetes	Hypocreales
OTU1474	0	619	0	0	0	0	0	0	0	0	0	0	0	0	0	0	0	0	0	0	0	0	0	0	0	0	0	0	0	4	0	0	0	0	0	0	0	0	0	0	0	0	0	0	GS|99.7|DQ421182|SH1149454.08FU	Fungi	Chytridiomycota
OTU1475	0	0	0	0	0	0	0	0	0	0	0	0	0	2	0	0	0	0	0	0	0	0	0	0	0	337	0	0	0	195	0	0	0	1	0	0	0	0	0	0	0	0	0	0	GS|100.0|JX390502|NA	Fungi	Ascomycota	Sordariomycetes	Hypocreales
OTU1476	0	0	0	0	0	0	0	0	0	0	0	0	2	0	427	33	0	0	0	0	0	0	0	0	0	18	0	0	0	21	0	0	0	0	2	0	0	0	0	0	0	0	0	0	GDL|99.2|AY112914|NA	Fungi	Ascomycota
OTU1477	0	0	0	0	0	0	0	1	80	443	3	0	0	0	0	0	0	0	0	0	0	0	0	0	0	0	0	0	0	0	0	0	0	0	0	0	0	0	0	0	0	0	0	0	SS|0.9600|MF485684|NA	Fungi	Ascomycota	Sordariomycetes	Microascales
OTU1478	58	190	456	0	0	0	0	0	0	37	0	0	0	0	0	0	0	0	0	0	6	0	0	0	0	0	0	0	0	0	0	0	0	0	1	0	0	0	0	0	0	0	0	0	US|0.9338|JN033379|NA	Fungi	Ascomycota	Sordariomycetes	Hypocreales
OTU1479	0	0	0	0	0	0	0	1	0	0	0	0	0	0	0	2	0	0	0	0	0	0	0	0	0	0	0	0	0	0	0	0	0	0	0	2	0	0	0	0	0	0	0	720	SS|1.0000|JX043102|SH1179359.08FU	Fungi	Ascomycota	Orbiliomycetes
OTU1480	0	0	0	0	0	0	3	6	1	0	0	0	0	0	6	7	20	14	20	0	0	0	0	0	25	27	6	524	22	37	0	0	14	0	0	1	0	0	0	0	0	0	1	0	GS|100.0|MH791233|NA	Fungi	Ascomycota	Dothideomycetes	Pleosporales
OTU1481	0	0	0	0	0	0	0	0	0	0	0	0	0	4	0	0	0	0	0	0	0	984	244	0	0	0	0	0	0	0	0	0	0	1	0	0	0	0	0	0	0	0	0	10	SS|0.8400|KX193412|NA	Fungi	Chytridiomycota	Rhizophydiomycetes	Rhizophydiales
OTU1482	0	0	0	0	0	0	0	0	0	0	1	0	0	0	0	0	0	0	0	0	0	0	0	0	0	0	0	0	0	0	0	0	0	0	56	5	47	0	0	14	86	269	0	0	GS|100.0|JX364773|NA	Fungi	Ascomycota	Sordariomycetes	Hypocreales
OTU1483	2	0	0	0	0	0	0	0	1	0	0	0	0	0	0	0	477	18	11	5	0	0	0	0	0	0	0	0	2	0	0	0	0	0	0	0	0	0	0	0	0	0	0	0	GS|99.7|FJ538955|SH1556073.08FU	Fungi	Ascomycota	Eurotiomycetes	Chaetothyriales
OTU1484	0	0	0	0	0	0	0	0	0	0	0	0	0	0	0	0	0	0	0	0	233	0	743	0	0	0	2	0	0	0	0	0	0	0	1	0	0	0	0	0	0	0	0	0	SS|0.9600|KP235651|SH1178394.08FU	Fungi	Ascomycota	Orbiliomycetes
OTU1485	0	8	0	0	0	0	2	1	23	84	12	641	4	0	0	3	0	0	0	4	0	0	0	0	0	0	0	3	0	0	0	2	0	0	0	0	0	52	53	2	0	0	9	212	GS|97.5|KF718267|NA	Fungi	Basidiomycota	Agaricomycetes	Trechisporales
OTU1486	0	0	0	0	0	0	0	0	0	0	0	0	0	0	0	0	0	0	0	0	4	0	0	0	4	0	0	48	0	0	0	326	0	0	0	0	0	19	0	0	0	0	0	0	US|0.9338|JQ081477|SH1150212.08FU	Fungi	Ascomycota	Sordariomycetes	Hypocreales
OTU1487	0	0	0	0	0	0	0	0	1	0	0	0	0	0	0	0	407	0	57	153	0	0	0	0	0	0	0	0	0	0	0	0	0	0	0	0	0	0	0	0	0	0	0	0	GS|100.0|FJ999639|NA	Fungi	Ascomycota	Sordariomycetes
OTU1488	0	6	0	0	0	50	76	0	2	11	2	98	23	137	3	17	9	84	9	0	20	0	11	0	3	5	0	5	9	0	0	0	0	0	2	0	3	432	585	7	0	0	80	30	GS|100.0|JF811913|NA	Fungi	Ascomycota	Sordariomycetes	Xylariales
OTU1489	0	0	0	96	0	0	0	0	0	0	0	0	31	38	44	7	0	0	3	0	119	21	62	278	0	2	2	10	68	0	1	0	22	1	0	0	0	0	0	0	0	0	0	0	US|0.9207|None	Fungi	Basidiomycota	Tremellomycetes	Tremellales
OTU1490	10	434	0	53	0	26	6	188	0	0	0	0	0	0	0	6	0	19	8	0	0	0	0	0	0	0	0	0	0	0	0	0	0	0	0	0	0	0	0	0	0	0	0	0	GS|100.0|JX389744|NA	Fungi	Ascomycota
OTU1491	0	0	0	0	1	0	0	0	0	0	0	0	0	0	0	0	0	0	0	0	0	0	0	0	0	463	15	0	5	24	1	0	20	2	0	0	0	0	0	0	0	0	0	0	GS|99.3|JX389338|NA	Fungi	Ascomycota	Dothideomycetes	Pleosporales
OTU1492	0	0	0	0	0	0	0	0	11	39	22	0	0	21	0	0	278	0	21	12	0	0	0	0	0	0	0	0	0	2	0	0	2	0	7	1	3	21	5	5	0	0	0	22	GS|98.0|GU911157|NA	Fungi	Basidiomycota	Agaricomycetes	Agaricales
OTU1493	0	0	0	0	0	0	0	0	0	0	0	421	0	0	0	0	0	0	0	0	0	0	0	0	0	0	0	0	0	0	0	1	0	0	0	24	0	0	0	7	6	0	0	0	GS|100.0|UDB035786|NA	Fungi	Basidiomycota	Agaricomycetes	Agaricales
OTU1494	0	0	0	0	0	0	2	0	0	22	21	0	0	0	0	0	0	0	0	0	0	0	1115	0	0	0	0	0	0	0	0	0	0	0	0	0	0	0	0	0	0	0	1	0	GS|97.5|KC215924|NA	Fungi	Ascomycota	Sordariomycetes	Hypocreales
OTU1495	0	0	0	0	0	2	0	10	1	4	2	8	0	0	0	0	3	649	39	50	0	0	0	0	0	4	0	0	0	0	0	0	0	0	0	0	0	8	5	0	0	0	0	0	US|0.9290|KX516521|SH1576421.08FU	Fungi	Ascomycota
OTU1496	0	0	0	0	0	0	0	0	0	0	3	0	0	0	0	0	0	30	0	0	0	0	0	0	0	0	0	0	0	0	0	0	0	0	0	1	0	327	697	0	0	0	0	92	GS|98.7|KC461308|NA	Fungi	Ascomycota	Sordariomycetes	Hypocreales
OTU1497	0	0	0	0	0	0	0	0	0	450	0	96	0	0	0	0	0	0	0	0	0	0	0	0	0	0	0	0	0	2	0	0	0	0	3	0	0	0	0	0	0	0	0	0	GS|98.9|KT122784|NA	Fungi	Basidiomycota	Tremellomycetes	Tremellales
OTU1498	0	0	0	0	0	4	0	0	0	0	0	0	0	0	0	0	0	0	0	0	0	3	0	0	0	0	0	0	0	0	0	0	0	456	0	0	0	0	0	0	0	0	0	3	US|0.9338|KT242358|NA	Fungi	Ascomycota	Dothideomycetes	Pleosporales
OTU1499	0	0	0	0	0	0	0	0	0	0	0	0	0	0	0	0	0	0	0	0	7	531	25	0	28	0	0	0	5	0	0	1	0	1	0	0	0	0	0	0	0	0	0	0	GSL|100.0|EF113583|NA	Fungi	Ascomycota	Sordariomycetes	Hypocreales
OTU1500	0	0	0	0	0	57	348	0	0	0	0	0	0	0	0	0	0	0	0	0	11	0	0	0	0	0	0	0	0	0	0	0	0	0	2	0	0	6	0	0	0	0	1	0	GDL|97.6|KY768186|NA	Fungi
OTU1501	0	0	0	0	0	0	0	0	0	0	0	0	0	504	0	0	0	0	0	0	0	0	0	0	0	0	0	0	0	0	0	0	0	1	0	0	0	0	0	0	0	0	0	0	US|0.9232|EU784217|NA	Fungi	Basidiomycota	Microbotryomycetes	Sporidiobolales
OTU1502	0	0	0	0	0	2	2	0	0	5	0	7	0	0	0	0	0	0	0	0	11	259	192	0	0	0	0	0	0	0	0	0	0	0	0	4	96	0	0	19	13	0	0	0	GS|100.0|MH450942|NA	Fungi	Basidiomycota	Microbotryomycetes	Sporidiobolales
OTU1503	0	0	0	0	1	0	0	0	0	0	0	0	87	88	25	0	322	0	40	2	0	0	0	0	0	19	0	0	0	66	0	0	0	0	0	0	0	0	0	0	0	0	0	0	GSL|100.0|FJ560721|SH1615619.08FU	Fungi	Ascomycota	Sordariomycetes	Sordariales
OTU1504	0	0	0	309	1	0	0	0	0	0	0	0	0	0	0	0	0	0	0	0	0	836	0	0	0	0	0	0	0	0	0	1	0	1	0	0	0	0	0	0	0	0	0	0	SS|0.9100|GU306315|NA	Fungi	Glomeromycota	Glomeromycetes	Glomerales
OTU1505	0	0	0	0	0	0	0	0	0	0	4	0	0	0	0	0	0	0	0	0	0	0	0	0	0	0	0	0	0	0	0	0	0	0	0	546	0	0	0	0	0	0	0	0	GS|97.0|JN890138|SH1554685.08FU	Fungi	Ascomycota	Leotiomycetes	Helotiales
OTU1506	0	0	0	0	0	0	0	0	0	0	0	0	0	0	0	0	0	0	0	0	0	0	0	0	0	0	0	0	0	0	0	2	0	0	36	29	0	0	0	424	0	0	1	0	GS|98.5|EF160070|NA	Fungi	Basidiomycota	Agaricomycetes	Sebacinales
OTU1507	402	464	0	19	0	0	0	0	15	0	0	37	0	0	0	0	0	0	0	7	11	3	0	0	0	0	2	2	0	0	0	0	0	0	11	1	0	21	0	12	0	0	0	0	GS|97.9|KU837580|NA	Fungi	Ascomycota	Eurotiomycetes	Eurotiales
OTU1508	0	0	0	0	0	0	0	0	0	0	0	0	0	0	0	0	0	0	0	0	0	0	0	0	0	0	0	0	2	0	0	0	0	0	0	12	355	0	0	4	24	0	0	0	GSL|100.0|DQ665264|SH1516592.08FU	Fungi	Ascomycota	Saccharomycetes	Saccharomycetales
OTU1509	0	0	0	0	0	0	0	0	1	0	0	0	0	0	0	0	442	0	4	12	0	0	0	0	0	0	0	0	0	0	0	0	0	0	0	0	0	0	0	0	0	0	0	0	US|0.9232|EU726284|NA	Fungi	Ascomycota	Dothideomycetes	Pleosporales
OTU1510	390	0	0	0	0	0	0	0	7	0	0	65	0	0	0	0	0	0	7	14	0	23	0	0	0	0	0	0	0	0	0	0	1	0	0	0	4	0	0	10	0	0	0	0	GS|100.0|MH791233|NA	Fungi	Ascomycota	Dothideomycetes	Pleosporales
OTU1511	0	0	0	0	0	0	0	0	0	0	0	0	146	101	57	109	23	0	50	9	0	2	0	0	0	0	0	0	0	0	0	0	0	0	0	0	0	0	0	0	0	0	0	0	GS|99.3|KX908668|NA	Fungi	Ascomycota	Dothideomycetes	Pleosporales
OTU1512	0	0	0	0	0	0	0	0	0	2	0	0	0	0	0	0	0	706	0	0	0	0	0	0	0	0	0	0	0	4	0	0	0	0	0	0	0	0	0	0	0	0	0	0	GS|97.6|JX359948|NA	Fungi	Basidiomycota	Microbotryomycetes	Sporidiobolales
OTU1513	0	0	0	0	0	0	0	0	0	0	0	0	0	0	0	3	0	0	0	0	0	0	0	459	0	0	0	0	0	0	0	0	0	0	0	2	0	0	0	0	0	0	0	0	GS|98.6|EU940205|NA	Fungi	Ascomycota	Dothideomycetes	Pleosporales
OTU1514	19	20	0	0	0	0	0	9	17	56	8	49	2	0	2	0	5	0	0	2	0	11	21	0	3	0	0	2	0	0	0	1	0	0	43	198	55	3	8	123	116	0	13	18	SS|1.0000|JN116714|SH1576422.08FU	Fungi	Ascomycota	Sordariomycetes
OTU1515	0	0	0	0	0	496	0	0	0	0	1	0	0	0	0	0	0	0	0	0	0	0	0	0	0	0	0	0	0	0	1	0	0	3	0	0	0	89	152	0	0	0	0	0	SS|0.8100|KY690142|NA	Fungi	Ascomycota	Sordariomycetes	Microascales
OTU1516	27	57	386	0	0	0	0	0	0	0	2	0	0	0	0	0	0	0	0	0	0	8	0	0	0	0	0	0	0	0	0	0	0	0	0	0	0	0	0	0	0	0	0	0	SS|0.9900|UDB014792|SH1555939.08FU	Fungi	Mucoromycota	Umbelopsidomycetes
OTU1517	0	0	0	0	1	0	0	0	3	0	0	33	444	0	0	0	0	0	0	0	0	2	0	0	2	0	0	0	0	0	0	0	1	0	0	4	51	0	0	1	7	0	0	0	GS|100.0|JX369415|NA	Fungi	Chytridiomycota	Rhizophydiomycetes	Rhizophydiales
OTU1518	0	0	0	0	0	0	0	0	0	0	0	0	0	0	0	0	0	0	0	0	0	0	0	0	0	0	0	0	0	0	0	0	0	1	0	0	0	0	0	0	0	407	0	0	GS|98.7|KP867568|NA	Fungi	Glomeromycota	Glomeromycetes	Glomerales
OTU1519	0	0	0	0	1	0	0	0	0	0	0	0	36	4	11	0	57	417	64	220	0	3	451	0	0	0	0	0	0	0	0	0	0	0	3	0	0	0	0	0	0	0	2	0	GS|100.0|UDB035118|SH1566859.08FU	Fungi	Ascomycota	Sordariomycetes	Hypocreales
OTU1520	0	0	0	0	0	0	0	0	10	0	2	254	0	0	0	0	0	8	5	51	0	2	0	0	0	0	0	0	0	0	0	0	0	0	13	12	55	29	34	8	0	0	18	37	GS|100.0|EU520622|NA	Fungi	Ascomycota	Dothideomycetes	Pleosporales
OTU1521	0	0	0	0	0	0	0	0	0	0	0	0	0	0	0	0	0	0	38	427	0	0	0	0	0	0	0	0	0	0	0	0	0	0	0	0	0	0	0	0	0	0	0	0	GS|100.0|EU940193|NA	Fungi	Ascomycota	Pezizomycetes	Pezizales
OTU1522	0	0	0	678	0	0	0	0	0	0	0	0	0	0	0	0	0	0	0	2	0	0	0	0	0	0	0	0	0	0	0	1	0	0	0	0	9	0	0	3	0	0	0	0	GS|98.0|GU310534|NA	Fungi	Ascomycota	Eurotiomycetes	Chaetothyriales
OTU1523	0	0	0	0	0	0	0	1	0	0	1	0	0	0	0	0	0	0	0	0	0	0	0	0	0	0	0	2	0	0	0	0	0	0	82	380	5	17	64	76	13	0	0	21	GS|99.3|M10392|NA	Fungi	Ascomycota	Eurotiomycetes	Eurotiales
OTU1524	139	555	0	0	0	0	0	0	1	0	0	25	0	0	0	0	0	0	0	12	0	6	0	0	0	0	0	2	0	0	0	0	0	0	0	0	0	0	0	1	0	0	0	0	GS|100.0|KU597318|SH1538433.08FU	Fungi	Ascomycota	Dothideomycetes	Mytilinidales
OTU1525	571	21	0	0	0	0	0	0	16	0	0	235	0	0	5	0	5	7	33	13	0	4	0	0	2	15	0	0	4	6	0	0	0	0	6	19	2	0	0	12	0	0	1	0	GS|97.1|KX193414|NA	Fungi	Ascomycota	Dothideomycetes	Capnodiales
OTU1526	0	0	0	0	0	0	0	1	0	136	5	13	4	0	0	0	0	0	0	0	0	0	0	0	0	0	0	0	0	0	0	0	0	0	6	102	0	117	56	12	21	0	101	85	GSL|100.0|KM213620|NA	Fungi	Ascomycota	Sordariomycetes	Hypocreales
OTU1527	519	175	120	313	0	0	0	0	4	20	0	0	0	0	0	0	2	0	12	0	57	6	0	0	58	0	10	60	2	0	3	166	1	0	1	0	0	179	0	0	0	0	0	0	SS|1.0000|JX545187|SH1179807.08FU	Fungi	Mucoromycota	Umbelopsidomycetes
OTU1528	0	0	0	0	0	0	0	0	0	0	0	0	0	0	0	0	0	0	0	0	0	0	0	0	0	0	0	0	0	0	0	0	0	1	43	0	24	0	0	68	0	347	0	0	GS|97.9|JQ818172|NA	Fungi	Ascomycota	Sordariomycetes	Glomerellales
OTU1529	0	0	0	0	0	0	0	0	4	13	16	263	0	0	0	0	0	0	48	10	0	0	3	0	0	0	0	0	0	0	0	1	0	0	16	2	11	0	4	7	11	0	4	17	GS|99.6|KX193931|NA	Fungi	Basidiomycota	Agaricomycetes	Agaricales
OTU1530	0	0	0	0	0	2	0	45	5	0	0	0	242	641	75	91	0	308	4	18	0	38	0	0	0	0	4	0	23	0	0	0	1	6	0	0	0	2	0	0	0	0	0	68	GS|98.7|KP125818|NA	Fungi	Basidiomycota	Agaricomycetes	Thelephorales
OTU1531	0	0	0	0	0	0	0	0	0	0	0	0	0	0	0	0	0	0	0	0	0	0	0	0	0	269	0	0	0	292	0	0	0	0	0	0	0	0	0	0	0	0	0	0	SS|0.9400|JX377348|NA	Fungi	Ascomycota	Eurotiomycetes	Eurotiales
OTU1532	0	0	0	0	1	5	4	2	35	46	6	76	0	0	0	0	0	15	4	0	0	0	0	0	0	0	0	0	0	0	0	1	1	0	12	13	71	3	28	24	35	2	202	54	GS|100.0|KU846464|SH1561012.08FU	Fungi	Ascomycota	Sordariomycetes	Hypocreales
OTU1533	0	0	0	0	0	0	0	1	0	0	0	5	0	0	0	3	0	0	0	0	0	0	0	0	0	0	0	0	0	0	0	1	0	0	3	0	48	0	0	0	0	393	0	585	US|0.9354|KT242532|NA	Fungi	Ascomycota	Sordariomycetes	Hypocreales
OTU1534	0	0	0	0	0	0	0	2	0	0	0	33	0	65	0	321	0	0	0	8	0	0	0	0	0	0	0	0	0	0	0	0	0	0	0	1	0	0	0	0	0	0	0	0	US|0.9025|JX333060|NA	Fungi	Ascomycota	Saccharomycetes	Saccharomycetales
OTU1535	0	0	0	0	2	0	0	0	0	0	0	0	0	0	0	0	0	0	0	0	0	0	0	0	0	0	0	0	0	0	0	0	4	0	0	0	59	0	0	214	681	0	0	0	SS|1.0000|JQ247533|NA	Fungi	Basidiomycota	Agaricomycetes	Auriculariales
OTU1536	0	0	0	0	0	0	0	0	0	0	0	0	5	422	99	0	0	0	0	0	0	0	0	0	0	2	0	0	0	0	0	0	0	0	0	0	0	0	0	0	0	0	0	0	US|0.9090|MF481923|NA	Fungi	Ascomycota	Saccharomycetes	Saccharomycetales
OTU1537	0	0	0	0	0	0	0	0	52	263	47	496	0	2	0	0	0	0	9	3	0	0	0	0	0	0	0	0	0	0	1	1	0	1	59	15	145	0	0	62	5	907	0	9	GS|100.0|KU556591|SH1616085.08FU	Fungi	Mucoromycota	Mucoromycetes	Mucorales
OTU1538	0	0	0	0	0	0	0	0	0	0	0	0	0	0	0	0	13	398	50	26	0	0	0	0	0	0	0	0	0	2	0	0	0	0	0	0	0	0	0	0	0	0	0	0	GS|100.0|JX339681|NA	Fungi	Ascomycota	Sordariomycetes	Coniochaetales
OTU1539	0	0	0	0	0	0	0	0	0	0	3	0	0	0	0	0	13	246	138	6	0	0	0	0	0	0	0	0	0	0	1	0	0	10	4	0	0	0	0	0	0	0	0	0	GS|100.0|JX390547|NA	Fungi	Ascomycota	Sordariomycetes	Sordariales
OTU1540	0	0	0	0	0	0	0	0	0	0	0	0	0	0	0	2	0	0	0	0	5	50	0	475	0	0	0	0	0	0	0	0	0	0	0	1	0	0	0	0	0	0	0	0	GS|98.6|KP867232|NA	Fungi	Glomeromycota	Paraglomeromycetes	Paraglomerales
OTU1541	30	16	0	0	0	11	7	6	38	34	2	67	32	62	51	0	5	66	30	10	0	2	16	0	0	0	0	15	0	0	0	0	0	1	5	9	0	152	178	8	0	0	9	64	GSL|100.0|KY950519|SH1593870.08FU	Fungi	Basidiomycota	Agaricomycetes	Agaricales
OTU1542	0	0	0	4	0	0	0	0	9	15	8	871	0	0	0	0	0	0	0	3	0	0	3	0	0	0	0	0	0	0	0	2	0	0	0	2	0	11	0	0	4	0	13	24	GS|99.7|MG826913|SH1144360.08FU	Fungi	Ascomycota	Sordariomycetes	Hypocreales
OTU1543	16	3	0	0	0	0	2	0	2	31	2	39	0	0	0	0	0	0	23	8	25	30	188	8	0	0	0	0	6	0	0	1	0	0	20	7	10	18	17	9	13	0	3	65	GS|98.2|KU536170|NA	Fungi	Ascomycota	Leotiomycetes	Helotiales
OTU1544	0	0	0	0	0	0	0	0	0	0	0	0	154	224	38	2	8	0	0	0	0	0	0	0	0	14	0	0	0	0	0	0	0	0	0	0	0	0	0	0	0	0	0	0	GS|99.3|JX368744|NA	Fungi	Ascomycota	Eurotiomycetes	Onygenales
OTU1545	0	0	0	0	0	0	0	0	0	0	0	0	0	2	0	0	0	0	0	0	0	734	0	0	0	0	0	0	0	0	0	0	0	2	0	0	0	0	0	0	0	2	0	0	SS|0.9700|KT242332|NA	Fungi	Glomeromycota	Glomeromycetes	Glomerales
OTU1546	0	0	0	0	0	0	0	0	0	0	0	0	0	0	0	0	2	21	207	522	0	0	0	0	0	0	0	0	0	0	0	2	0	0	0	0	0	0	0	2	0	0	0	0	GS|100.0|KU536701|NA	Fungi	Ascomycota
OTU1547	14	0	0	0	3	5	2	21	1	2	0	243	0	0	0	0	0	0	0	2	4	0	2	0	0	0	0	0	2	0	0	0	0	0	6	43	277	0	11	162	486	22	7	26	GS|100.0|KY768137|NA	Fungi	Ascomycota	Dothideomycetes	Pleosporales
OTU1548	0	0	0	0	1	0	0	0	0	4	0	0	0	0	2	0	0	5	0	0	0	0	0	0	0	0	0	0	0	0	0	0	2	0	75	3	0	0	0	1	366	0	1	2	GS|98.8|GU968424|NA	Fungi	Ascomycota	Dothideomycetes	Botryosphaeriales
OTU1549	0	0	0	0	0	0	0	0	0	0	0	0	0	81	144	0	0	140	0	0	0	0	0	0	0	0	0	0	0	0	0	0	0	0	1	0	0	0	0	0	0	0	0	0	GS|100.0|MF444159|SH1184577.08FU	Fungi	Ascomycota	Dothideomycetes	Pleosporales
OTU1550	8	0	0	0	0	0	0	0	0	0	10	418	0	0	0	5	0	0	0	4	0	0	0	0	0	0	0	0	0	0	0	0	0	0	2	1	0	0	0	1	2	0	4	80	GS|100.0|JQ926165|NA	Fungi	Ascomycota	Sordariomycetes	Hypocreales
OTU1551	108	144	0	0	0	0	0	0	0	0	0	9	0	0	0	0	0	0	16	5	0	0	0	0	336	3	3	0	205	32	0	0	9	1	0	0	13	0	0	1	0	0	0	0	GS|100.0|MG551558|NA	Fungi	Ascomycota	Dothideomycetes	Dothideales
OTU1552	0	0	0	3	0	0	0	17	108	43	2	783	0	0	0	0	0	0	0	3	172	3	63	196	0	3	0	6	4	0	0	2	2	4	4	127	37	62	41	64	4	0	86	16	GS|99.5|KX776995|NA	Fungi	Ascomycota	Sordariomycetes	Hypocreales
OTU1553	0	0	0	0	0	0	0	0	7	11	0	0	0	41	0	0	0	0	0	0	0	0	0	0	0	0	4	0	0	0	0	0	11	0	515	0	59	39	54	0	5	0	21	78	GS|99.3|JX388391|NA	Fungi	Ascomycota	Sordariomycetes	Sordariales
OTU1554	800	12	0	0	0	0	0	0	7	0	0	107	0	0	0	0	3	0	17	11	0	14	0	0	0	0	0	0	0	0	0	0	0	0	0	1	3	0	0	0	0	0	0	0	GS|98.6|EU107993|NA	Fungi	Basidiomycota	Agaricomycetes	Sebacinales
OTU1555	0	0	0	0	1	0	0	1	0	0	0	40	0	0	0	0	0	0	0	0	0	0	0	0	3	83	0	222	0	0	1	215	201	0	0	0	0	0	0	0	0	0	0	0	GS|98.5|M10392|NA	Fungi	Ascomycota	Eurotiomycetes	Eurotiales
OTU1556	0	0	0	0	0	0	2	0	0	0	0	0	0	0	2	0	0	0	0	0	0	0	838	0	0	0	0	0	0	0	0	0	0	0	1	0	0	0	0	0	0	0	1	0	GS|97.3|JN641793|NA	Fungi	Ascomycota	Lecanoromycetes	Teloschistales
OTU1557	0	0	0	0	0	0	0	0	0	0	0	0	0	0	0	0	452	0	0	0	0	0	0	0	0	0	0	0	0	0	0	0	0	0	0	0	0	0	0	0	0	0	0	0	GS|99.3|JX329984|NA	Fungi	Ascomycota	Orbiliomycetes	Orbiliales
OTU1558	0	0	0	0	0	0	0	0	0	8	0	0	0	0	0	0	0	0	0	0	0	0	0	0	0	0	0	0	0	0	1	0	0	0	0	4	15	229	120	33	0	0	2	57	GS|97.9|KY690145|NA	Fungi	Ascomycota	Sordariomycetes	Hypocreales
OTU1559	0	0	0	211	0	0	0	0	1	0	0	0	0	0	2	0	5	4	3	7	0	3	3	0	2	17	27	45	189	13	34	126	50	10	0	14	0	0	0	2	0	0	0	0	GS|100.0|KF800350|SH1647401.08FU	Fungi	Ascomycota	Dothideomycetes	Venturiales
OTU1560	0	0	0	372	0	0	0	0	0	0	0	2	0	0	0	0	0	0	0	0	0	0	0	0	0	0	0	0	0	0	0	0	0	0	0	0	0	0	0	3	0	0	0	0	SS|0.9800|AY969741|NA	Fungi	Ascomycota	Geoglossomycetes	Geoglossales
OTU1561	0	0	0	0	0	0	0	0	264	362	86	9	0	0	0	0	0	0	0	0	0	0	0	0	0	0	0	0	0	3	0	0	0	0	0	0	0	0	2	0	0	0	0	0	GS|99.3|AF400751|NA	Fungi	Ascomycota	Sordariomycetes	Hypocreales
OTU1562	53	415	167	0	0	0	0	0	0	0	0	0	0	0	0	0	0	0	0	4	23	0	0	0	0	0	0	0	0	0	2	0	0	0	0	0	0	67	0	0	0	0	0	0	US|0.9320|JQ081477|SH1150212.08FU	Fungi	Ascomycota	Sordariomycetes	Hypocreales
OTU1563	0	0	0	0	0	0	0	0	3	0	0	0	0	0	0	0	398	0	0	0	0	0	0	0	0	0	0	0	0	0	0	0	0	0	0	0	0	0	0	0	7	0	0	0	GS|99.6|FJ386899|NA	Fungi	Basidiomycota	Agaricomycetes	Agaricales
OTU1564	5	8	0	0	0	0	0	0	1	0	0	0	47	108	365	0	0	7	10	7	8	325	37	20	0	0	3	0	0	0	1	0	0	0	1	0	0	0	0	0	0	0	1	0	GS|100.0|JX340988|NA	Fungi	Ascomycota	Sordariomycetes	Coniochaetales
OTU1565	0	0	0	0	0	0	3	0	0	354	0	6	0	0	0	0	0	0	0	0	0	0	0	0	0	0	0	0	0	0	0	0	0	2	0	0	0	13	5	0	0	0	49	2	GS|99.3|HQ117851|SH1178326.08FU	Fungi	Ascomycota	Sordariomycetes	Diaporthales
OTU1566	0	0	0	0	0	0	0	1	0	0	0	0	167	152	17	191	2	0	0	5	0	0	0	0	0	0	0	0	64	0	0	0	0	0	1	0	0	0	0	0	0	0	0	0	GS|100.0|MG206870|NA	Fungi	Ascomycota	Sordariomycetes	Hypocreales
OTU1567	11	2	0	0	0	6	4	0	2	0	17	19	0	9	0	0	64	99	51	11	23	7	6	4	0	4	0	0	0	3	0	0	0	0	5	6	3	39	23	8	5	0	39	67	GS|100.0|JN675351|NA	Fungi	Ascomycota	Dothideomycetes	Pleosporales
OTU1568	0	0	0	0	0	0	0	3	0	0	0	4	0	0	0	0	0	0	0	4	0	0	0	0	0	0	0	0	0	0	0	0	0	0	0	0	0	0	4	0	0	0	0	380	US|0.9232|JX367165|NA	Fungi	Ascomycota	Sordariomycetes	Hypocreales
OTU1569	0	0	0	0	0	159	706	0	0	0	0	0	0	0	0	0	0	0	0	0	5	0	0	0	0	0	0	0	0	0	0	0	0	0	5	0	0	32	0	0	0	0	1	0	GS|100.0|KU839617|NA	Fungi	Ascomycota	Eurotiomycetes
OTU1570	0	463	0	0	0	0	0	0	0	0	0	0	0	0	0	0	0	0	0	0	0	0	0	0	0	0	0	0	0	2	0	0	0	0	0	0	0	0	0	0	0	0	5	0	GS|100.0|JX373665|NA	Fungi	Ascomycota	Dothideomycetes	Tubeufiales
OTU1571	0	0	0	0	0	0	0	59	174	24	0	0	0	0	0	0	0	0	0	0	0	0	0	0	0	0	0	0	6	0	0	0	0	0	5	1	0	0	0	16	9	158	0	0	US|0.9385|MF569851|NA	Fungi	Ascomycota	Sordariomycetes	Hypocreales
OTU1572	0	0	0	0	0	0	0	0	0	0	0	0	0	0	0	0	0	0	0	0	0	0	0	0	0	48	395	0	0	0	0	0	7	0	0	0	0	0	0	0	0	0	1	0	GS|98.6|JX370161|NA	Fungi	Ascomycota	Eurotiomycetes	Verrucariales
OTU1573	0	0	0	0	0	4	12	162	5	0	0	0	0	0	0	0	2	18	517	0	0	0	0	0	0	11	0	0	0	0	1	0	0	0	0	1	0	0	9	0	0	0	33	6	GS|100.0|JQ926165|NA	Fungi	Ascomycota	Sordariomycetes	Hypocreales
OTU1574	0	2	0	0	0	6	6	3	1	32	33	46	0	0	0	0	21	345	52	69	0	3	0	6	0	0	0	4	3	16	0	3	0	0	428	35	0	3	8	1	7	48	2	27	GSL|100.0|EU480703|SH1644392.08FU	Fungi	Ascomycota	Sordariomycetes	Glomerellales
OTU1575	0	0	0	0	0	0	0	0	0	0	7	0	0	7	14	0	0	0	0	8	0	0	2	0	0	0	0	0	0	0	0	0	0	0	2	2	16	22	31	1	18	0	1049	0	GS|97.8|KU512673|NA	Fungi	Ascomycota	Sordariomycetes	Diaporthales
OTU1576	55	313	25	0	0	3	0	0	0	6	0	0	0	0	0	0	0	0	0	0	0	0	0	0	0	0	0	0	0	0	0	0	0	0	0	0	0	0	0	0	0	0	0	0	GS|98.0|JF691080|SH1237365.08FU	Fungi	Ascomycota	Eurotiomycetes	Chaetothyriales
OTU1577	0	0	0	0	0	2	0	0	0	0	0	0	6	402	0	0	0	0	0	0	0	0	0	0	0	0	0	2	0	0	0	0	0	0	0	0	0	0	0	0	0	0	0	0	SS|0.9400|JX365902|NA	Fungi	Ascomycota	Sordariomycetes	Hypocreales
OTU1578	0	359	22	0	0	0	0	0	0	0	1	0	0	0	0	0	0	0	0	0	0	0	0	0	0	0	0	0	0	0	0	0	0	0	0	0	0	0	0	0	0	0	0	0	US|0.9338|MF571273|NA	Fungi	Ascomycota	Sordariomycetes	Hypocreales
OTU1579	0	0	0	0	0	0	0	0	0	0	0	0	0	0	0	0	0	337	11	24	7	0	0	0	0	0	0	0	0	0	0	0	0	0	0	0	0	0	0	0	0	0	0	0	US|0.9090|MF484824|NA	Fungi	Basidiomycota	Microbotryomycetes	Sporidiobolales
OTU1580	0	0	0	0	12	0	0	0	0	0	0	0	868	4	0	7	0	0	0	0	8	0	0	0	12	0	0	0	12	0	0	0	6	0	0	0	0	0	0	0	15	0	0	0	GS|98.9|KY940504|SH1650726.08FU	Fungi	Ascomycota	Sordariomycetes	Diaporthales
OTU1581	0	0	0	0	0	0	0	63	0	4	0	0	0	2	0	0	0	0	0	0	17	671	10	0	102	5	0	54	9	0	2	0	0	1	0	1	0	18	0	0	0	0	4	0	GS|100.0|HQ596908|SH1648928.08FU	Fungi	Ascomycota	Sordariomycetes	Xylariales
OTU1582	0	0	0	0	0	0	0	0	3	0	0	0	0	0	0	0	3	0	0	0	0	51	0	0	3	0	0	0	0	0	0	168	0	0	0	6	423	0	0	64	0	0	0	0	GS|100.0|JX382480|NA	Fungi
OTU1583	0	0	0	0	0	0	0	27	1	0	0	0	0	0	0	0	17	120	4	293	0	0	0	0	0	0	2	0	0	0	0	2	0	0	0	0	0	0	0	0	0	0	0	0	GS|99.3|GQ921735|SH1231853.08FU	Fungi	Ascomycota	Dothideomycetes	Capnodiales
OTU1584	0	0	0	0	0	0	0	0	0	3	2	0	0	0	0	0	34	419	244	127	0	0	0	0	0	0	0	0	0	0	0	0	0	0	0	0	0	0	0	0	0	0	0	0	GS|97.0|MG807330|NA	Fungi	Ascomycota	Sordariomycetes	Glomerellales
OTU1585	0	0	0	0	0	0	0	0	1	0	0	0	0	0	3	3	2	0	0	0	0	0	0	0	30	6	18	0	516	0	1	0	148	169	1	0	0	0	0	0	0	0	31	0	GSL|100.0|AY842399|NA	Fungi	Ascomycota	Dothideomycetes	Pleosporales
OTU1586	0	0	0	0	0	0	0	0	0	3	1	4	0	0	0	0	0	0	0	0	0	0	0	0	0	0	0	0	0	0	0	0	0	0	9	0	0	3	0	0	3	328	0	6	GS|100.0|MH211686|NA	Fungi	Basidiomycota	Agaricomycetes	Agaricales
OTU1587	0	0	0	0	0	0	0	0	259	24	871	0	0	0	0	0	0	0	8	0	0	0	0	0	0	0	0	3	0	0	1	0	0	0	0	0	0	0	4	0	0	0	0	0	US|0.9320|KX899481|NA	Fungi	Basidiomycota	Microbotryomycetes	Sporidiobolales
OTU1588	42	157	132	629	0	0	0	0	0	0	0	0	0	0	0	0	0	0	0	0	12	0	0	0	0	0	0	0	0	0	0	0	0	0	0	0	0	43	0	0	0	0	0	0	US|0.9397|MF571524|NA	Fungi	Ascomycota	Sordariomycetes	Hypocreales
OTU1589	2	14	0	0	0	7	2	2	3	8	0	16	0	2	6	0	0	15	6	2	0	0	0	0	0	625	0	16	0	188	0	2	0	1	2	1	0	11	8	1	14	0	22	34	GS|100.0|MF511135|NA	Fungi	Basidiomycota	Agaricomycetes	Agaricales
OTU1590	0	0	0	0	0	0	0	1	2	0	3	0	0	0	0	0	0	0	0	0	0	0	2	0	0	0	0	0	0	0	0	0	0	0	27	11	38	51	80	21	2	244	21	412	GS|100.0|M10392|NA	Fungi	Ascomycota	Eurotiomycetes	Eurotiales
OTU1591	0	0	0	358	0	0	0	0	0	0	0	0	0	0	0	0	0	0	0	0	0	0	0	0	0	0	0	0	0	0	0	1	0	0	0	0	0	0	0	0	0	0	0	0	GS|99.3|EU940188|NA	Fungi	Ascomycota	Leotiomycetes	Helotiales
OTU1592	0	0	0	0	0	0	0	0	0	0	0	0	0	0	0	2	0	0	0	0	0	0	0	2	0	0	0	0	0	0	0	0	0	0	27	367	28	0	0	17	27	0	0	0	GS|98.5|KU837978|NA	Fungi	Ascomycota	Sordariomycetes
OTU1593	0	0	0	0	0	0	0	0	0	0	0	3	0	0	0	0	191	18	130	141	0	0	0	0	0	0	0	0	0	0	0	1	0	0	0	0	0	0	0	0	0	0	0	0	US|0.9045|MF483131|NA	Fungi	Ascomycota	Sordariomycetes	Hypocreales
OTU1594	0	0	0	0	0	0	0	0	53	368	122	0	0	0	0	0	0	0	0	0	0	0	0	0	0	0	0	0	0	0	0	0	0	0	0	0	0	2	0	0	0	0	14	0	GS|100.0|JQ926165|NA	Fungi	Ascomycota	Sordariomycetes	Hypocreales
OTU1595	0	0	0	0	0	0	0	0	0	0	0	0	0	0	0	0	0	0	0	0	0	0	0	0	0	0	0	0	0	0	0	0	0	0	3	1	168	0	0	240	0	0	0	0	GS|99.3|JX361899|NA	Fungi	Ascomycota	Eurotiomycetes	Onygenales
OTU1596	0	0	0	0	0	0	0	0	1	5	1	36	0	0	0	0	0	0	0	0	0	0	0	0	0	0	0	0	0	0	0	0	0	3	1	2	0	33	19	1	0	359	0	47	GS|100.0|JX380024|NA	Fungi	Ascomycota	Dothideomycetes	Pleosporales
OTU1597	0	0	0	0	0	3	0	0	0	0	0	0	0	2	0	0	0	0	0	0	0	0	0	0	0	0	0	0	0	0	0	0	0	0	0	0	0	0	0	0	0	419	0	133	US|0.8292|KT222377|SH1245670.08FU	Fungi	Ascomycota	Orbiliomycetes
OTU1598	0	0	0	0	0	0	0	0	1	0	0	0	0	0	0	0	4	0	0	0	0	0	0	0	0	0	0	0	536	0	0	0	0	0	0	0	0	0	0	0	0	0	0	0	GS|99.2|JX342661|NA	Fungi	Mortierellomycota
OTU1599	0	0	0	0	0	0	0	0	0	0	0	0	84	24	268	0	0	0	0	0	0	0	0	0	0	0	0	0	0	0	0	0	0	0	1	0	0	0	0	0	0	0	2	0	US|0.9385|KT728219|SH1538435.08FU	Fungi	Ascomycota	Dothideomycetes	Pleosporales
OTU1600	72	28	3	0	0	2	0	0	20	15	101	18	19	0	33	4	0	4	0	7	0	0	0	0	0	164	3	0	0	212	0	1	0	0	1	4	0	4	6	2	0	0	1	13	GS|99.0|GU054146|SH1173492.08FU	Fungi	Basidiomycota	Agaricomycetes	Trechisporales
OTU1601	0	0	0	0	0	0	0	0	0	0	0	0	0	0	0	0	0	0	0	0	0	0	0	0	0	0	0	0	0	375	0	0	0	0	0	0	0	0	0	0	0	0	0	0	GS|99.7|KY322099|NA	Fungi	Ascomycota
OTU1602	38	21	385	0	0	0	0	0	0	0	2	0	0	0	0	0	0	0	4	0	0	0	0	0	0	0	0	0	0	0	1	0	0	0	0	0	0	0	0	0	0	0	0	0	GS|98.7|JX372379|NA	Fungi	Ascomycota	Dothideomycetes	Capnodiales
OTU1603	35	9	0	0	0	4	2	4	0	0	0	0	0	3	3	36	0	0	0	2	0	0	0	0	126	2	0	0	67	43	0	0	2	384	2	2	0	0	0	1	0	2	5	0	GS|100.0|JX389077|NA	Fungi	Ascomycota	Dothideomycetes	Dothideales
OTU1604	0	0	0	0	0	0	0	25	1	0	0	10	0	0	18	0	5	0	0	0	0	0	0	0	0	0	0	0	0	0	0	1	0	0	0	321	50	0	2	7	0	0	0	18	GS|97.4|GU136202|NA	Fungi	Basidiomycota	Agaricomycetes	Agaricales
OTU1605	2	0	0	5	2	0	0	0	37	37	3	6	0	0	0	0	0	0	69	0	9	0	0	0	411	0	4	12	0	0	124	0	1	0	5	0	0	0	0	1	0	0	13	0	GSL|100.0|EU082780|NA	Fungi	Mucoromycota	Mucoromycetes	Mucorales
OTU1606	0	0	0	0	0	0	0	96	0	6	0	0	0	0	0	0	0	0	495	0	0	0	0	0	0	0	0	0	198	0	0	0	0	0	1	1	0	0	2	0	0	0	0	0	GS|100.0|MH474192|NA	Fungi	Mortierellomycota	Mortierellomycetes	Mortierellales
OTU1607	0	0	0	0	0	0	0	0	1	0	0	0	2	0	0	0	0	0	0	0	0	0	0	0	315	0	9	0	283	0	0	0	17	78	0	1	0	0	0	0	0	0	0	0	GS|100.0|AB704892|NA	Fungi	Basidiomycota	Ustilaginomycetes	Ustilaginales
OTU1608	413	167	0	0	0	0	0	0	0	0	0	39	0	0	0	0	0	0	0	0	0	0	0	0	0	0	0	0	0	0	0	0	0	0	0	0	0	0	0	2	0	0	0	0	SS|0.9300|KX899488|NA	Fungi	Basidiomycota	Agaricomycetes	Agaricales
OTU1609	0	0	0	0	0	0	0	0	7	0	4	3	0	0	0	0	4	0	15	2	0	0	0	0	0	0	0	0	0	0	0	0	0	0	0	0	442	0	0	8	0	0	1	0	GS|97.0|JX385702|NA	Fungi	Ascomycota	Eurotiomycetes	Onygenales
OTU1610	0	0	0	0	0	28	30	196	0	9	8	34	0	0	2	10	0	0	0	0	0	137	84	10	0	0	0	0	0	0	0	1	0	0	0	6	17	19	10	10	0	0	8	62	GDL|100.0|LS484093|NA	Fungi	Ascomycota	Dothideomycetes	Pleosporales
OTU1611	0	0	0	0	29	461	87	6	0	0	0	0	0	3	0	0	0	0	0	0	0	0	0	0	0	0	0	0	0	0	0	0	0	1	0	0	0	0	0	0	0	0	0	0	GS|99.3|M10392|NA	Fungi	Ascomycota	Eurotiomycetes	Eurotiales
OTU1612	0	0	0	0	0	0	0	0	15	0	0	0	29	206	55	506	0	8	0	7	0	392	0	0	12	0	47	76	144	0	0	0	76	15	0	1	4	0	0	0	0	0	0	0	GS|100.0|JX387467|NA	Fungi	Ascomycota	Dothideomycetes	Tubeufiales
OTU1613	0	0	0	0	0	0	0	0	1	0	0	92	0	0	0	0	2	0	0	0	0	0	0	0	0	0	0	0	0	0	0	2	0	0	82	31	129	0	0	41	16	2	0	0	GS|100.0|LC341298|SH1635120.08FU	Fungi	Ascomycota	Sordariomycetes	Microascales
OTU1614	0	0	0	0	0	0	0	0	0	0	351	318	0	0	0	0	0	0	0	0	0	21	271	17	0	0	0	0	0	0	1	0	0	0	1	0	0	0	0	0	0	0	0	9	GDL|100.0|KT728218|NA	Fungi	Ascomycota	Sordariomycetes	Hypocreales
OTU1615	0	0	0	0	0	0	0	0	0	0	1	0	0	0	0	0	0	0	466	0	0	0	0	0	0	0	0	0	0	0	1	0	0	0	0	0	0	0	0	0	0	0	0	0	SS|1.0000|KX195881|NA	Fungi	Rozellomycota
OTU1616	116	192	196	0	0	0	0	0	0	0	3	0	0	0	0	0	0	0	0	0	17	0	0	0	2	0	0	0	0	0	0	0	0	0	0	0	0	22	0	0	0	0	0	0	US|0.9119|KX899481|NA	Fungi	Basidiomycota	Microbotryomycetes	Sporidiobolales
OTU1617	0	0	0	0	1	0	0	0	0	0	0	0	0	0	0	0	0	0	0	0	0	2	0	0	15	0	24	0	397	3	0	0	0	0	0	0	0	0	0	0	0	0	0	0	GSL|100.0|KM107823|NA	Fungi	Basidiomycota	Tremellomycetes	Tremellales
OTU1618	0	0	0	0	0	5	5	6	17	179	20	71	0	0	2	0	0	3	0	0	0	0	0	0	0	0	0	0	0	0	0	0	0	0	1	0	9	5	16	1	5	0	1	24	GS|100.0|KF988381|SH1177730.08FU	Fungi	Basidiomycota	Agaricomycetes	Geastrales
OTU1619	0	0	0	325	0	0	0	0	0	0	0	0	0	0	0	0	0	0	0	2	0	0	0	0	0	0	0	0	0	0	0	0	0	0	0	0	0	0	0	0	0	0	0	0	US|0.9690|KT243036|NA	Fungi	Chytridiomycota
OTU1620	0	0	0	0	0	0	0	0	25	85	0	90	0	0	0	0	0	0	0	0	0	0	0	0	0	0	0	0	0	0	0	0	0	0	2	0	0	0	155	0	0	0	0	36	GS|100.0|JQ260808|SH1244334.08FU	Fungi	Ascomycota	Pezizomycetes	Pezizales
OTU1621	2	4	0	0	0	0	4	8	24	43	7	268	2	0	0	0	0	16	0	3	5	3	0	0	0	0	0	0	0	0	0	1	0	0	56	8	18	62	41	8	124	0	5	249	GS|100.0|GU322444|SH1541143.08FU	Fungi	Ascomycota	Sordariomycetes	Xylariales
OTU1622	13	499	203	0	0	0	0	0	0	51	1	0	0	0	0	0	0	3	0	0	61	0	0	0	0	0	0	0	0	0	2	0	0	0	11	5	0	164	0	10	0	0	0	0	GS|99.6|KX909018|SH1157385.08FU	Fungi	Ascomycota	Dothideomycetes	Pleosporales
OTU1623	0	0	0	15	0	0	6	3	16	0	7	26	0	0	0	2	19	0	20	35	0	2	3	220	0	0	0	3	0	0	0	13	0	0	0	245	5	31	4	1	0	0	0	27	GSL|100.0|KY778229|NA	Fungi	Ascomycota	Sordariomycetes	Ophiostomatales
OTU1624	0	0	0	366	0	0	0	0	0	0	0	0	0	0	0	0	0	0	0	0	0	0	0	0	0	0	0	16	0	0	0	1	0	0	0	0	0	0	0	0	0	0	0	0	US|0.9119|FJ827725|SH1236810.08FU	Fungi	Ascomycota	Dothideomycetes	Pleosporales
OTU1625	0	0	0	0	0	2	0	0	0	0	1	0	0	0	0	0	104	350	123	36	0	0	0	0	0	0	0	0	0	2	1	1	0	0	0	0	0	2	0	16	0	24	0	0	GSL|100.0|MH063167|SH1549544.08FU	Fungi	Ascomycota	Dothideomycetes	Venturiales
OTU1626	0	0	0	0	0	0	0	0	5	30	0	0	0	0	0	0	0	0	0	0	0	0	0	0	0	0	0	0	0	0	0	0	0	0	42	0	0	0	0	0	0	319	0	0	GS|100.0|JX330767|NA	Fungi	Ascomycota	Sordariomycetes	Xylariales
OTU1627	0	0	0	0	0	3	14	0	0	0	0	0	13	272	0	0	30	55	0	0	0	0	0	0	0	3	6	10	11	2	1	0	42	0	0	2	0	0	0	0	0	0	0	0	US|0.9299|JQ004736|NA	Fungi	Ascomycota	Sordariomycetes	Hypocreales
OTU1628	0	0	0	0	0	0	0	0	0	8	0	0	0	0	0	0	0	0	0	0	0	0	2	0	3	120	180	0	0	0	0	45	53	0	0	0	0	0	0	0	0	0	0	0	GSL|100.0|MH166851|NA	Fungi	Basidiomycota	Tremellomycetes	Trichosporonales
OTU1629	0	0	0	0	0	0	0	0	1	0	0	0	0	0	164	0	135	290	38	46	0	0	0	0	0	0	0	0	0	0	0	0	0	0	32	0	0	0	0	1	0	0	1	0	GS|97.4|KX194333|NA	Fungi	Ascomycota	Orbiliomycetes	Orbiliales
OTU1630	0	0	0	0	0	0	0	0	0	0	0	0	0	0	0	0	0	0	0	0	0	0	0	0	0	0	0	0	0	0	0	0	0	0	0	5	0	0	0	1	415	0	0	71	GS|100.0|JX373665|NA	Fungi	Ascomycota	Dothideomycetes	Pleosporales
OTU1631	797	573	1540	397	938	24	26	263	437	296	523	987	28	39	21	274	7	6	19	18	80	2016	5725	3	90	4773	1090	1686	675	1722	15	433	666	13	299	496	628	187	189	292	1660	202	1312	3284	GS|100.0|MG200125|NA	Fungi	Ascomycota	Sordariomycetes	Sordariales
OTU1632	0	0	0	0	0	0	0	1	64	0	13	111	9	0	5	0	0	0	5	0	0	0	9	0	0	0	0	0	49	0	0	0	0	0	29	32	38	61	145	16	0	51	10	85	GS|100.0|LN912246|NA	Fungi	Ascomycota	Sordariomycetes	Hypocreales
OTU1633	26	0	372	0	0	0	0	0	0	0	1	0	0	0	0	0	0	0	0	0	3	0	0	0	0	0	0	0	0	0	0	0	0	0	3	0	0	19	2	0	0	0	0	0	GS|100.0|JX386610|NA	Fungi	Ascomycota	Dothideomycetes	Pleosporales
OTU1634	0	0	0	0	0	0	0	0	0	0	1	45	0	0	0	0	65	335	236	339	0	0	0	0	0	34	0	0	0	0	2	0	0	0	0	0	0	0	0	2	0	0	0	0	GS|100.0|KU195535|SH1238634.08FU	Fungi	Ascomycota	Sordariomycetes
OTU1635	0	0	0	0	0	0	0	0	0	0	0	0	0	0	0	0	0	0	0	348	0	0	0	0	0	0	0	0	0	0	0	0	0	0	0	0	0	0	0	0	0	0	0	0	US|0.9034|JX387171|NA	Fungi	Basidiomycota	Microbotryomycetes	Sporidiobolales
OTU1636	0	0	0	0	0	0	0	0	1	0	0	0	0	0	0	0	5	0	0	0	0	0	0	0	0	0	0	0	2	0	0	0	0	0	7	50	852	5	6	157	4	0	0	30	GS|98.5|JX366080|NA	Fungi	Ascomycota	Sordariomycetes	Hypocreales
OTU1637	0	0	0	0	1	0	0	0	5	3	0	0	0	0	0	0	0	0	7	0	0	0	0	0	10	83	228	76	0	5	2	0	186	0	0	6	6	0	0	1	0	0	0	0	GS|99.3|MF996759|SH1540573.08FU	Fungi	Ascomycota	Eurotiomycetes	Onygenales
OTU1638	0	2	0	0	0	0	3	0	7	2	0	2	0	2	31	5	58	120	0	2	0	2	0	0	16	0	709	3	9	3	0	1	0	0	0	0	0	0	0	0	0	0	3	2	GS|100.0|KU527419|NA	Fungi	Ascomycota	Eurotiomycetes	Eurotiales
OTU1639	0	0	0	0	0	0	0	1	16	0	1	139	0	0	0	0	0	0	121	0	16	19	0	5	0	0	0	0	0	0	0	0	0	0	0	15	76	0	8	35	0	0	4	81	GS|100.0|L14525|SH1516172.08FU	Fungi	Ascomycota	Eurotiomycetes	Eurotiales
OTU1640	0	0	317	0	0	0	0	0	0	0	1	0	0	0	0	0	0	0	0	0	12	0	0	0	0	0	0	0	0	0	0	0	0	0	0	19	0	50	0	0	0	0	0	0	GS|99.3|JX326897|NA	Fungi	Ascomycota	Dothideomycetes	Tubeufiales
OTU1641	0	0	0	0	0	0	0	0	0	0	0	0	0	0	0	0	318	32	85	193	0	0	0	0	0	0	0	0	0	0	0	0	0	0	0	0	0	0	0	0	0	0	0	0	US|0.9320|HM439628|NA	Fungi	Ascomycota	Sordariomycetes	Hypocreales
OTU1642	0	0	0	0	0	0	0	0	0	0	0	0	0	0	0	0	0	0	0	0	0	0	0	0	0	0	0	0	0	0	0	0	0	0	0	375	0	0	0	0	0	0	0	0	GS|99.2|KT244400|NA	Fungi	Ascomycota	Dothideomycetes	Pleosporales
OTU1643	0	0	0	57	0	0	0	0	1	0	0	0	0	0	0	0	0	0	0	2	0	0	0	0	62	0	0	0	0	0	296	0	1	0	0	30	125	9	0	70	72	0	0	0	GS|99.3|JX381082|NA	Fungi	Mortierellomycota	Mortierellomycetes	Mortierellales
OTU1644	9	68	261	80	0	0	0	0	0	0	1	0	0	0	0	0	0	0	0	0	0	0	0	0	0	0	0	11	0	0	0	36	0	0	1	0	7	0	0	0	3	5	0	0	GS|99.7|JQ081594|NA	Fungi	Basidiomycota	Microbotryomycetes	Sporidiobolales
OTU1645	2	0	0	0	1	0	0	0	3	2	12	0	0	0	0	0	2	0	0	0	0	0	0	0	0	0	0	0	0	0	0	0	0	0	50	40	168	0	0	207	182	7	0	0	GS|99.3|JX363253|NA	Fungi	Ascomycota	Sordariomycetes	Hypocreales
OTU1646	4	16	0	0	391	0	0	1	2	19	0	27	43	200	0	382	0	0	0	5	18	0	0	2	0	0	0	0	0	0	0	0	0	0	8	2	0	27	0	3	0	0	0	2	GS|100.0|MG548516|NA	Fungi	Ascomycota	Eurotiomycetes	Eurotiales
OTU1647	0	2	0	0	0	0	0	0	0	0	0	3	0	0	0	0	406	297	10	369	0	40	0	0	0	0	0	0	0	0	0	3	0	0	0	0	0	0	0	0	0	0	0	0	GS|99.4|MG865819|NA	Fungi	Ascomycota	Sordariomycetes	Sordariales
OTU1648	0	0	0	0	1	0	0	0	0	0	0	0	265	385	4	0	3	3	4	13	0	0	0	0	0	0	0	0	0	0	0	0	2	1	0	0	0	0	0	0	0	0	0	0	US|0.9717|JX365723|NA	Fungi	Chytridiomycota
OTU1649	0	0	0	0	0	0	0	0	0	0	0	0	0	0	0	2	2	0	0	0	0	0	0	0	2	8	94	0	3	85	0	0	35	170	0	657	0	0	0	0	0	0	0	0	GS|99.1|JX375287|NA	Fungi	Mortierellomycota	Mortierellomycetes	Mortierellales
OTU1650	0	0	0	0	0	0	0	0	0	0	0	0	0	0	0	0	0	0	0	0	0	0	0	0	0	216	10	0	0	232	0	0	0	0	0	0	0	0	0	0	0	0	0	0	GS|100.0|KT728307|NA	Fungi	Mortierellomycota	Mortierellomycetes	Mortierellales
OTU1651	0	0	0	0	3	0	2	0	0	0	0	0	776	143	308	0	0	0	0	0	32	455	16	40	3	0	13	5	0	0	0	0	0	0	0	7	0	0	0	0	0	0	0	0	GS|99.0|MF570822|NA	Fungi	Ascomycota	Sordariomycetes	Hypocreales
OTU1652	0	0	0	0	0	0	0	0	78	2	0	5	0	0	0	0	0	0	0	0	0	0	0	0	0	0	0	0	2	0	0	0	0	0	5	157	234	0	0	136	29	0	0	71	US|0.9385|KU747852|SH1187405.08FU	Fungi	Ascomycota	Dothideomycetes	Pleosporales
OTU1653	0	104	0	181	0	0	0	0	0	0	0	0	0	0	63	0	0	0	0	0	114	0	0	0	0	0	0	0	0	0	0	0	0	0	0	0	0	0	0	1	0	0	0	0	US|0.9161|JX340834|NA	Fungi	Ascomycota	Dothideomycetes	Pleosporales
OTU1654	0	0	0	0	0	0	0	1	0	0	0	66	0	0	2	0	0	0	0	0	0	0	0	0	0	0	0	0	0	0	0	0	0	0	47	14	0	0	10	0	0	0	0	275	US|0.9025|JX377009|NA	Fungi	Basidiomycota	Tremellomycetes	Tremellales
OTU1655	0	0	0	0	0	0	0	0	23	33	0	6	0	0	0	0	0	0	0	0	0	0	0	0	0	0	0	323	0	0	0	0	0	0	0	2	0	0	0	0	0	0	0	0	GS|97.9|KM041946|NA	Fungi	Glomeromycota	Glomeromycetes	Glomerales
OTU1656	0	2	0	319	0	0	0	0	0	0	0	0	0	0	0	0	0	0	0	0	2	0	0	0	0	0	0	0	0	0	1	1	0	0	0	0	0	0	0	0	0	0	0	0	GS|97.7|AY744282|SH1189097.08FU	Fungi	Glomeromycota	Glomeromycetes	Diversisporales
OTU1657	0	0	0	0	0	0	0	0	0	0	0	396	0	0	0	0	0	0	0	2	0	0	0	0	0	0	0	0	0	0	0	1	0	0	0	111	14	0	0	228	0	0	0	0	US|0.9119|KX195039|NA	Fungi	Ascomycota	Saccharomycetes	Saccharomycetales
OTU1658	0	0	0	0	0	0	0	0	0	0	1	0	0	0	0	0	0	0	0	0	0	0	0	0	0	0	0	0	0	0	0	0	0	0	0	0	0	406	447	3	0	0	0	16	GS|99.4|JX372852|NA	Fungi	Ascomycota	Eurotiomycetes	Onygenales
OTU1659	0	0	0	0	0	0	0	0	20	72	16	575	0	0	0	0	0	4	0	3	0	0	0	0	0	0	0	0	0	0	0	1	0	0	0	17	40	108	57	64	0	0	33	53	GS|99.7|HQ607850|SH1594514.08FU	Fungi	Ascomycota	Sordariomycetes	Hypocreales
OTU1660	0	0	0	0	0	0	0	0	0	0	0	0	0	0	0	0	0	0	0	0	62	464	0	0	0	2	0	0	0	0	0	0	0	0	0	0	0	0	0	0	0	0	0	0	GS|100.0|FJ899623|NA	Fungi	Basidiomycota	Agaricomycetes	Agaricales
OTU1661	0	0	0	0	0	0	0	1	1	0	0	0	24	24	235	19	0	0	0	0	0	0	0	0	0	0	5	0	98	0	0	0	0	0	0	2	0	0	0	1	0	0	0	0	GS|100.0|KU536734|NA	Fungi	Ascomycota	Sordariomycetes	Sordariales
OTU1662	0	3	0	47	0	0	0	0	0	6	1	0	0	0	0	0	7	0	154	182	0	0	0	0	0	0	0	0	0	0	1	0	0	0	1	26	10	0	0	4	2	0	0	0	GSL|100.0|UDB038368|NA	Fungi	Ascomycota	Sordariomycetes	Hypocreales
OTU1663	0	0	0	0	0	0	0	0	0	508	0	0	0	0	0	0	0	4	0	0	0	0	0	0	0	0	0	0	0	2	0	0	0	0	0	0	0	2	0	0	0	0	0	0	US|0.9232|AY969554|SH1240003.08FU	Fungi	Ascomycota	Sordariomycetes	Hypocreales
OTU1664	314	0	0	0	0	0	0	0	2	0	0	46	0	0	0	0	0	0	4	7	0	3	0	0	0	0	0	0	0	0	0	0	3	0	0	0	0	0	0	0	0	0	0	0	GSL|100.0|JN675351|NA	Fungi	Ascomycota	Dothideomycetes	Pleosporales
OTU1665	0	0	0	0	0	0	0	0	0	0	0	0	0	0	0	0	32	228	19	28	0	0	0	0	0	0	0	0	0	0	0	0	0	0	0	0	0	0	0	0	0	0	2	0	GSL|100.0|MH063169|SH1549545.08FU	Fungi	Ascomycota	Dothideomycetes	Venturiales
OTU1666	0	0	0	0	0	0	2	1	1	38	17	4	0	0	0	2	2	18	97	25	0	0	0	0	0	6	0	147	0	0	0	0	9	0	3	9	52	33	49	18	40	0	394	275	GS|100.0|MG200125|NA	Fungi	Ascomycota	Sordariomycetes	Sordariales
OTU1667	0	0	0	0	0	0	0	0	145	0	0	10	0	0	0	0	0	0	0	0	0	0	0	0	0	0	0	0	0	0	0	0	0	0	25	82	235	0	0	32	0	7	0	0	US|0.9045|JX377009|NA	Fungi	Basidiomycota	Microbotryomycetes	Sporidiobolales
OTU1668	0	0	0	0	0	0	0	1	0	0	0	0	0	0	0	0	2	0	0	0	0	0	0	0	0	0	0	2	0	0	0	0	0	0	0	1	0	0	19	0	0	0	0	438	GS|100.0|JX388391|NA	Fungi	Ascomycota	Sordariomycetes	Hypocreales
OTU1669	0	3	0	0	0	0	0	1	5	16	1	34	0	0	0	0	0	0	3	10	21	299	29	99	0	0	0	0	0	0	0	0	0	2	0	0	0	0	0	0	0	0	0	0	GS|100.0|JX319243|NA	Fungi	Glomeromycota	Glomeromycetes	Diversisporales
OTU1670	777	461	0	0	0	0	0	0	0	0	0	0	0	0	0	0	0	0	0	0	0	0	0	0	0	0	0	12	0	0	0	0	0	0	8	2	0	0	0	5	0	0	0	0	GS|97.9|KM041733|NA	Fungi	Glomeromycota	Glomeromycetes	Glomerales
OTU1671	0	0	338	0	0	0	0	0	0	17	1	0	0	0	0	0	0	0	0	0	5	0	0	0	0	0	0	0	0	0	1	0	0	0	0	0	0	14	0	0	0	0	0	0	GS|99.3|JX327331|NA	Fungi	Ascomycota	Sordariomycetes	Hypocreales
OTU1672	0	0	0	0	0	0	13	36	37	77	0	292	0	0	0	0	0	0	0	0	0	0	0	0	0	0	26	0	0	0	0	1	0	0	2	10	19	3	19	8	12	112	5	8	GS|100.0|LM652419|SH1510416.08FU	Fungi	Ascomycota	Sordariomycetes	Microascales
OTU1673	0	0	0	0	0	0	0	1	1	0	0	0	0	0	0	0	0	0	0	0	0	0	0	0	0	0	0	0	0	0	0	0	0	0	0	13	85	0	0	2	0	0	0	314	GS|97.4|GU911157|NA	Fungi	Basidiomycota	Agaricomycetes	Agaricales
OTU1674	0	3	0	0	1	0	0	0	0	0	0	0	0	0	0	0	0	0	0	0	60	6	0	0	4	0	7	2	302	0	0	0	0	0	0	0	0	0	0	0	0	0	1	0	GS|100.0|MH071193|SH1648592.08FU	Fungi	Ascomycota	Dothideomycetes	Pleosporales
OTU1675	0	0	0	0	0	0	0	2	0	0	0	0	0	0	0	2	0	0	0	0	0	0	0	0	0	0	0	507	0	0	0	0	0	0	0	0	0	0	0	0	0	0	0	0	US|0.9338|JX365578|NA	Fungi	Basidiomycota	Microbotryomycetes	Sporidiobolales
OTU1676	0	0	0	0	0	0	0	0	3	3	0	83	0	2	0	4	11	181	33	300	0	0	0	0	0	0	0	0	0	0	0	1	0	0	0	0	0	0	0	0	0	0	0	0	GSL|100.0|KM213620|NA	Fungi	Ascomycota	Sordariomycetes	Hypocreales
OTU1677	0	0	0	0	0	0	0	0	0	0	0	0	0	328	0	0	0	0	0	0	0	0	0	0	0	0	0	0	0	0	0	0	0	2	0	0	0	0	0	0	0	0	0	0	US|0.9375|JX332779|NA	Fungi	Ascomycota	Sordariomycetes
OTU1678	0	0	0	0	0	0	0	0	0	0	0	0	0	384	3	7	0	0	0	0	0	0	0	0	0	0	0	0	0	0	0	0	0	1	0	0	0	0	0	0	0	0	0	0	SS|1.0000|KJ471531|SH1506753.08FU	Fungi	Ascomycota
OTU1679	4	0	0	0	0	0	0	1	0	0	0	35	0	0	0	2	0	0	0	0	0	0	0	515	0	0	0	0	0	0	0	0	0	0	0	0	0	0	0	0	0	0	0	0	US|0.9196|KX899481|NA	Fungi	Basidiomycota	Microbotryomycetes	Sporidiobolales
OTU1680	0	0	0	0	0	0	0	0	1	0	0	0	0	0	0	0	0	0	0	0	0	0	0	0	0	0	0	0	0	345	0	0	0	0	0	0	24	0	0	4	0	0	0	0	GSL|100.0|LN909478|SH1516577.08FU	Fungi	Ascomycota	Saccharomycetes	Saccharomycetales
OTU1681	8	0	0	0	0	8	11	0	53	111	9	248	8	3	18	0	12	23	8	34	0	0	13	3	0	3	0	0	0	0	0	0	0	0	0	8	0	8	22	10	0	0	27	46	GS|97.3|HQ317522|NA	Fungi	Basidiomycota	Exobasidiomycetes	Tilletiales
OTU1682	0	0	0	0	0	0	0	6	0	3	0	0	0	0	0	0	2	0	283	75	0	0	0	0	0	0	0	0	0	0	0	0	0	0	0	2	0	0	2	1	29	0	0	226	GS|100.0|JX355948|NA	Fungi	Ascomycota	Sordariomycetes	Hypocreales
OTU1683	0	0	0	0	0	0	0	0	0	0	0	0	46	44	334	0	0	0	0	0	0	0	0	0	0	0	0	0	0	0	0	0	0	0	2	0	0	0	0	0	0	0	0	0	US|0.9145|MF359724|SH1160577.08FU	Fungi	Ascomycota	Saccharomycetes	Saccharomycetales
OTU1684	0	63	0	0	0	0	0	0	0	0	0	0	0	0	0	0	0	0	0	0	360	21	0	2	0	0	0	0	0	0	0	0	0	0	0	0	0	0	0	0	0	0	0	0	GS|98.4|LC273398|NA	Fungi	Ascomycota	Eurotiomycetes	Chaetothyriales
OTU1685	0	0	0	0	0	0	0	0	0	0	0	0	0	0	0	0	0	0	0	0	0	359	0	0	0	0	0	0	0	0	0	0	0	0	0	0	0	0	0	0	0	0	0	0	SS|0.8000|JX317217|SH1547974.08FU	Fungi	Basidiomycota	Agaricomycetes	Sebacinales
OTU1686	20	579	0	0	0	0	0	0	0	0	0	0	0	0	0	0	0	6	0	0	0	0	0	0	0	0	0	0	0	0	0	0	0	0	0	0	0	0	0	0	0	0	0	0	US|0.9232|JQ081477|SH1150212.08FU	Fungi	Ascomycota	Sordariomycetes	Hypocreales
OTU1687	0	0	0	0	0	90	415	0	0	0	0	0	0	0	0	0	0	0	0	0	2	0	2	0	0	0	3	0	0	0	0	0	0	0	0	0	0	20	0	0	0	0	0	0	US|0.9354|KX449521|NA	Fungi	Basidiomycota	Microbotryomycetes	Sporidiobolales
OTU1688	0	0	0	0	0	0	0	0	0	0	0	0	0	0	0	0	0	0	0	0	0	109	280	0	0	116	0	0	0	0	0	0	0	0	1	0	0	0	0	0	0	0	0	0	GS|100.0|MG200125|NA	Fungi	Ascomycota	Sordariomycetes	Sordariales
OTU1689	0	0	0	0	0	0	0	247	0	0	0	0	0	0	0	2	0	24	0	0	0	0	0	0	0	39	36	0	0	3	0	0	69	0	0	0	0	0	0	0	0	0	0	0	GSL|100.0|GQ505763|SH1610164.08FU	Fungi	Ascomycota	Sordariomycetes	Hypocreales
OTU1690	0	0	0	0	0	0	0	0	0	0	0	0	0	0	47	0	117	0	7	0	0	0	0	0	0	72	0	0	0	372	0	0	0	0	0	0	0	0	0	0	0	0	0	0	GS|100.0|FJ999639|NA	Fungi	Ascomycota	Sordariomycetes
OTU1691	474	44	0	56	0	0	0	0	23	0	0	138	0	0	0	0	5	0	17	28	0	11	0	0	0	0	20	0	0	0	0	38	9	0	0	2	0	0	0	9	0	0	0	0	GS|100.0|KU379694|NA	Fungi	Ascomycota	Leotiomycetes	Helotiales
OTU1692	0	0	0	2	0	0	0	0	0	0	0	437	0	0	0	0	0	0	0	0	0	0	0	0	0	0	0	0	0	0	0	1	0	0	0	0	0	0	0	1	0	0	0	0	US|0.9377|AF442101|NA	Fungi	Basidiomycota	Microbotryomycetes	Sporidiobolales
OTU1693	0	0	0	0	0	0	0	0	0	0	0	14	0	0	0	3	0	0	0	0	0	0	0	0	0	0	0	0	0	0	0	0	0	0	5	613	111	0	0	58	128	0	0	0	GS|97.7|MF359724|SH1160577.08FU	Fungi	Ascomycota	Eurotiomycetes	Eurotiales
OTU1694	0	0	0	0	0	0	0	0	3	0	0	401	0	2	0	0	0	4	0	0	0	8	0	0	0	0	0	0	0	0	0	0	0	0	0	0	0	0	0	2	2	0	0	206	GSL|100.0|MG584875|NA	Fungi	Ascomycota	Eurotiomycetes	Eurotiales
OTU1695	0	0	0	0	0	0	0	0	0	0	0	0	0	0	0	0	0	0	0	416	0	0	0	0	0	0	0	0	0	0	0	0	0	0	0	0	0	0	0	0	0	0	0	0	US|0.9045|MF359724|SH1160577.08FU	Fungi	Basidiomycota	Microbotryomycetes	Sporidiobolales
OTU1696	0	0	0	0	0	0	0	0	0	0	0	0	0	0	0	0	0	0	0	0	0	0	0	0	0	0	0	0	0	0	0	0	1	0	0	38	525	3	0	23	0	0	28	112	GS|100.0|FJ752606|SH1609435.08FU	Fungi	Ascomycota	Sordariomycetes	Magnaporthales
OTU1697	324	178	0	0	0	0	0	0	2	2	0	0	0	0	0	0	0	0	0	0	0	0	0	0	0	0	0	0	0	0	0	0	0	0	0	0	3	0	0	10	0	0	0	0	SS|0.9000|KU847890|NA	Fungi	Basidiomycota	Agaricomycetes	Agaricales
OTU1698	0	0	0	0	0	0	0	0	1	4	3	11	0	0	0	0	5	644	36	26	0	0	0	0	0	0	0	0	0	2	0	0	0	0	2	6	0	2	2	2	5	0	0	8	GS|100.0|JQ926165|NA	Fungi	Ascomycota	Sordariomycetes	Hypocreales
OTU1699	0	0	0	0	0	0	26	0	1	0	1	2	0	0	0	0	0	0	0	0	0	0	0	0	26	5	0	6	0	0	0	1	74	0	0	13	175	11	0	309	0	0	0	0	GSL|100.0|AY261368|SH1202982.08FU	Fungi	Ascomycota	Sordariomycetes	Hypocreales
OTU1700	0	0	0	330	0	0	0	0	0	0	0	0	0	0	0	0	0	0	0	0	0	0	0	0	0	0	0	0	0	0	0	0	0	0	0	0	0	0	0	0	0	0	0	0	GS|98.6|FJ999639|NA	Fungi	Ascomycota	Dothideomycetes
OTU1701	0	0	0	0	0	0	0	0	0	0	0	0	0	0	0	0	0	0	0	0	0	0	340	0	0	0	0	0	0	0	0	0	0	0	0	0	0	0	0	0	0	0	1	0	GS|100.0|KY768137|NA	Fungi	Ascomycota	Dothideomycetes	Pleosporales
OTU1702	0	0	0	0	0	0	0	1	1	0	0	0	0	0	17	171	11	0	0	8	10	30	0	0	34	0	26	0	253	0	0	0	15	0	0	0	0	0	0	0	0	0	0	0	GS|99.5|MH201597|NA	Fungi	Chytridiomycota
OTU1703	0	0	0	0	0	0	0	0	0	0	0	0	0	0	0	0	0	0	0	0	0	388	0	0	0	0	0	0	0	0	0	0	0	0	0	0	0	0	0	0	0	0	0	0	SS|0.8900|JQ081833|SH1238641.08FU	Fungi	Ascomycota	Sordariomycetes
OTU1704	0	0	0	396	0	0	0	0	0	0	0	0	0	0	0	0	0	0	0	0	0	0	0	0	0	0	0	0	0	0	0	1	0	0	0	0	0	0	0	0	0	0	0	0	GS|98.5|JX328706|NA	Fungi	Ascomycota	Orbiliomycetes	Orbiliales
OTU1705	0	0	0	0	0	0	0	0	73	304	2	281	0	0	0	0	0	0	0	0	0	0	0	0	0	0	2	0	0	0	0	1	0	0	7	13	2	0	0	10	16	0	0	9	GS|99.3|KX192542|NA	Fungi	Ascomycota	Dothideomycetes	Acrospermales
OTU1706	0	0	0	0	0	0	0	47	0	0	0	0	2	0	9	0	6	41	25	31	3	0	0	0	0	12	78	88	67	0	0	114	84	0	0	0	0	0	0	0	0	0	0	0	GDL|99.6|KY934949|NA
OTU1707	35	26	95	627	0	0	0	0	0	0	0	0	0	0	0	0	0	0	0	0	0	0	0	0	0	0	0	0	0	0	0	0	0	0	0	4	0	0	0	7	0	0	0	0	GS|99.3|JX376072|NA	Fungi	Ascomycota	Eurotiomycetes	Chaetothyriales
OTU1708	0	0	0	0	0	0	0	0	370	0	3	0	0	0	0	0	5	0	0	0	0	0	0	0	0	0	0	0	2	0	0	0	0	0	0	0	0	0	0	0	0	0	0	0	SS|0.9900|KT033723|SH1505848.08FU	Fungi	Ascomycota	Saccharomycetes	Saccharomycetales
OTU1709	0	0	0	0	0	0	0	0	0	0	0	0	0	303	13	0	0	0	0	0	42	2	0	0	0	0	0	0	3	0	0	0	0	1	0	0	0	0	0	0	0	0	0	0	GS|99.3|JX340388|NA	Fungi	Ascomycota	Sordariomycetes	Sordariales
OTU1710	0	0	0	0	0	0	0	0	1	0	0	0	0	0	0	0	406	0	0	0	0	0	0	0	0	0	0	0	0	0	0	0	0	0	0	0	0	0	0	0	0	0	0	0	GS|98.6|JX389793|NA	Fungi	Ascomycota	Dothideomycetes	Pleosporales
OTU1711	0	0	0	0	0	0	0	0	0	0	0	2	0	0	0	0	0	0	0	0	0	0	0	0	0	0	0	0	0	0	0	0	0	0	0	2	76	0	0	242	0	0	0	0	US|0.9338|KC525697|NA	Fungi	Ascomycota	Saccharomycetes	Saccharomycetales
OTU1712	0	0	0	0	0	159	154	0	0	0	0	0	0	0	0	0	0	0	0	0	0	0	0	0	0	0	0	0	0	0	0	0	0	0	0	0	0	0	0	0	0	0	0	0	GS|99.0|KF800205|SH1559709.08FU	Fungi
OTU1713	0	0	0	0	1	0	0	0	0	0	0	0	0	0	0	0	0	0	0	0	326	0	0	41	0	0	0	0	0	0	0	0	0	0	0	0	0	0	0	0	0	0	0	0	SS|0.9800|HM848982|NA	Fungi	Ascomycota	Eurotiomycetes
OTU1714	0	0	0	0	0	0	0	0	0	0	0	0	0	0	0	0	39	0	0	650	0	0	0	0	0	0	0	0	0	0	0	2	0	0	0	0	0	0	0	2	0	0	0	0	GS|98.1|JX331454|NA	Fungi	Ascomycota	Sordariomycetes
OTU1715	0	0	0	0	0	0	0	0	0	0	0	0	0	0	2	0	3	0	0	0	0	0	0	0	0	0	191	0	242	0	0	0	0	0	0	0	0	0	0	0	0	0	0	0	SS|0.9200|JX365578|NA	Fungi	Chytridiomycota	Rhizophlyctidomycetes	Rhizophlyctidales
OTU1716	0	0	0	0	0	0	0	0	0	2	1	2	0	0	0	0	0	0	0	8	0	0	0	0	0	0	4	0	0	0	0	0	0	0	188	15	25	7	0	13	337	57	0	26	GS|100.0|JN690006|NA	Fungi	Ascomycota	Eurotiomycetes	Chaetothyriales
OTU1717	0	0	0	0	0	0	0	1	0	0	0	0	0	0	0	0	0	0	0	0	17	77	0	21	0	29	16	135	7	0	0	0	42	0	0	0	0	0	0	0	0	0	0	0	GS|100.0|MH791233|NA	Fungi	Ascomycota	Dothideomycetes	Pleosporales
OTU1718	16	2	0	0	0	19	44	18	0	7	0	0	4	38	0	5	6	0	0	2	2	10	0	0	40	4	10	15	7	6	0	151	42	74	0	2	0	13	2	0	0	0	31	0	GS|100.0|AJ428538|NA	Fungi	Ascomycota	Dothideomycetes	Pleosporales
OTU1719	0	0	0	0	0	0	0	0	0	10	0	38	0	0	0	0	0	0	0	0	0	69	51	0	0	0	0	0	0	0	0	0	0	0	1	26	296	17	0	33	31	0	0	2	GS|100.0|JX383316|NA	Fungi	Ascomycota	Sordariomycetes	Hypocreales
OTU1720	0	0	0	0	0	154	249	0	0	0	0	0	0	0	0	0	0	0	0	0	12	0	0	0	0	0	0	0	0	0	0	0	0	0	0	0	0	0	0	0	0	0	0	0	GS|98.5|JX324966|NA	Fungi	Ascomycota	Sordariomycetes	Hypocreales
OTU1721	0	0	0	0	0	0	0	0	0	0	0	0	0	0	0	0	0	0	0	0	0	0	0	0	0	0	0	0	2	0	0	0	0	0	210	15	283	0	0	20	11	125	0	0	GS|99.0|KF428714|SH1522939.08FU	Fungi	Ascomycota	Leotiomycetes	Helotiales
OTU1722	0	0	0	0	0	0	0	3	9	3	0	29	3	0	0	0	0	0	0	2	0	0	0	0	0	0	0	0	0	0	0	0	0	0	0	0	0	11	17	0	0	0	0	390	GS|100.0|KF988411|SH1505689.08FU	Fungi	Basidiomycota	Agaricomycetes	Geastrales
OTU1723	0	0	276	0	0	0	0	0	0	0	0	0	0	0	0	0	0	0	0	0	0	0	0	0	0	0	0	0	0	0	1	0	0	0	0	0	0	0	0	0	0	0	0	0	GS|97.0|FM876803|SH1543466.08FU	Fungi	Glomeromycota	Glomeromycetes	Gigasporales
OTU1724	0	0	0	0	0	0	3	0	0	0	0	0	0	0	0	0	0	0	0	0	0	0	0	0	0	0	309	0	0	0	0	0	15	0	0	0	0	0	0	1	0	0	0	0	GS|100.0|KP714326|SH1584798.08FU	Fungi	Mucoromycota	Mucoromycetes	Mucorales
OTU1725	0	0	0	0	0	0	0	1	0	0	0	0	5	21	0	0	32	23	11	7	0	0	0	0	0	89	141	23	0	138	0	0	55	13	0	0	0	0	0	0	0	0	0	0	GSL|100.0|MG807333|SH1557965.08FU	Fungi	Ascomycota	Sordariomycetes	Hypocreales
OTU1726	0	0	0	0	0	0	0	0	15	0	0	82	0	0	0	3	42	0	0	0	38	0	0	204	0	0	0	0	0	0	0	0	0	0	7	165	6	0	0	29	7	0	0	29	GS|97.7|EF619657|SH1149371.08FU	Fungi	Chytridiomycota
OTU1727	0	0	0	0	0	0	0	0	0	0	0	0	0	0	6	0	0	0	0	0	0	0	0	0	81	43	0	15	61	142	0	0	0	5	0	0	0	0	0	0	0	0	0	0	GS|100.0|MH791233|NA	Fungi	Ascomycota	Dothideomycetes	Pleosporales
OTU1728	0	4	0	0	1	0	0	4	3	6	3	47	3	0	0	0	0	39	0	0	0	0	0	0	0	0	0	0	0	0	0	0	0	0	1	14	7	5	4	10	271	0	5	24	GS|100.0|KU747932|SH1235022.08FU	Fungi	Ascomycota	Dothideomycetes	Pleosporales
OTU1729	0	0	0	0	0	4	0	1	0	4	18	0	313	2	397	0	0	4	0	0	0	7	0	0	0	2	6	0	15	0	0	0	0	1	35	45	0	20	18	77	58	855	11	0	GS|100.0|JX324012|NA	Fungi	Basidiomycota	Agaricomycetes	Russulales
OTU1730	0	0	0	0	0	0	0	0	0	0	0	0	0	0	0	0	0	0	441	0	0	0	0	0	0	0	0	0	0	0	1	0	0	0	0	0	0	0	0	0	0	0	0	0	US|0.9396|MF571128|NA	Fungi	Ascomycota	Sordariomycetes
OTU1731	0	0	0	0	0	7	9	0	1	0	0	0	3	69	0	3	0	0	0	0	19	56	5	0	0	24	25	11	164	0	0	0	50	271	0	0	0	19	2	1	3	2	2	0	GSL|100.0|JX077058|NA	Fungi	Ascomycota	Sordariomycetes	Hypocreales
OTU1732	0	0	0	0	0	0	0	0	0	0	0	0	0	0	0	0	0	0	0	0	0	0	0	0	0	0	0	0	0	0	0	0	0	0	362	0	0	0	0	0	0	0	1	0	US|0.9377|MF571297|NA	Fungi	Ascomycota	Eurotiomycetes	Onygenales
OTU1733	0	0	0	116	0	0	0	0	0	0	0	0	0	0	0	0	0	0	0	0	0	239	0	0	0	0	0	12	0	0	0	1	0	0	0	0	0	0	0	2	0	0	0	0	GS|100.0|KX649996|NA	Fungi	Ascomycota	Dothideomycetes	Pleosporales
OTU1734	0	0	0	0	0	0	0	0	1	15	91	10	0	0	0	0	0	0	0	0	0	0	0	0	0	0	0	0	0	0	0	0	0	0	0	14	308	0	0	60	16	0	12	17	SS|0.9800|KX899488|NA	Fungi	Basidiomycota	Agaricomycetes	Agaricales
OTU1735	0	0	0	0	0	3	5	6	12	3	0	0	0	0	0	0	0	10	0	0	0	0	0	0	0	0	0	0	0	0	0	0	0	0	9	8	36	12	5	102	43	0	34	64	GDL|100.0|KY935225|NA
OTU1736	0	0	0	0	0	0	0	0	0	0	0	2	0	0	0	0	2	0	0	6	0	0	0	0	0	4	0	0	0	0	0	0	0	0	3	10	279	4	4	14	9	0	0	196	GS|100.0|JN690006|NA	Fungi	Ascomycota	Eurotiomycetes	Chaetothyriales
OTU1737	0	2	0	0	0	14	13	0	1	0	0	0	16	31	33	0	8	9	0	0	0	25	0	0	4	9	3	0	442	0	0	0	0	0	0	0	0	2	16	0	0	0	1	0	GS|99.3|KX010427|NA	Fungi	Basidiomycota	Agaricomycetes	Agaricales
OTU1738	0	0	0	0	0	0	0	2	0	57	0	70	0	0	0	2	0	0	0	65	0	0	0	0	0	0	0	2	0	0	0	0	0	0	0	0	0	0	0	0	12	0	0	400	GS|97.7|JX365647|NA	Fungi	Chytridiomycota	Rhizophydiomycetes	Rhizophydiales
OTU1739	0	0	0	0	1	0	0	1	200	188	14	239	0	0	0	0	0	0	10	7	0	0	0	2	0	0	0	5	0	0	0	0	0	0	27	112	17	60	50	37	84	176	26	195	GS|100.0|EU687001|SH1576417.08FU	Fungi	Ascomycota	Sordariomycetes
OTU1740	0	0	0	0	0	0	3	0	0	0	0	0	0	0	0	0	0	0	0	0	0	0	0	0	0	0	2	0	0	0	0	0	0	0	0	1	0	0	0	0	0	0	740	0	GS|97.3|KT224895|SH1552955.08FU	Fungi	Basidiomycota	Agaricomycetes	Trechisporales
OTU1741	0	0	0	0	0	0	0	0	0	0	0	0	0	3	4	0	0	0	0	0	0	435	0	0	0	0	0	0	13	0	0	0	0	3	0	0	0	0	0	0	0	0	0	0	GS|100.0|JX388753|NA	Fungi	Ascomycota	Sordariomycetes	Hypocreales
OTU1742	358	10	0	177	0	0	0	0	1	0	0	0	0	0	0	0	0	0	3	0	9	0	0	0	0	0	0	0	2	0	0	0	0	0	3	0	0	40	0	0	0	0	0	0	SS|0.8000|KT241377|NA	Fungi	Chytridiomycota	Spizellomycetes	Spizellomycetales
OTU1743	0	63	0	289	0	0	0	0	0	0	0	0	10	0	0	0	0	0	0	2	0	0	0	0	0	0	2	0	0	0	0	0	0	0	0	0	0	0	0	0	0	0	0	0	GS|100.0|KP160581|NA	Fungi	Chytridiomycota	Spizellomycetes	Spizellomycetales
OTU1744	320	0	0	0	0	0	0	0	0	0	0	0	0	0	0	0	0	0	0	0	0	0	0	0	0	0	0	0	0	0	0	0	0	0	0	0	0	0	0	0	0	0	0	0	GS|100.0|JX136323|NA	Fungi	Basidiomycota	Agaricomycetes	Agaricales
OTU1745	81	0	226	0	0	0	0	0	0	26	0	0	0	0	0	0	0	0	0	2	18	0	0	0	0	0	0	0	0	0	0	0	0	0	21	6	0	70	0	0	0	0	35	0	GS|99.0|KU597331|SH1564492.08FU	Fungi	Ascomycota	Leotiomycetes	Helotiales
OTU1746	0	0	0	0	0	0	0	0	0	0	0	0	0	0	0	0	0	0	0	0	0	0	401	0	0	0	0	0	0	0	0	0	0	0	0	0	0	0	0	0	0	0	0	0	US|0.9232|AM260838|SH1542663.08FU	Fungi	Monoblepharomycota	Monoblepharidomycetes	Monoblepharidales
OTU1747	0	0	0	0	0	0	0	0	10	68	6	62	0	0	0	0	0	0	0	167	0	0	0	0	0	0	0	7	0	0	0	1	0	0	0	0	0	0	0	1	0	0	0	0	SS|0.9600|MF487306|NA	Fungi	Rozellomycota
OTU1748	0	12	0	0	0	0	0	1	0	0	0	0	28	243	27	77	0	0	0	2	0	0	0	0	0	0	0	0	14	0	0	0	1	0	0	0	0	0	0	4	0	0	0	0	GSL|100.0|GQ169327|SH1164928.08FU	Fungi	Ascomycota	Eurotiomycetes	Eurotiales
OTU1749	0	0	0	0	0	0	0	0	0	0	0	0	0	0	0	0	55	22	0	232	0	0	0	0	0	0	0	0	0	0	0	0	0	0	0	0	0	0	0	0	0	0	0	0	GS|98.5|JX388558|NA	Fungi	Basidiomycota	Microbotryomycetes	Sporidiobolales
OTU1750	50	11	0	18	0	7	0	15	96	213	403	119	18	31	0	0	41	15	59	7	22	290	69	59	3	0	6	15	2	0	3	2	1	0	1	3	106	73	33	33	42	0	84	3	GSL|100.0|MG584875|NA	Fungi	Ascomycota	Eurotiomycetes	Eurotiales
OTU1751	71	233	115	152	0	0	0	0	0	44	1	33	0	0	0	0	0	0	0	0	18	7	0	0	0	0	0	10	0	0	0	0	0	0	5	0	0	116	0	0	0	0	0	0	GS|99.7|AY969568|SH1565788.08FU	Fungi	Ascomycota	Eurotiomycetes	Chaetothyriales
OTU1752	0	0	0	0	0	0	0	0	0	0	0	0	0	0	0	0	0	402	0	0	0	0	0	0	0	0	0	0	0	2	0	0	0	0	0	0	0	0	0	0	0	0	0	0	US|0.9375|MF569602|NA	Fungi	Ascomycota	Sordariomycetes
OTU1753	0	0	0	0	0	0	0	0	0	0	0	0	0	0	0	0	0	0	0	201	0	0	0	0	9	0	0	0	0	238	54	280	0	4	0	5	0	0	0	5	5	0	0	0	SS|1.0000|KM458461|NA	Fungi	Mucoromycota	Mucoromycetes	Mucorales
OTU1754	0	0	0	0	0	0	0	0	0	0	671	0	0	0	0	0	0	0	0	0	0	0	0	0	0	0	0	0	0	0	2	0	0	0	0	0	0	0	0	0	0	0	0	0	GS|100.0|JX390510|NA	Fungi	Ascomycota	Sordariomycetes	Sordariales
OTU1755	0	0	0	0	0	0	0	0	1	0	0	0	0	0	0	0	0	0	0	0	0	0	0	0	0	0	0	0	443	0	0	0	0	0	0	0	0	0	0	0	0	0	0	0	GS|100.0|JX205184|NA	Fungi	Ascomycota	Sordariomycetes	Glomerellales
OTU1756	0	0	0	0	0	0	0	0	0	0	0	0	0	0	0	0	10	40	0	320	0	0	0	0	0	0	0	0	0	0	0	0	0	0	0	1	0	0	0	0	0	0	0	0	US|0.9090|MH451056|NA	Fungi	Ascomycota	Saccharomycetes	Saccharomycetales
OTU1757	0	0	0	0	0	0	0	0	0	0	0	0	0	0	0	0	0	232	136	3	0	8	0	0	0	0	0	0	0	0	0	0	0	0	0	0	0	0	0	0	0	0	0	0	GS|99.0|AB520291|SH1215847.08FU	Fungi	Ascomycota	Sordariomycetes	Sordariales
OTU1758	0	0	0	0	0	3	0	0	2	0	0	8	0	0	0	0	0	0	0	0	0	0	0	0	0	0	0	0	0	0	0	0	0	0	4	55	298	10	0	37	13	0	0	0	GS|99.3|JX324462|NA	Fungi	Basidiomycota	Agaricomycetes	Geastrales
OTU1759	8	0	0	0	0	0	0	0	1	0	0	0	0	0	0	0	2	18	0	0	7	3	10	0	0	0	0	624	0	0	0	0	0	0	0	1	0	0	0	1	5	0	0	0	GS|99.3|FJ899623|NA	Fungi	Basidiomycota	Agaricomycetes	Agaricales
OTU1760	0	0	0	0	0	0	0	0	0	0	0	0	0	0	0	0	0	0	0	0	0	0	0	0	74	0	200	26	130	0	0	88	18	0	2	0	0	0	0	1	0	0	0	0	GS|100.0|JX369190|NA	Fungi	Ascomycota	Dothideomycetes	Dothideales
OTU1761	0	0	0	0	0	0	0	0	0	0	0	0	0	0	0	0	0	0	0	0	0	0	0	0	0	0	0	0	0	0	0	0	0	0	4	0	0	0	0	0	0	318	121	0	GS|98.5|JX383281|NA	Fungi	Ascomycota	Sordariomycetes	Chaetosphaeriales
OTU1762	0	0	0	0	0	0	0	0	28	53	22	83	0	0	0	0	0	0	0	0	0	0	0	0	0	0	0	0	0	0	0	1	0	0	4	28	107	0	0	36	5	0	0	23	GS|97.7|JX388556|NA	Fungi	Chytridiomycota	Rhizophlyctidomycetes	Rhizophlyctidales
OTU1763	0	0	0	0	0	0	0	0	0	0	38	0	0	0	2	0	0	0	0	0	0	0	0	0	0	0	0	0	0	0	0	0	0	0	0	5	0	0	0	0	0	0	387	0	GSL|100.0|JQ926165|NA	Fungi	Ascomycota	Sordariomycetes	Hypocreales
OTU1764	0	0	0	0	0	0	0	0	0	0	0	0	0	0	0	0	0	0	0	0	0	340	0	0	0	0	0	0	0	0	0	0	0	2	0	0	0	0	0	0	0	0	0	0	GS|100.0|MH474192|NA	Fungi	Mortierellomycota	Mortierellomycetes	Mortierellales
OTU1765	10	7	0	74	0	2	3	0	0	0	0	0	0	8	0	0	11	5	0	0	0	3	0	0	8	2	5	0	178	0	0	0	3	392	2	0	0	0	0	0	0	0	0	0	GS|100.0|AB915394|SH1613469.08FU	Fungi	Basidiomycota	Cystobasidiomycetes
OTU1766	0	0	0	0	0	0	0	0	3	0	0	2	0	0	0	0	0	0	0	0	0	0	0	0	0	0	0	0	0	0	0	3	2	0	0	73	36	0	0	282	167	0	0	0	GS|99.3|JX366638|NA	Fungi
OTU1767	0	0	0	0	0	0	0	0	0	37	25	306	0	0	0	0	0	0	0	0	0	8	3	0	0	0	0	0	0	0	0	0	0	0	6	12	0	0	0	0	14	0	18	15	GS|100.0|EU977511|SH1189004.08FU	Fungi	Ascomycota	Orbiliomycetes	Orbiliales
OTU1768	0	0	0	0	0	0	0	0	0	0	1	0	0	0	0	0	0	0	0	0	0	0	0	0	0	0	0	0	15	0	0	0	0	0	0	0	0	101	234	0	0	0	0	0	GS|97.5|KF675623|SH1566772.08FU	Fungi	Rozellomycota
OTU1769	0	0	0	0	0	0	0	0	4	0	2	0	0	0	0	0	0	0	3	218	0	0	0	0	0	0	0	0	0	0	0	0	0	0	0	1	56	7	17	2	0	0	0	0	GS|98.9|KX193727|NA	Fungi	Ascomycota	Sordariomycetes	Hypocreales
OTU1770	0	0	0	0	0	0	0	0	0	2	0	171	0	0	0	0	0	0	0	0	0	0	0	0	0	0	0	0	2	0	0	0	0	0	0	0	109	0	0	6	2	0	0	39	GS|100.0|KC215924|NA	Fungi	Basidiomycota	Microbotryomycetes	Sporidiobolales
OTU1771	5	0	0	0	0	0	6	0	0	2	0	30	0	0	0	0	164	3	13	0	0	11	0	0	0	0	0	0	0	0	0	0	0	0	1	7	0	6	6	0	4	0	214	43	GS|100.0|JX367926|NA	Fungi	Ascomycota	Dothideomycetes	Pleosporales
OTU1772	0	0	0	609	0	0	0	0	0	0	0	0	0	0	0	0	0	0	0	0	0	0	0	0	0	0	0	0	0	0	0	1	0	0	0	0	0	0	0	2	0	0	0	0	US|0.9397|KJ786663|SH1245663.08FU	Fungi	Basidiomycota	Microbotryomycetes	Sporidiobolales
OTU1773	0	0	0	0	1	0	0	6	0	0	0	0	5	9	0	0	0	9	0	0	0	0	0	0	0	0	564	164	68	15	0	101	105	0	1	1	0	0	0	0	0	0	2	0	GS|100.0|JX388468|NA	Fungi	Ascomycota	Sordariomycetes	Sordariales
OTU1774	0	0	0	0	1	0	0	0	0	0	0	0	0	0	0	0	0	0	0	0	245	0	0	0	11	0	0	0	0	0	8	25	1	0	0	0	0	0	0	0	0	0	0	0	SS|1.0000|JX335329|NA	Fungi	Entorrhizomycota	Entorrhizomycetes	Entorrhizales
OTU1775	0	0	0	0	0	0	0	82	0	0	0	0	225	291	141	91	0	0	0	0	0	0	0	0	0	0	0	0	0	0	0	0	0	0	0	1	0	0	0	0	0	0	0	0	GS|99.4|GU968424|NA	Fungi	Ascomycota	Dothideomycetes	Botryosphaeriales
OTU1776	0	0	2	0	0	0	0	0	35	0	2	0	0	0	0	0	66	0	382	0	0	0	0	0	0	0	0	0	0	0	3	0	0	0	0	0	0	29	0	0	0	0	0	0	GDL|98.0|AY273300|SH1145928.08FU	Fungi
OTU1777	0	0	0	0	0	0	0	0	0	0	0	0	9	0	18	0	0	0	0	0	0	6	435	0	0	0	0	0	66	0	0	0	44	0	2	0	0	0	0	0	0	0	0	0	GS|98.2|GU309762|NA	Fungi	Basidiomycota	Agaricomycetes	Auriculariales
OTU1778	0	0	0	0	0	0	3	0	0	0	0	0	63	34	448	0	0	0	0	0	26	0	0	0	0	0	2	0	53	3	0	112	0	0	1	3	0	0	0	0	0	0	0	0	GS|98.6|JX364165|NA	Fungi	Ascomycota	Sordariomycetes	Hypocreales
OTU1779	152	103	0	190	0	0	0	0	0	0	0	24	0	0	0	4	0	0	0	0	0	0	0	0	0	0	0	0	0	0	0	0	0	0	0	2	0	0	0	0	0	0	0	0	US|0.9119|DQ485667|SH1511113.08FU	Fungi	Ascomycota	Saccharomycetes	Saccharomycetales
OTU1780	2	0	0	0	0	0	0	2	0	0	0	3	3	0	0	0	61	73	32	48	0	4	0	0	0	3	0	0	0	0	0	0	1	0	1	1	0	14	7	0	0	0	4	125	GSL|100.0|KR016091|SH1506765.08FU	Fungi	Ascomycota	Dothideomycetes	Pleosporales
OTU1781	0	0	0	0	0	0	0	176	0	0	0	0	0	0	0	0	0	0	0	0	0	0	0	0	0	169	0	0	0	0	0	0	0	0	0	1	0	0	0	0	0	0	0	0	SS|0.9300|JX332658|NA	Fungi	Chytridiomycota	Chytridiomycetes	Chytridiales
OTU1782	0	0	0	0	0	0	0	0	0	0	0	0	0	420	0	0	0	0	0	0	0	0	0	0	0	0	0	0	0	0	0	0	0	1	0	0	0	0	0	0	0	0	0	0	US|0.9232|EU784217|NA	Fungi	Basidiomycota	Microbotryomycetes	Sporidiobolales
OTU1783	0	0	0	0	0	0	0	0	0	0	0	0	0	0	0	0	0	0	0	0	0	286	0	0	0	0	0	0	0	0	0	0	0	0	0	0	0	0	0	5	0	0	0	0	US|0.9385|JN890169|SH1554685.08FU	Fungi	Ascomycota	Sordariomycetes	Hypocreales
OTU1784	0	0	0	0	0	0	0	0	1	0	0	0	0	74	0	0	0	25	0	0	0	0	0	7	0	8	0	0	259	0	0	0	0	0	0	0	0	0	0	0	0	0	0	0	GS|100.0|JX390547|NA	Fungi	Ascomycota	Sordariomycetes	Sordariales
OTU1785	0	0	0	0	0	0	0	0	0	267	0	0	0	0	0	0	0	0	0	0	0	0	0	0	0	0	0	0	0	0	0	0	0	0	0	0	0	0	0	0	0	0	0	0	GS|100.0|MG649461|NA	Fungi	Ascomycota	Saccharomycetes	Saccharomycetales
OTU1786	0	0	0	0	0	0	0	0	0	0	0	0	0	0	0	0	0	0	0	0	0	0	0	0	313	0	0	0	0	0	0	0	0	0	0	0	0	0	0	0	0	0	0	0	GS|100.0|HQ260696|NA	Fungi	Ascomycota	Sordariomycetes	Hypocreales
OTU1787	0	4	205	54	1	0	0	1	0	0	2	0	3	0	3	0	0	0	0	0	216	24	13	390	0	0	0	4	5	0	1	0	1	0	0	1	0	25	0	0	0	0	0	0	GSL|100.0|LT837810|NA	Fungi	Ascomycota	Eurotiomycetes	Chaetothyriales
OTU1788	0	0	0	0	0	0	0	0	0	36	12	0	0	0	0	0	0	0	0	0	231	3	2	275	0	0	0	0	0	0	0	0	1	0	0	0	0	0	0	0	0	0	0	2	SS|1.0000|AB986399|SH1542640.08FU	Fungi	Ascomycota	Dothideomycetes	Pleosporales
OTU1789	0	0	0	0	0	0	0	0	0	3	0	0	0	0	0	0	34	184	80	63	0	0	0	0	0	0	0	0	0	2	0	1	0	0	0	0	0	0	0	0	0	0	0	0	SS|1.0000|GU187862|SH1247386.08FU	Fungi
OTU1790	0	0	0	0	0	0	0	1	52	14	6	195	0	0	0	0	0	0	0	0	0	0	0	0	0	0	0	0	0	0	0	0	0	0	0	250	80	83	35	124	24	0	17	103	GS|100.0|JX369591|NA	Fungi	Ascomycota	Sordariomycetes	Hypocreales
OTU1791	3	3	0	0	0	0	0	0	4	0	8	208	0	0	0	0	0	0	0	0	0	0	0	0	0	0	0	0	0	0	0	0	0	0	6	31	56	7	9	11	5	0	5	81	GS|97.9|KT195432|NA	Fungi	Ascomycota	Dothideomycetes	Pleosporales
OTU1792	0	0	0	0	0	0	0	0	0	0	0	0	0	0	0	0	0	0	0	0	5	324	244	0	0	0	0	0	13	0	0	0	0	0	1	0	0	0	0	0	0	0	0	0	GS|99.3|JX319592|NA	Fungi	Ascomycota	Sordariomycetes	Hypocreales
OTU1793	0	0	0	0	0	0	0	0	0	0	0	0	0	0	0	0	0	0	0	0	0	38	563	0	0	0	3	0	0	0	0	0	0	0	2	0	0	0	0	0	0	0	0	0	US|0.9320|KT336540|SH1552750.08FU	Fungi	Ascomycota	Sordariomycetes	Hypocreales
OTU1794	0	0	0	0	0	20	52	346	0	0	0	0	0	0	0	0	0	0	0	0	0	0	0	0	0	0	0	2	0	0	0	0	0	0	0	1	0	0	0	0	0	0	0	0	GS|100.0|KU537795|NA	Fungi	Ascomycota	Eurotiomycetes	Chaetothyriales
OTU1795	0	0	0	0	0	0	0	0	0	0	2	0	0	0	0	0	0	0	0	0	0	0	0	0	0	0	0	0	0	0	0	0	0	0	0	2	0	0	0	0	0	0	0	323	GS|98.5|AY456375|NA	Fungi	Basidiomycota	Agaricomycetes	Geastrales
OTU1796	67	393	118	0	0	0	0	0	0	0	0	0	0	0	0	0	0	3	0	0	8	0	0	0	0	0	0	0	0	2	0	0	0	0	5	0	0	11	0	0	0	0	0	0	GS|98.2|KX195465|NA	Fungi	Basidiomycota	Microbotryomycetes	Sporidiobolales
OTU1797	0	0	0	0	0	0	0	570	0	0	0	0	0	0	0	5	0	0	0	0	0	0	0	2	0	0	0	0	0	0	0	0	0	0	4	1	0	0	0	0	0	0	0	0	GS|98.7|KC222803|SH1242264.08FU	Fungi	Ascomycota	Sordariomycetes	Hypocreales
OTU1798	0	0	0	6	0	0	0	0	0	0	0	0	0	0	46	79	0	0	0	0	0	182	230	0	0	0	2	32	0	0	0	0	0	0	0	0	0	0	0	0	0	0	0	0	GDL|98.7|DQ421160|SH1235986.08FU	Fungi
OTU1799	0	0	0	0	0	2	0	0	0	0	0	0	0	0	189	0	0	0	0	0	0	0	0	0	0	0	0	0	0	0	0	0	0	299	2	0	0	0	0	0	0	0	1	0	GS|98.7|KT243917|NA	Fungi	Ascomycota	Dothideomycetes	Pleosporales
OTU1800	21	39	0	0	0	0	0	24	2	13	1	0	27	75	13	40	0	0	0	0	0	3	0	0	0	0	0	0	29	0	0	0	0	0	9	38	10	50	27	27	10	307	3	36	GS|99.3|JX322481|NA	Fungi	Ascomycota	Sordariomycetes	Hypocreales
OTU1801	0	0	0	0	0	0	0	0	2	0	0	0	0	0	0	0	576	18	0	0	0	0	0	0	0	0	0	0	2	0	0	0	0	0	0	0	0	2	0	0	0	0	0	0	GS|99.3|KT728321|NA	Fungi	Basidiomycota	Agaricomycetes	Agaricales
OTU1802	0	0	0	0	1	4	5	0	0	0	2	26	3	0	0	0	0	13	0	6	4	0	0	0	0	0	0	0	0	0	1	0	1	0	9	6	3	63	36	3	635	0	12	26	GS|97.6|HQ108005|SH1188509.08FU	Fungi	Ascomycota	Dothideomycetes	Pleosporales
OTU1803	0	0	0	0	2	0	0	0	0	0	0	0	4	30	89	40	0	0	0	0	7	27	0	0	2	4	233	176	42	12	0	0	98	0	1	0	0	0	0	0	0	0	0	0	GS|100.0|EF672227|NA	Fungi	Ascomycota	Dothideomycetes	Botryosphaeriales
OTU1804	0	0	0	156	0	5	14	23	0	0	0	11	8	0	0	0	3	4	0	0	0	0	0	0	0	5	0	0	4	0	0	0	0	0	0	0	18	24	45	0	0	0	0	0	GSL|100.0|KY950445|SH1561132.08FU	Fungi	Basidiomycota	Agaricomycetes	Auriculariales
OTU1805	2	10	377	0	0	0	0	0	0	0	1	0	0	0	0	0	0	0	0	0	28	0	0	0	0	0	0	0	0	0	2	0	0	0	0	0	0	9	0	0	0	0	0	0	GS|98.0|MF570077|NA	Fungi	Basidiomycota	Agaricomycetes	Agaricales
OTU1806	0	0	0	0	0	4	0	42	2	2	0	2	0	2	0	6	0	0	0	0	0	0	0	0	0	0	0	0	0	0	0	0	0	503	1	0	2	0	0	0	4	0	0	0	GSL|100.0|KP143692|NA	Fungi	Ascomycota	Sordariomycetes
OTU1807	0	0	0	0	0	0	0	0	3	5	0	3	0	4	14	8	0	0	0	0	0	0	0	0	0	0	0	0	0	0	0	0	0	0	37	1	12	0	0	3	10	362	0	0	GS|100.0|MH015000|SH1517342.08FU	Fungi	Ascomycota	Sordariomycetes	Calosphaeriales
OTU1808	0	0	0	0	0	0	0	0	0	0	1	0	0	0	0	0	0	0	0	0	0	0	0	0	0	0	0	0	0	0	1	0	0	0	0	0	0	174	263	0	0	0	0	0	US|0.9385|MF569739|NA	Fungi	Ascomycota	Sordariomycetes	Hypocreales
OTU1809	0	0	0	0	0	0	0	0	63	244	60	0	0	0	0	0	0	0	0	0	0	0	0	0	12	0	0	158	0	0	0	0	0	0	0	0	0	0	0	18	0	52	64	0	GS|99.7|KF805766|SH1565220.08FU	Fungi	Mucoromycota	Mucoromycetes	Mucorales
OTU1810	0	0	0	483	0	0	0	0	0	0	0	7	0	0	0	0	0	0	0	0	0	0	0	0	0	0	0	0	0	0	0	0	0	0	0	0	0	0	0	0	0	0	0	0	GS|99.3|AY172064|NA	Fungi	Ascomycota	Sordariomycetes	Hypocreales
OTU1811	0	0	0	0	0	4	0	0	0	0	0	0	197	288	23	93	2	0	0	0	0	2	0	0	48	4	57	0	33	7	0	0	30	239	0	0	0	0	0	0	0	0	0	0	GS|100.0|MH451124|NA	Fungi	Ascomycota	Sordariomycetes	Hypocreales
OTU1812	0	0	0	0	0	0	0	25	0	0	0	0	0	0	0	0	0	0	0	131	0	0	0	0	0	0	0	0	0	0	0	0	0	0	0	6	177	0	0	18	0	0	0	0	GSL|100.0|KY940494|SH1610161.08FU	Fungi	Ascomycota	Sordariomycetes	Hypocreales
OTU1813	2	0	0	0	0	0	0	0	1	0	0	0	0	0	0	0	125	0	151	225	0	0	0	0	0	0	0	0	0	0	0	0	0	0	0	0	0	0	0	1	0	0	0	0	GS|98.0|JX338765|NA	Fungi	Ascomycota	Sordariomycetes	Hypocreales
OTU1814	0	0	0	0	0	0	0	3	0	0	0	0	0	0	0	0	0	0	0	0	0	0	0	0	0	2	0	0	0	0	0	0	0	0	180	0	0	31	0	0	3	177	1	331	GS|98.6|JX333173|NA	Fungi	Ascomycota	Sordariomycetes	Hypocreales
OTU1815	0	0	0	0	0	0	0	0	0	0	0	0	0	0	0	0	42	64	98	83	0	4	0	0	0	0	0	0	0	21	0	0	0	0	0	0	0	0	0	0	0	0	0	0	GS|99.3|JX343739|NA	Fungi	Ascomycota	Sordariomycetes	Hypocreales
OTU1816	0	0	0	0	0	40	352	41	0	0	0	0	0	0	0	0	4	0	0	0	0	0	2	0	0	0	2	0	0	0	0	0	0	0	0	0	0	7	5	0	0	0	0	0	GSL|100.0|KP101584|SH1553955.08FU	Fungi	Ascomycota	Eurotiomycetes	Onygenales
OTU1817	0	0	0	0	0	0	0	0	0	0	2	0	0	0	0	0	0	0	0	0	0	0	0	0	0	0	0	0	0	2	0	0	0	0	1	0	0	715	295	8	0	0	152	15	GS|100.0|EF113584|NA	Fungi	Ascomycota	Sordariomycetes	Hypocreales
OTU1818	0	64	0	167	0	0	0	0	0	0	0	0	19	76	0	27	2	0	0	0	0	0	0	0	0	0	0	0	0	0	0	0	0	0	0	0	0	0	0	1	0	0	0	0	SS|0.9700|MF568952|NA	Fungi	Chytridiomycota	Spizellomycetes	Spizellomycetales
OTU1819	0	0	0	0	0	0	0	0	1	22	8	0	0	0	0	0	12	9	0	0	25	57	0	0	0	10	0	0	10	0	0	0	0	0	0	33	222	0	28	13	0	0	40	69	GSL|100.0|EU080923|SH1507404.08FU	Fungi	Ascomycota	Dothideomycetes	Botryosphaeriales
OTU1820	0	0	0	0	0	0	0	0	0	0	0	0	208	359	145	79	0	0	0	0	0	2	0	0	0	0	0	0	0	0	0	0	0	0	0	0	0	0	0	0	0	0	0	0	US|0.9385|KX195272|NA	Fungi	Ascomycota	Sordariomycetes	Hypocreales
OTU1821	0	0	0	0	0	0	0	0	0	0	0	4	0	0	0	0	0	0	0	371	0	0	0	0	0	0	0	3	0	0	0	0	0	0	0	0	0	20	124	1	0	0	0	7	GS|98.3|UDB013309|SH1179425.08FU	Fungi	Basidiomycota	Agaricomycetes	Agaricales
OTU1822	0	0	0	0	0	0	0	0	6	10	1	126	0	0	0	0	13	311	154	254	0	0	12	0	0	0	0	0	0	0	0	0	0	0	11	1	42	32	24	9	0	0	33	105	GS|98.9|KX192865|NA	Fungi	Ascomycota	Eurotiomycetes	Chaetothyriales
OTU1823	0	0	0	0	0	0	0	0	0	0	0	0	0	0	336	21	11	3	0	0	0	3	0	0	0	0	0	0	0	0	0	0	0	0	1	0	0	0	0	0	0	0	3	0	GS|99.3|JX321555|NA	Fungi	Rozellomycota
OTU1824	10	0	0	0	0	0	0	0	0	0	0	0	30	22	289	68	0	0	0	0	0	3	0	0	0	0	0	11	0	0	0	0	0	0	0	0	0	0	0	0	0	0	1	0	GS|100.0|JX386596|NA	Fungi	Ascomycota	Dothideomycetes	Pleosporales
OTU1825	0	0	0	0	0	0	0	0	0	0	2	0	0	0	0	0	0	3	5	0	0	0	0	0	0	0	0	0	0	0	0	0	0	0	0	0	0	489	692	0	0	0	0	6	GS|98.5|JX352130|NA	Fungi	Ascomycota	Sordariomycetes	Hypocreales
OTU1826	0	0	0	0	0	0	0	0	0	0	0	0	0	18	0	0	302	0	0	0	0	0	0	0	0	0	0	0	0	0	0	0	0	0	0	0	0	0	0	0	0	0	0	0	GS|99.5|MH201796|NA	Fungi	Ascomycota	Sordariomycetes	Hypocreales
OTU1827	0	0	0	0	1	0	0	0	0	0	0	0	330	8	0	145	0	0	0	8	2	0	0	0	2	0	0	0	0	0	0	0	1	0	0	3	0	0	0	0	0	0	0	0	GS|98.5|JX388056|NA	Fungi	Ascomycota	Orbiliomycetes	Orbiliales
OTU1828	0	0	0	0	0	0	0	0	0	0	0	0	0	0	0	0	0	0	0	0	0	0	0	0	0	0	0	0	0	0	0	0	1	0	0	17	36	10	0	5	430	0	1	0	GS|98.6|JX376317|NA	Fungi	Ascomycota	Eurotiomycetes	Chaetothyriales
OTU1829	0	0	0	0	0	0	0	0	6	5	3	248	0	0	0	0	0	0	0	0	0	0	0	0	0	0	0	0	0	0	0	1	0	0	0	0	0	12	54	2	0	0	0	9	GS|97.7|JX388556|NA	Fungi	Chytridiomycota	Rhizophlyctidomycetes	Rhizophlyctidales
OTU1830	0	0	0	0	0	0	0	10	334	2	0	235	0	0	0	3	0	0	0	0	0	0	0	0	0	0	0	10	0	0	0	0	3	0	11	96	18	11	0	52	24	0	0	349	GS|98.4|GU306839|NA	Fungi	Ascomycota	Sordariomycetes	Savoryellales
OTU1831	0	0	0	0	0	0	0	0	0	0	0	0	0	0	0	0	74	124	51	161	0	0	0	0	0	0	0	0	0	0	0	1	0	0	0	0	0	0	0	1	0	0	0	0	GS|100.0|JX390502|NA	Fungi	Ascomycota	Sordariomycetes	Hypocreales
OTU1832	0	0	0	0	0	0	0	1	0	0	0	0	0	0	0	0	0	0	0	0	5	4	0	512	0	0	0	0	0	0	0	0	0	0	0	0	0	0	0	1	0	0	0	3	US|0.9299|KU587701|NA	Fungi	Basidiomycota	Microbotryomycetes	Sporidiobolales
OTU1833	0	4	0	0	0	0	0	0	0	0	0	0	0	0	0	0	73	268	7	258	0	0	0	0	0	0	0	0	0	0	0	0	0	0	0	0	2	0	0	1	0	0	0	0	GS|97.9|JX371908|NA	Fungi	Basidiomycota	Microbotryomycetes	Sporidiobolales
OTU1834	168	15	295	0	0	0	0	0	0	0	2	0	0	0	0	0	0	0	0	0	0	0	0	0	0	0	0	0	0	0	1	0	0	0	27	0	0	0	3	0	0	107	0	0	SS|1.0000|AB846969|SH1156718.08FU	Fungi	Mucoromycota	Umbelopsidomycetes
OTU1835	0	0	184	0	0	0	0	0	0	5	0	0	0	0	0	0	0	0	0	0	107	0	0	0	0	0	0	0	0	0	1	0	0	0	4	0	0	42	0	0	0	0	0	0	GSL|100.0|GQ398241|NA	Fungi	Basidiomycota	Agaricomycetes	Agaricales
OTU1836	0	0	0	0	0	0	0	0	0	0	0	0	6	0	7	0	0	0	0	0	24	876	420	4	0	0	2	0	95	0	0	0	19	3	1	0	0	0	0	0	0	0	1	0	GS|100.0|JX390515|NA	Fungi	Ascomycota	Sordariomycetes	Sordariales
OTU1837	0	0	0	0	0	0	0	0	0	0	0	0	0	0	0	0	0	0	0	0	0	0	0	0	0	0	0	0	0	0	0	0	0	0	255	0	36	0	0	10	0	0	1	0	GS|100.0|KY101712|SH1515230.08FU	Fungi	Ascomycota	Saccharomycetes	Saccharomycetales
OTU1838	0	0	0	0	0	39	34	0	0	0	0	0	0	0	0	0	70	0	220	83	0	0	0	0	0	0	0	0	15	0	0	0	0	0	1	0	0	39	0	0	0	0	0	0	GSL|100.0|MG458699|SH1564406.08FU	Fungi	Mucoromycota	Mucoromycetes	Mucorales
OTU1839	0	0	0	0	0	0	0	0	2	0	1	0	0	0	0	0	0	0	0	0	0	0	0	0	0	0	0	0	0	0	0	0	0	0	0	0	0	207	389	9	0	0	0	0	SS|0.9300|JX340743|NA	Fungi	Basidiomycota	Agaricomycetes	Geastrales
OTU1840	0	0	0	0	0	0	0	0	0	0	0	0	0	0	0	0	0	0	0	0	0	0	0	0	0	0	0	0	0	0	0	0	0	0	0	0	0	0	0	0	0	298	0	0	GS|100.0|HM069415|NA	Fungi	Ascomycota	Leotiomycetes	Helotiales
OTU1841	0	0	0	0	0	0	0	0	0	0	0	0	68	133	0	21	0	0	0	0	0	0	0	0	0	0	0	0	0	0	0	0	1	100	0	0	0	0	0	0	0	0	0	0	GS|100.0|JX364856|NA	Fungi	Basidiomycota	Microbotryomycetes	Sporidiobolales
OTU1842	0	3	0	0	0	8	33	2	0	7	0	0	10	37	2	0	6	22	0	13	11	0	0	0	0	0	0	16	0	0	0	0	12	0	13	17	20	16	15	0	3	0	22	14	GSL|100.0|KP212089|SH1517806.08FU	Fungi	Basidiomycota	Agaricomycetes	Hymenochaetales
OTU1843	0	0	0	0	0	0	0	0	44	45	14	60	0	0	0	0	0	0	0	0	0	3	0	0	0	0	0	0	0	0	0	0	0	0	78	14	113	18	44	101	25	0	9	277	GS|97.1|KX193569|NA	Fungi	Ascomycota	Sordariomycetes	Hypocreales
OTU1844	0	0	0	0	0	0	0	0	5	4	0	0	0	0	0	0	0	0	0	2	0	0	0	0	0	0	0	0	0	0	0	0	0	0	0	0	2	0	0	279	0	0	0	0	GS|99.4|EU784353|NA	Fungi	Basidiomycota	Agaricomycetes	Agaricales
OTU1845	0	0	0	0	0	0	0	3	0	0	0	0	0	0	0	3	0	0	0	0	0	0	0	0	0	0	0	0	0	0	0	0	0	0	0	2	0	0	0	3	0	0	0	1057	US|0.9138|LC034025|NA	Fungi	Ascomycota	Dothideomycetes	Pleosporales
OTU1846	0	2	0	0	0	0	0	0	0	267	0	0	0	0	0	0	0	0	0	0	0	0	0	0	0	0	0	0	0	0	0	0	0	0	73	3	6	0	0	9	2	0	0	0	GS|99.0|MF569595|NA	Fungi	Ascomycota	Sordariomycetes
OTU1847	0	0	0	0	0	0	0	0	5	0	0	21	0	0	0	0	0	136	16	11	0	0	0	0	0	0	0	0	0	0	1	1	0	0	0	14	154	0	0	17	0	0	0	0	GS|98.2|KF477232|NA	Fungi	Ascomycota	Eurotiomycetes	Onygenales
OTU1848	0	0	0	0	0	2	0	0	0	0	3	0	46	0	63	21	46	49	0	105	0	48	42	2	3	0	0	85	0	0	1	270	1	13	233	0	4	2	0	0	0	0	6	0	GS|100.0|MH063036|SH1636101.08FU	Fungi	Ascomycota	Eurotiomycetes	Chaetothyriales
OTU1849	0	0	0	0	0	0	0	0	0	0	0	0	180	35	141	28	0	0	0	0	0	0	0	0	2	0	0	0	0	0	0	0	0	0	0	2	0	0	0	0	0	0	0	0	GS|100.0|JX337428|NA	Fungi	Basidiomycota	Microbotryomycetes	Sporidiobolales
OTU1850	0	0	0	0	0	0	0	1	0	0	10	180	0	0	0	0	0	0	0	0	0	0	0	0	0	0	0	0	0	0	0	0	0	0	84	3	16	6	0	4	6	256	0	57	GS|98.7|KT196032|NA	Fungi	Ascomycota	Eurotiomycetes	Eurotiales
OTU1851	0	0	0	0	0	0	0	0	0	0	0	0	0	0	0	0	0	0	0	0	0	0	0	0	0	0	0	0	0	0	0	1	0	0	0	0	0	6	0	298	0	0	5	6	GS|100.0|KT728321|NA	Fungi	Basidiomycota	Agaricomycetes	Agaricales
OTU1852	0	0	0	0	0	0	0	20	21	0	0	0	25	123	158	8	0	0	0	0	0	0	0	0	12	40	0	0	0	0	0	0	0	1	0	0	2	0	0	0	0	0	0	0	GSL|100.0|MH165244|SH1163148.08FU	Fungi	Ascomycota	Eurotiomycetes	Eurotiales
OTU1853	0	0	0	0	0	0	0	0	0	0	0	0	0	0	0	0	0	0	0	0	0	0	0	0	0	233	0	20	0	71	0	0	0	0	0	1	0	0	0	0	0	0	0	0	SS|0.9000|KC222134|SH1212945.08FU	Fungi	Ascomycota	Geoglossomycetes	Geoglossales
OTU1854	0	0	0	0	0	0	0	1	1	0	0	13	0	0	0	0	0	17	18	3	0	0	0	0	0	0	0	0	0	0	0	0	0	0	0	310	0	0	0	0	6	0	0	19	GS|99.3|AY456375|NA	Fungi	Basidiomycota	Agaricomycetes	Geastrales
OTU1855	8	3	0	0	0	0	0	0	0	0	0	0	0	0	0	0	0	0	0	0	0	0	0	0	0	0	5	2	59	0	0	267	16	0	0	0	0	0	0	0	0	0	0	0	GS|98.1|KC506287|NA	Fungi	Ascomycota	Eurotiomycetes	Eurotiales
OTU1856	0	0	0	0	0	0	0	1	0	0	0	0	0	2	0	0	0	0	0	0	0	0	0	0	3	3	3	0	0	37	0	0	0	498	0	0	0	0	0	0	0	0	0	0	GSL|100.0|KY041792|NA	Fungi	Ascomycota	Eurotiomycetes	Eurotiales
OTU1857	0	0	0	0	0	0	0	0	0	0	0	0	0	0	0	0	0	0	0	0	0	0	0	0	4	0	7	0	0	0	0	0	0	0	37	12	9	27	194	35	3	0	5	0	SS|1.0000|JX545187|SH1179807.08FU	Fungi	Mucoromycota	Umbelopsidomycetes
OTU1858	0	0	0	0	0	0	0	0	1	0	0	0	0	0	11	0	0	0	0	0	0	0	0	0	0	5	5	0	281	0	0	0	3	0	0	0	0	0	0	0	0	0	0	0	SS|1.0000|MF570444|NA	Fungi	Ascomycota	Orbiliomycetes
OTU1859	0	0	0	0	0	0	0	0	1	0	0	0	0	0	0	0	0	0	0	0	0	0	0	0	0	0	0	0	355	0	0	0	0	0	0	0	0	0	0	0	0	0	0	0	US|0.9034|JX377009|NA	Fungi	Basidiomycota	Microbotryomycetes	Sporidiobolales
OTU1860	0	0	0	0	0	0	0	0	1	0	0	0	0	0	0	0	0	0	0	0	0	0	0	0	0	0	0	0	0	0	0	1	0	0	0	0	753	0	0	591	0	0	0	0	GSL|100.0|EF113583|NA	Fungi	Ascomycota	Sordariomycetes	Hypocreales
OTU1861	0	0	0	0	0	0	0	0	0	0	0	0	0	0	0	0	0	0	0	0	0	101	0	0	0	0	0	0	0	0	0	203	0	0	0	0	0	0	0	0	0	0	0	0	GS|100.0|JQ081667|SH1649479.08FU	Fungi	Ascomycota	Dothideomycetes	Pleosporales
OTU1862	0	0	0	0	0	0	0	0	0	0	0	0	0	0	0	0	0	0	0	0	0	0	0	0	0	0	0	0	0	0	0	0	0	0	17	6	34	0	0	2	203	98	0	0	GS|98.6|JX376317|NA	Fungi	Ascomycota	Eurotiomycetes	Chaetothyriales
OTU1863	3	0	0	0	1	3	4	4	12	68	1	22	0	0	0	5	2	26	29	12	2	19	0	0	135	224	5	10	129	364	0	0	7	10	6	1	4	18	2	0	9	12	142	43	GSL|100.0|KM486080|NA	Fungi	Ascomycota	Dothideomycetes	Pleosporales
OTU1864	0	0	0	0	0	0	0	0	0	0	0	0	0	0	0	0	0	0	0	0	0	0	0	0	0	0	0	0	0	0	0	0	0	355	0	0	0	0	0	0	0	0	0	0	US|0.9384|KF618198|SH1240219.08FU	Fungi	Ascomycota	Sordariomycetes
OTU1865	0	0	0	0	0	0	0	0	0	0	0	0	0	0	0	0	0	0	0	7	9	0	10	347	0	0	0	0	0	0	0	0	0	0	0	0	0	0	0	0	0	0	0	0	US|0.9380|KT243725|NA	Fungi	Ascomycota	Saccharomycetes	Saccharomycetales
OTU1866	0	0	0	0	0	0	0	0	0	0	0	0	6	0	347	0	6	0	0	0	0	4	0	0	0	0	0	0	0	0	0	0	0	0	1	0	0	0	0	0	0	0	0	0	GS|100.0|KF800206|SH1181961.08FU	Fungi	Ascomycota	Dothideomycetes	Pleosporales
OTU1867	0	10	0	0	0	0	0	7	7	11	8	91	0	0	2	0	0	11	0	0	3	4	23	0	0	0	0	0	0	0	1	1	0	0	0	1	0	15	23	0	0	0	40	59	GS|100.0|FM202496|SH1615128.08FU	Fungi	Basidiomycota	Agaricomycetes	Polyporales
OTU1868	218	245	18	0	0	0	0	0	0	0	0	27	0	0	0	0	0	0	0	6	0	0	0	0	0	0	0	0	0	0	0	0	0	0	0	1	0	0	0	0	0	0	0	0	SS|0.9800|KT241968|NA	Fungi	Ascomycota	Orbiliomycetes	Orbiliales
OTU1869	2	0	0	0	0	2	0	0	0	0	0	0	0	0	0	0	421	17	0	0	0	3	23	0	0	0	0	0	0	0	0	0	0	0	1	0	0	0	0	0	0	0	0	0	US|0.9045|JX342955|NA	Fungi	Basidiomycota	Microbotryomycetes	Sporidiobolales
OTU1870	0	0	0	0	0	0	0	0	104	8	0	0	0	0	0	0	0	0	0	0	0	0	0	0	0	0	0	0	0	0	0	0	0	0	36	1	53	135	12	13	3	0	123	0	GS|98.3|FJ612709|SH1520255.08FU	Fungi	Ascomycota	Sordariomycetes	Chaetosphaeriales
OTU1871	67	275	0	0	0	0	0	0	0	0	0	0	0	0	0	0	0	0	0	0	0	0	0	0	0	0	0	0	0	0	0	0	0	0	0	3	0	0	0	0	0	0	0	0	US|0.9375|MF359724|SH1160577.08FU	Fungi	Ascomycota	Sordariomycetes
OTU1872	0	0	0	0	0	0	0	2	0	0	0	0	0	0	0	0	0	0	0	0	0	0	0	2	0	0	8	403	0	0	0	0	21	0	0	1	0	0	0	0	0	0	0	0	GS|99.3|JX371167|NA	Fungi	Ascomycota	Eurotiomycetes	Chaetothyriales
OTU1873	0	0	0	0	0	0	0	0	0	0	0	0	0	0	407	0	0	0	0	0	0	12	95	0	0	0	0	0	0	0	0	0	0	0	0	0	0	0	0	0	0	0	1	0	GS|99.3|AY172064|NA	Fungi	Ascomycota	Sordariomycetes	Hypocreales
OTU1874	0	0	0	0	0	0	0	0	0	0	0	0	0	0	0	0	0	6	0	0	0	0	0	0	90	28	11	10	0	131	0	0	0	0	0	0	0	0	0	0	0	0	0	0	GSL|100.0|MG649266|SH1526412.08FU	Fungi	Ascomycota	Dothideomycetes	Pleosporales
OTU1875	0	0	0	0	0	0	24	0	0	0	0	0	0	0	0	0	22	0	267	120	0	0	0	0	0	0	0	0	0	0	0	0	0	0	0	0	0	0	0	0	0	0	0	0	US|0.9034|MF487583|NA	Fungi	Basidiomycota	Microbotryomycetes	Sporidiobolales
OTU1876	0	0	0	0	0	0	0	2	0	0	0	0	0	0	0	0	0	0	0	0	0	0	0	0	0	0	0	0	0	0	0	0	0	0	0	0	0	14	0	0	0	0	0	332	US|0.9340|KP235651|SH1178394.08FU	Fungi	Ascomycota	Sordariomycetes
OTU1877	0	0	0	0	0	0	0	0	0	0	0	0	99	61	137	0	0	0	0	0	0	0	0	0	0	0	0	0	0	0	0	0	0	0	0	0	0	0	0	0	0	0	0	0	SS|0.8700|MF568840|NA	Fungi	Ascomycota	Sordariomycetes	Togniniales
OTU1878	0	128	232	0	0	0	0	0	0	15	0	0	0	0	0	0	0	0	0	0	31	0	0	0	0	0	0	0	0	0	2	0	0	0	17	0	0	110	2	0	0	0	0	0	SS|0.8500|EU379228|SH1647059.08FU	Fungi	Chytridiomycota	Rhizophlyctidomycetes	Rhizophlyctidales
OTU1879	0	0	0	0	0	0	0	0	0	0	0	0	125	0	12	0	2	129	0	49	7	5	23	0	0	0	0	0	0	0	0	0	0	0	0	0	0	0	0	0	0	0	0	0	US|0.9340|JX342955|NA	Fungi	Ascomycota	Sordariomycetes
OTU1880	0	0	0	0	1	0	0	0	0	0	0	0	0	0	0	0	0	0	0	0	0	0	0	0	0	0	0	0	0	0	0	1	0	0	7	58	25	0	0	145	93	0	0	0	GS|98.3|KR822213|SH1569009.08FU	Fungi	Ascomycota	Dothideomycetes	Tubeufiales
OTU1881	0	0	277	0	0	0	0	0	0	0	0	0	0	0	0	0	0	0	0	0	0	0	0	0	0	0	0	0	0	0	0	0	0	0	0	0	0	0	0	0	0	0	0	0	GS|98.7|MF405799|NA	Fungi	Basidiomycota	Agaricomycetes	Agaricales
OTU1882	0	0	0	0	0	2	0	0	1	5	1	2	0	0	4	2	5	0	0	0	2	9	7	346	0	0	0	0	0	0	0	0	0	0	2	1	0	0	0	4	0	0	0	0	GS|98.7|KY774239|NA	Fungi	Basidiomycota	Agaricomycetes	Agaricales
OTU1883	0	8	0	0	0	0	0	0	0	0	0	0	0	2	0	0	0	0	0	0	0	0	0	0	0	340	0	0	0	2	0	0	0	0	0	0	26	0	0	0	0	0	0	0	GS|98.8|JX387931|NA	Fungi	Ascomycota	Sordariomycetes	Hypocreales
OTU1884	0	0	0	0	0	0	0	0	0	0	0	0	10	101	0	0	3	0	0	0	21	103	323	0	0	0	0	18	0	0	0	0	0	0	0	0	0	0	0	0	0	0	0	0	GS|100.0|KJ855500|SH1609413.08FU	Fungi	Ascomycota	Sordariomycetes	Magnaporthales
OTU1885	0	0	0	0	0	0	0	1	0	0	0	38	0	0	0	0	0	0	0	0	0	0	0	0	0	0	0	0	0	0	0	0	0	0	5	47	52	23	25	8	0	0	40	134	GS|100.0|JF811913|NA	Fungi	Ascomycota	Sordariomycetes	Xylariales
OTU1886	0	44	0	248	0	0	0	0	0	0	0	0	0	0	0	0	0	0	0	0	0	0	10	0	17	0	0	71	10	0	0	1	0	0	0	0	0	0	0	0	0	0	0	0	GS|98.8|MG807330|NA	Fungi	Ascomycota	Sordariomycetes	Glomerellales
OTU1887	0	0	0	0	0	0	0	0	0	0	0	0	5	180	125	0	0	52	0	0	0	0	0	0	0	0	0	0	0	0	0	0	0	0	1	0	0	0	0	0	0	0	0	0	US|0.9090|MF481923|NA	Fungi	Ascomycota	Saccharomycetes	Saccharomycetales
OTU1888	19	20	364	0	0	0	0	0	0	0	0	0	0	0	0	0	0	0	0	0	0	0	0	0	0	0	0	0	0	0	0	0	0	0	0	0	0	0	0	0	0	0	0	0	US|0.9354|LC133802|SH1185460.08FU	Fungi	Ascomycota	Dothideomycetes	Pleosporales
OTU1889	0	0	0	0	0	0	0	0	0	0	0	0	0	0	0	0	0	0	0	0	0	0	444	0	0	0	0	0	0	0	0	0	0	0	0	0	0	0	0	0	0	0	0	0	GS|97.4|KX195579|NA	Fungi	Ascomycota	Dothideomycetes	Pleosporales
OTU1890	0	0	0	0	0	0	0	0	0	0	0	0	0	0	0	0	0	0	0	0	0	0	0	0	0	0	0	0	0	0	0	0	0	0	0	0	0	0	0	258	84	0	0	0	GS|98.7|JX373330|NA	Fungi	Ascomycota	Sordariomycetes	Hypocreales
OTU1891	0	0	0	0	0	0	0	0	0	0	0	0	0	0	0	0	0	0	0	0	0	0	0	0	0	0	0	0	0	0	0	0	0	0	0	0	0	268	0	7	0	0	0	0	GS|99.3|KX908668|NA	Fungi	Ascomycota	Dothideomycetes	Pleosporales
OTU1892	0	0	0	0	0	0	0	0	0	0	0	0	0	0	0	0	5	0	0	0	0	0	0	0	0	0	0	0	0	0	0	0	0	0	0	0	0	0	0	0	0	343	0	0	US|0.9115|JX384355|NA	Fungi	Ascomycota	Sordariomycetes	Hypocreales
OTU1893	0	0	0	0	0	0	0	0	0	0	0	0	0	0	0	0	0	0	0	2	0	0	0	0	0	0	0	0	3	0	0	287	0	0	0	0	0	0	0	0	0	0	0	0	US|0.9025|MF570265|NA	Fungi	Basidiomycota	Microbotryomycetes	Sporidiobolales
OTU1894	374	0	141	0	0	0	0	0	13	52	0	98	0	0	0	0	0	0	0	0	19	0	0	12	0	0	0	0	0	0	1	0	0	0	4	0	0	20	0	3	0	0	0	0	SS|0.9900|KR016441|NA	Fungi	Ascomycota
OTU1895	0	0	0	0	0	0	0	0	0	0	1	0	0	0	0	0	0	0	0	0	0	0	0	0	0	0	0	0	0	0	1	0	0	0	0	1	0	24	71	9	0	0	0	243	GS|98.7|JX387843|NA	Fungi	Ascomycota	Sordariomycetes	Hypocreales
OTU1896	0	0	0	0	0	0	0	0	5	10	0	3	0	0	0	0	0	0	0	0	0	0	0	0	0	0	0	0	4	0	0	0	0	0	5	4	245	0	0	16	3	26	0	3	GS|100.0|EF658749|NA	Fungi	Ascomycota	Leotiomycetes	Helotiales
OTU1897	0	0	0	0	0	0	0	0	10	0	0	0	9	0	0	0	0	3	0	0	0	0	0	0	0	0	0	0	0	302	0	93	0	0	0	0	0	0	0	0	0	0	0	0	GS|100.0|KC182625|NA	Fungi	Ascomycota	Saccharomycetes	Saccharomycetales
OTU1898	0	0	0	0	1	5	32	13	0	0	0	0	129	1006	1599	19	26	7	36	0	0	0	3	0	0	0	0	0	0	2	1	0	0	2	2	0	0	0	0	0	0	0	2	0	GSL|100.0|EU821484|NA	Fungi	Ascomycota	Dothideomycetes	Pleosporales
OTU1899	0	0	0	0	0	0	0	0	147	124	1	3	0	0	0	0	0	0	0	0	0	0	0	0	0	0	0	0	0	0	0	0	0	0	0	0	0	7	34	0	0	0	0	0	GSL|100.0|KU604569|SH1144325.08FU	Fungi	Ascomycota	Sordariomycetes	Xylariales
OTU1900	0	0	0	0	0	0	2	0	0	0	0	0	0	0	2	0	0	0	0	0	0	0	2	0	0	0	0	0	0	0	0	0	0	0	300	0	70	0	0	6	0	41	1	0	GS|100.0|JX388391|NA	Fungi	Ascomycota	Sordariomycetes	Sordariales
OTU1901	0	0	0	0	0	0	0	0	0	4	3	13	0	0	0	0	0	0	119	23	0	0	0	0	0	0	0	0	0	0	0	0	0	0	2	1	0	26	22	1	9	0	0	98	US|0.9622|KT241746|NA	Fungi	Rozellomycota
OTU1902	0	0	0	0	0	0	0	2	0	0	0	0	0	0	46	0	0	0	0	0	23	57	16	443	0	0	4	0	0	0	0	0	0	0	0	1	0	0	0	0	0	0	1	0	GS|99.3|MF569609|NA	Fungi	Ascomycota	Sordariomycetes	Hypocreales
OTU1903	0	0	0	0	0	0	0	0	0	0	2	0	0	0	0	0	8	71	162	161	0	0	0	0	0	0	0	0	0	0	0	0	0	0	0	2	0	0	0	0	0	0	0	0	GS|100.0|KF932964|SH1166211.08FU	Fungi	Ascomycota	Eurotiomycetes	Eurotiales
OTU1904	0	0	0	0	0	0	0	1	4	0	0	136	0	30	0	0	0	0	0	0	0	0	0	0	0	0	0	0	35	0	0	1	0	0	0	14	13	0	27	0	0	0	0	40	US|0.9340|JX342955|NA	Fungi	Ascomycota	Sordariomycetes
OTU1905	0	0	0	0	0	0	0	0	0	12	3	0	0	0	0	0	39	131	269	106	0	0	0	0	0	0	0	0	0	0	0	0	0	0	0	0	0	0	0	0	0	0	0	0	GSL|100.0|KM213620|NA	Fungi	Ascomycota	Sordariomycetes	Hypocreales
OTU1906	0	0	0	0	0	0	0	0	0	0	0	0	0	0	0	0	6	0	0	0	0	0	0	0	9	45	0	0	0	535	0	0	41	0	0	0	0	3	0	0	0	0	0	0	GS|99.1|JX375287|NA	Fungi	Mortierellomycota
OTU1907	0	0	279	0	0	8	15	74	0	0	0	0	0	0	0	0	7	12	0	0	3	0	0	0	0	0	0	2	0	0	0	87	22	20	1	0	0	22	61	1	0	0	24	0	GS|99.7|KY264026|SH1561147.08FU	Fungi	Basidiomycota	Agaricomycetes	Auriculariales
OTU1908	0	377	0	0	0	0	0	0	0	11	0	0	0	0	0	0	0	0	0	0	23	0	0	0	0	0	0	0	0	0	0	0	0	0	0	2	0	20	0	0	0	0	0	0	US|0.9340|AB894152|NA	Fungi	Ascomycota	Sordariomycetes
OTU1909	0	19	0	0	0	0	0	0	0	391	0	0	0	0	0	0	0	0	0	0	0	0	0	0	0	0	0	0	0	0	0	0	0	0	0	0	0	0	0	0	0	0	0	0	US|0.9340|KT243669|NA	Fungi	Ascomycota	Sordariomycetes
OTU1910	0	0	0	0	0	0	0	0	0	0	0	0	0	0	0	0	89	4	173	106	0	0	0	0	0	0	0	0	0	0	1	0	0	0	0	0	0	0	0	0	0	0	0	0	US|0.9385|JX348562|NA	Fungi	Ascomycota	Sordariomycetes	Hypocreales
OTU1911	0	0	0	0	0	0	0	1	0	0	0	0	0	0	0	0	0	0	0	0	0	0	0	0	0	111	0	328	11	67	0	0	1	0	0	0	0	0	0	0	0	0	0	0	GSL|100.0|FN394729|NA	Fungi	Ascomycota	Dothideomycetes	Pleosporales
OTU1912	0	0	0	0	0	0	0	0	0	0	0	0	0	0	0	0	0	0	0	0	0	0	0	0	0	0	0	0	0	278	0	0	0	0	0	0	0	0	0	0	0	0	0	0	GS|100.0|MG599148|NA	Fungi	Ascomycota	Saccharomycetes	Saccharomycetales
OTU1913	0	0	0	0	2	0	0	0	0	0	0	0	0	0	0	0	0	0	0	0	0	0	0	0	0	0	0	0	0	0	0	0	0	0	0	170	156	0	0	90	158	0	0	0	US|0.9397|KX195340|NA	Fungi	Ascomycota	Sordariomycetes	Hypocreales
OTU1914	0	0	0	2	1	0	0	0	0	0	0	0	4	0	0	0	0	0	0	0	0	0	0	0	508	16	0	0	167	14	2	91	0	0	0	4	0	2	7	0	0	0	0	0	GS|100.0|KC460889|SH1529404.08FU	Fungi	Ascomycota	Sordariomycetes	Hypocreales
OTU1915	0	0	0	0	0	0	5	0	1	0	0	0	0	6	0	0	0	0	0	0	0	0	0	0	2	0	0	0	113	0	0	117	1	108	0	0	0	0	0	0	0	0	0	0	GS|100.0|JX321313|NA	Fungi	Basidiomycota	Tremellomycetes	Tremellales
OTU1916	0	0	0	0	0	0	0	1	0	0	0	0	0	0	0	0	0	0	0	0	0	0	0	0	0	0	0	0	0	0	0	0	0	0	2	166	103	0	4	99	0	18	0	0	GS|100.0|KJ699117|SH1545684.08FU	Fungi	Ascomycota	Sordariomycetes	Sordariales
OTU1917	0	0	0	0	0	0	0	0	0	0	4	0	0	0	0	0	4	122	167	5	0	0	6	0	0	0	0	0	0	0	1	0	0	0	0	0	0	4	0	1	2	0	3	2	GS|99.4|JX363677|NA	Fungi	Ascomycota	Dothideomycetes	Pleosporales
OTU1918	0	0	0	0	0	0	0	0	12	27	0	11	0	0	0	0	0	0	0	0	0	0	2	0	0	0	0	0	0	0	0	0	0	0	5	2	13	217	324	4	0	0	11	18	GS|100.0|GQ272622|SH1564487.08FU	Fungi	Ascomycota	Leotiomycetes	Helotiales
OTU1919	0	0	0	0	0	0	0	1	0	0	0	0	0	0	0	0	0	0	0	0	0	0	0	0	0	53	39	252	0	0	0	0	2	0	0	0	0	0	0	0	0	0	0	0	GS|97.3|JX352646|NA	Fungi	Ascomycota	Eurotiomycetes	Verrucariales
OTU1920	6	10	0	0	0	0	0	0	0	3	0	30	49	117	8	22	2	9	6	9	0	0	0	11	0	8	0	8	0	0	0	0	0	0	0	3	0	0	0	2	0	0	0	0	GSL|100.0|KJ524554|SH1519752.08FU	Fungi	Basidiomycota	Agaricomycetes	Agaricales
OTU1921	0	0	0	0	0	3	0	0	8	7	0	0	47	214	0	0	0	0	0	0	2	0	0	0	0	0	0	0	0	0	0	0	0	0	0	0	0	0	0	0	0	0	0	0	GS|99.2|JX336507|NA	Fungi	Ascomycota	Saccharomycetes	Saccharomycetales
OTU1922	0	0	0	0	0	0	0	0	0	0	0	0	0	3	0	0	0	0	0	0	0	0	0	0	0	0	0	0	0	0	0	0	0	282	0	0	0	0	3	0	0	0	1	20	GS|100.0|FR745398|SH1237004.08FU	Fungi	Ascomycota	Dothideomycetes	Acrospermales
OTU1923	217	33	0	0	0	0	0	0	6	20	0	41	0	0	3	0	0	0	3	13	0	4	0	0	0	0	0	0	0	0	0	0	0	0	0	5	14	0	0	6	0	0	3	0	US|0.9299|JX319132|NA	Fungi	Ascomycota	Sordariomycetes	Hypocreales
OTU1924	0	0	0	0	0	0	0	0	0	0	7	0	0	0	0	0	0	0	0	0	0	0	0	0	0	0	0	0	0	0	0	0	0	0	0	1	0	0	0	0	0	0	286	0	GS|98.6|JX330300|NA	Fungi	Ascomycota	Sordariomycetes	Hypocreales
OTU1925	0	0	0	0	0	0	0	0	0	0	0	0	0	0	0	0	57	198	0	0	0	0	0	0	0	0	0	0	0	0	0	0	0	0	0	0	0	75	0	0	0	0	0	0	US|0.9119|KX195940|NA	Fungi	Ascomycota	Dothideomycetes	Pleosporales
OTU1926	0	0	0	0	0	0	0	0	0	0	0	0	0	0	0	0	0	0	0	0	0	0	0	0	0	0	0	0	0	0	0	0	0	0	0	3	0	0	0	0	0	0	254	0	GS|100.0|KU837907|NA	Fungi	Ascomycota
OTU1927	0	0	0	375	0	0	0	0	0	0	0	0	0	0	0	0	0	0	0	4	0	0	0	0	0	0	0	0	0	0	0	0	0	0	0	0	0	0	0	1	0	0	0	0	GS|100.0|EU940205|NA	Fungi	Ascomycota	Dothideomycetes	Pleosporales
OTU1928	211	265	0	0	0	0	0	0	7	2	0	0	0	0	0	0	0	0	0	4	0	0	0	0	0	0	0	0	0	0	0	0	0	0	0	3	0	0	0	0	0	0	0	0	GS|98.5|KP867459|NA	Fungi	Glomeromycota
OTU1929	0	0	0	0	0	3	9	3	54	67	1	66	0	0	5	0	5	21	23	0	11	16	0	0	0	3	0	0	0	0	1	0	0	0	4	7	15	109	164	4	5	0	9	61	GS|100.0|FJ899623|NA	Fungi	Basidiomycota	Agaricomycetes	Agaricales
OTU1930	0	0	0	0	0	0	0	0	0	0	2	0	0	0	0	0	0	0	0	0	0	0	0	0	0	0	0	0	0	0	0	0	0	0	0	0	0	122	224	0	0	0	0	0	GS|98.6|JX341288|NA	Fungi	Ascomycota	Eurotiomycetes	Onygenales
OTU1931	143	159	32	0	0	0	0	0	6	8	0	63	0	0	0	0	0	0	0	7	18	8	0	0	0	0	0	0	0	0	0	0	0	0	0	3	0	15	0	2	0	0	0	0	GS|97.9|EU940164|NA	Fungi	Ascomycota	Leotiomycetes	Helotiales
OTU1932	0	0	0	0	0	2	0	1	22	51	8	0	7	0	42	0	149	5	0	0	0	0	0	7	3	0	0	0	0	0	0	0	0	0	0	7	13	4	0	3	3	0	0	20	GS|98.9|KX195637|NA	Fungi	Ascomycota	Leotiomycetes	Helotiales
OTU1933	0	0	0	0	0	0	0	7	0	153	0	0	0	2	0	0	0	0	0	0	0	553	3	0	0	0	0	0	0	0	0	0	0	1	0	0	0	0	0	0	0	0	0	0	GS|100.0|JX380024|NA	Fungi	Ascomycota	Dothideomycetes	Tubeufiales
OTU1934	0	0	0	0	0	0	0	0	0	0	1	0	0	0	0	0	0	3	0	0	0	0	0	0	0	0	0	0	0	0	0	0	0	0	0	0	0	107	394	11	0	0	0	0	SS|0.9600|MH161261|NA	Fungi	Mucoromycota	Mucoromycetes	Mucorales
OTU1935	0	0	0	0	0	139	126	0	0	5	0	0	0	0	0	0	0	0	0	0	0	0	0	0	0	0	0	0	0	0	0	0	0	0	0	0	0	0	0	0	0	0	0	0	GS|99.7|KT328753|SH1175725.08FU	Fungi	Ascomycota	Dothideomycetes	Capnodiales
OTU1936	0	0	0	0	0	0	0	0	0	0	0	0	0	0	398	0	0	0	0	0	0	0	0	0	0	0	0	0	0	0	0	0	0	0	0	0	0	0	0	0	0	0	0	0	US|0.9320|EU784217|NA	Fungi	Basidiomycota	Microbotryomycetes	Sporidiobolales
OTU1937	0	0	0	0	0	0	0	0	0	0	0	3	0	0	0	0	0	0	0	0	0	0	0	0	0	0	0	0	0	0	0	0	0	0	0	0	0	0	0	273	0	0	0	0	SS|1.0000|MG954124|NA	Fungi	Ascomycota	Dothideomycetes	Pleosporales
OTU1938	4	0	0	0	0	0	0	0	0	0	0	0	0	0	0	0	0	0	0	0	242	0	0	0	0	0	0	0	0	0	0	0	0	0	0	0	0	0	0	0	0	0	0	0	GS|99.0|JQ081927|SH1236604.08FU	Fungi	Basidiomycota	Agaricomycetes	Agaricales
OTU1939	0	0	0	0	0	0	0	0	10	273	1	0	0	0	0	0	0	0	0	0	0	0	0	0	0	0	0	0	0	0	0	0	0	0	0	0	0	0	0	0	0	0	0	0	US|0.9196|KT728331|NA	Fungi	Basidiomycota	Tremellomycetes	Tremellales
OTU1940	0	348	0	0	0	0	0	0	0	0	0	0	0	0	0	0	0	0	0	0	0	0	0	0	0	0	0	0	0	0	0	0	0	0	0	0	0	0	0	0	0	0	0	0	SS|0.9800|MF568952|NA	Fungi	Chytridiomycota	Spizellomycetes	Spizellomycetales
OTU1941	0	0	0	0	0	0	0	0	0	0	0	0	0	0	0	0	18	105	60	188	0	0	0	0	0	0	2	0	0	0	0	0	0	0	0	0	0	0	0	0	0	0	0	0	GS|99.3|EU977526|SH1515576.08FU	Fungi	Ascomycota	Orbiliomycetes	Orbiliales
OTU1942	0	0	0	0	0	417	206	182	0	0	0	0	0	3	0	0	0	0	0	0	0	0	0	0	0	0	0	0	0	0	0	0	0	0	0	1	0	0	0	0	0	0	0	0	GS|100.0|KY041802|NA	Fungi	Ascomycota	Dothideomycetes	Capnodiales
OTU1943	0	0	0	0	0	0	0	0	0	0	0	0	0	0	0	0	0	0	0	0	0	4	0	0	0	0	0	0	0	0	0	0	0	0	24	15	168	114	74	18	0	0	120	0	SS|1.0000|MF570171|NA	Fungi	Kickxellomycota
OTU1944	0	0	0	0	0	0	0	0	0	0	0	0	0	0	0	0	0	0	0	0	0	235	0	302	0	0	0	0	0	0	0	0	0	0	0	1	23	0	0	0	0	0	0	0	SS|1.0000|MF568965|NA	Fungi	Ascomycota	Eurotiomycetes
OTU1945	0	0	0	0	0	0	0	0	1	0	0	0	0	0	0	0	5	0	0	0	0	0	0	0	0	0	0	0	787	0	1	0	0	0	0	0	0	0	2	0	0	0	0	0	GS|99.7|JX975898|SH1507617.08FU	Fungi	Mortierellomycota	Mortierellomycetes	Mortierellales
OTU1946	0	450	0	6	0	0	0	0	0	0	0	0	0	0	0	0	0	0	0	0	2	15	3	0	0	0	0	0	0	3	0	0	0	0	0	0	0	0	0	0	0	0	0	0	GS|98.4|KM041733|NA	Fungi	Glomeromycota	Glomeromycetes	Glomerales
OTU1947	0	0	0	0	0	0	0	0	0	0	0	0	0	0	0	0	0	0	0	0	21	14	270	58	0	0	0	0	0	0	0	0	0	0	1	0	0	0	0	0	0	0	0	0	US|0.9161|FJ827725|SH1236810.08FU	Fungi	Ascomycota	Dothideomycetes	Pleosporales
OTU1948	0	8	0	5	2	0	0	0	0	0	0	0	23	11	55	0	0	0	0	0	683	0	0	29	12	4	0	0	0	0	0	39	2	0	0	0	0	0	0	0	0	0	0	0	GS|100.0|JX365066|NA	Fungi	Ascomycota	Dothideomycetes	Tubeufiales
OTU1949	0	2	0	0	0	0	0	0	0	20	2	0	0	0	0	0	0	15	0	0	0	0	0	0	0	0	0	0	0	9	0	0	0	0	0	0	8	1568	2	18	0	0	1	13	GS|97.5|EU003074|SH1650724.08FU	Fungi	Ascomycota	Sordariomycetes
OTU1950	0	0	0	0	0	0	0	0	0	0	0	0	0	0	0	0	82	170	67	124	0	0	0	0	0	5	0	0	0	31	0	2	0	0	0	0	0	0	0	0	0	0	1	0	GS|100.0|JX388800|NA	Fungi	Ascomycota	Leotiomycetes	Helotiales
OTU1951	0	2	0	0	0	0	0	0	0	0	0	0	0	0	0	0	0	251	0	0	0	0	0	0	0	0	0	0	0	0	0	0	0	0	5	0	0	3	4	0	0	0	3	0	GS|100.0|JX327037|NA	Fungi	Ascomycota	Sordariomycetes	Hypocreales
OTU1952	0	0	0	0	0	9	2	56	3	7	5	180	0	0	0	0	20	14	288	71	0	0	0	0	0	0	0	0	0	0	1	0	0	0	0	5	4	39	42	1	4	0	0	21	GS|100.0|KY768137|NA	Fungi	Ascomycota	Dothideomycetes	Pleosporales
OTU1953	0	0	0	0	0	0	0	0	0	0	0	0	0	3	0	0	0	0	0	0	0	572	0	0	0	68	0	49	0	0	0	0	0	0	0	0	0	0	0	0	0	0	0	0	GS|100.0|KJ484696|SH1176779.08FU	Fungi	Glomeromycota
OTU1954	182	102	0	38	0	0	0	0	1	0	0	16	0	0	0	0	2	0	0	0	0	0	0	0	0	0	0	0	0	0	0	0	0	0	0	0	0	0	0	0	0	0	0	0	SS|1.0000|KP142114|SH1553652.08FU	Fungi	Basidiomycota	Agaricomycetes	Sebacinales
OTU1955	0	0	0	0	0	0	2	0	0	0	0	0	4	0	0	0	0	0	0	0	2	0	0	0	0	0	111	0	0	0	0	0	176	0	39	2	0	10	35	0	0	6	130	0	GDL|97.3|KT351650|SH1240292.08FU	Fungi	Basidiomycota
OTU1956	0	0	0	0	0	0	0	0	0	0	0	0	0	0	0	0	0	0	0	0	0	0	0	0	0	0	0	0	0	0	0	0	0	0	0	2	307	0	0	0	0	0	0	0	GS|100.0|KX298554|NA	Fungi	Ascomycota	Dothideomycetes	Pleosporales
OTU1957	24	0	233	0	0	0	0	0	0	0	0	0	0	0	0	0	0	0	0	0	0	0	0	0	0	0	0	0	0	0	1	0	0	0	0	0	0	0	2	0	0	0	0	0	GS|99.3|AY394677|NA	Fungi	Glomeromycota	Glomeromycetes	Gigasporales
OTU1958	0	0	0	0	0	0	0	0	7	33	6	49	0	0	0	0	16	47	30	28	0	0	16	0	0	0	0	0	0	0	0	1	0	0	1	6	12	0	21	10	5	0	0	26	GS|97.7|JX388556|NA	Fungi	Chytridiomycota	Rhizophlyctidomycetes	Rhizophlyctidales
OTU1959	0	0	0	0	0	0	0	0	0	0	0	0	0	0	0	0	0	0	0	0	0	281	0	0	0	0	0	0	0	0	0	0	0	0	0	0	0	0	0	0	0	0	0	0	SS|0.9700|KX193210|NA	Fungi	Chytridiomycota	Rhizophydiomycetes	Rhizophydiales
OTU1960	0	13	0	0	0	3	7	7	3	10	0	0	0	0	30	0	0	0	8	3	0	2	0	0	0	18	6	0	0	0	0	125	0	0	21	4	2	7	13	11	0	0	56	0	GSL|100.0|KM213620|NA	Fungi	Ascomycota	Sordariomycetes	Hypocreales
OTU1961	0	0	0	0	0	0	0	0	0	0	0	0	0	0	0	0	0	0	0	0	0	0	0	0	0	0	0	0	93	0	0	0	0	0	0	1	0	4	13	0	0	0	0	150	US|0.9232|DQ914707|SH1241009.08FU	Fungi	Ascomycota	Sordariomycetes	Hypocreales
OTU1962	238	322	0	0	0	0	0	0	0	0	0	0	0	0	0	0	0	0	0	0	0	0	0	0	0	0	0	0	0	0	0	1	0	0	0	0	0	0	0	0	0	0	0	0	US|0.9119|JX136184|NA	Fungi	Ascomycota	Dothideomycetes	Pleosporales
OTU1963	0	0	0	0	0	0	0	0	0	0	0	13	0	0	0	0	4	66	10	303	0	0	0	0	0	0	0	0	0	0	0	1	0	0	0	0	0	0	2	0	0	0	0	54	GS|99.6|KX193767|NA	Fungi
OTU1964	2	0	0	0	1	0	0	0	1	0	0	4	0	0	0	0	0	0	0	0	0	0	0	0	0	0	0	0	0	0	0	0	0	0	8	13	163	0	0	12	102	0	0	0	GSL|100.0|JX338119|NA	Fungi	Ascomycota	Sordariomycetes	Xylariales
OTU1965	59	9	0	49	3	11	20	1	0	0	0	12	81	158	68	59	2	7	0	3	6	8	0	59	4	2	66	5	27	35	0	309	148	118	1	2	0	0	0	0	0	0	17	0	GS|100.0|MH178728|SH1525447.08FU	Fungi	Ascomycota	Dothideomycetes	Pleosporales
OTU1966	0	0	0	0	0	0	0	0	0	0	0	0	0	0	0	0	371	5	15	13	0	0	0	0	0	0	0	0	0	0	0	0	0	0	0	0	2	0	0	0	0	0	0	0	US|0.9320|JX332271|NA	Fungi	Ascomycota	Dothideomycetes	Pleosporales
OTU1967	284	61	144	206	0	0	0	0	14	0	0	0	0	0	0	0	0	0	7	0	0	0	0	0	0	0	0	0	0	0	0	0	0	0	0	0	0	36	0	0	0	0	0	0	GSL|100.0|KY320614|NA	Fungi	Ascomycota	Sordariomycetes	Hypocreales
OTU1968	0	0	0	0	0	0	0	0	1	0	0	0	0	0	0	0	0	50	0	9	0	0	0	0	0	0	0	0	0	0	0	0	0	0	0	0	243	0	13	16	0	0	2	24	GS|99.4|HF947521|NA	Fungi	Ascomycota	Sordariomycetes	Hypocreales
OTU1969	0	0	0	0	0	0	0	0	0	0	0	0	0	2	0	0	0	0	0	0	52	420	0	0	0	0	0	0	0	0	0	0	0	0	0	0	0	0	0	0	0	0	0	0	GS|99.2|KP867459|NA	Fungi	Glomeromycota	Glomeromycetes	Glomerales
OTU1970	0	0	0	0	0	0	0	0	0	0	0	0	0	0	0	0	0	0	0	0	21	76	160	0	0	0	5	4	0	0	0	0	0	0	0	0	0	0	0	0	0	0	0	0	GS|100.0|AF216760|NA	Fungi	Chytridiomycota	Spizellomycetes	Spizellomycetales
OTU1971	0	0	65	566	0	0	0	0	0	0	0	0	0	0	16	0	0	0	0	4	0	0	0	0	0	0	54	0	0	0	0	1	0	0	0	0	0	0	0	1	0	0	0	0	SS|0.9800|EU784217|NA	Fungi	Chytridiomycota	Rhizophlyctidomycetes	Rhizophlyctidales
OTU1972	0	259	0	30	0	0	0	0	0	0	0	0	0	0	0	0	0	0	0	0	23	67	0	0	0	0	0	0	0	0	0	0	0	0	0	0	0	0	0	0	0	0	0	0	GS|97.7|KP867459|NA	Fungi	Glomeromycota	Glomeromycetes	Glomerales
OTU1973	0	0	0	0	0	0	0	0	303	0	0	0	0	0	0	0	2	0	0	0	0	0	0	0	0	0	0	0	0	0	0	0	0	0	0	0	0	0	0	0	0	0	0	0	US|0.9119|JX135953|NA	Fungi	Ascomycota	Dothideomycetes	Pleosporales
OTU1974	0	0	0	0	0	0	0	0	0	0	0	0	70	250	0	0	0	0	0	0	0	0	0	0	0	0	0	0	0	0	0	0	0	0	0	0	0	0	0	0	0	0	0	0	US|0.9340|KC965586|SH1149308.08FU	Fungi	Ascomycota	Sordariomycetes
OTU1975	0	0	0	0	0	0	0	0	0	0	0	0	0	0	0	0	0	0	0	0	0	0	0	0	0	0	0	0	0	0	0	0	0	0	0	593	14	0	0	5	7	0	0	0	SS|0.9900|AY176442|SH1154740.08FU	Fungi	Basidiomycota	Agaricomycetes	Agaricales
OTU1976	0	0	0	0	0	0	0	0	1	0	0	0	0	0	0	0	2	0	0	0	0	0	0	0	0	0	0	0	0	0	0	0	0	0	0	0	217	0	0	27	0	0	0	0	SS|0.9900|MF570811|NA	Fungi	Ascomycota	Leotiomycetes	Helotiales
OTU1977	0	0	0	0	1	0	0	1	0	0	0	0	28	0	0	279	0	0	0	0	0	0	0	0	0	0	0	0	0	0	0	0	0	0	0	0	0	0	0	0	0	0	0	0	US|0.9340|JX342955|NA	Fungi	Ascomycota	Sordariomycetes
OTU1978	0	0	0	0	0	0	0	0	1	10	0	9	0	0	0	0	0	4	0	0	0	0	0	0	0	92	0	0	0	0	0	0	0	0	26	16	0	50	57	15	17	0	60	442	GS|100.0|EU520622|NA	Fungi	Ascomycota	Dothideomycetes	Pleosporales
OTU1979	0	0	0	0	0	0	0	2	0	0	0	0	0	0	0	2	0	0	0	0	0	0	0	3	0	0	0	2	0	0	0	0	0	0	0	1	0	0	6	0	0	0	0	493	GS|99.7|DQ278931|SH1551746.08FU	Fungi	Basidiomycota	Agaricomycetes	Cantharellales
OTU1980	0	0	0	0	0	0	0	0	0	0	0	0	0	0	0	0	0	0	0	0	0	0	0	0	0	0	0	0	0	0	0	0	0	0	290	0	0	0	0	0	0	8	1	0	GS|98.8|JX367405|NA	Fungi	Ascomycota	Leotiomycetes	Thelebolales
OTU1981	0	0	0	222	0	0	0	0	0	0	0	0	0	0	12	0	0	0	0	0	0	27	79	8	0	0	0	3	0	0	0	1	0	0	0	0	2	0	0	9	0	0	0	0	GS|100.0|JX344657|NA	Fungi	Ascomycota
OTU1982	0	0	0	0	0	0	0	0	1	3	7	0	2	0	2	0	3	0	39	10	0	0	0	55	317	9	0	0	0	16	0	0	0	0	0	0	0	0	0	0	0	0	15	0	GSL|100.0|MF346063|SH1561019.08FU	Fungi	Ascomycota	Sordariomycetes	Hypocreales
OTU1983	0	0	0	0	0	0	0	0	1	0	0	0	0	0	0	3	0	0	0	0	0	0	0	0	0	0	116	0	64	0	0	79	0	0	0	0	0	0	0	0	0	0	0	0	GS|100.0|JX321313|NA	Fungi	Basidiomycota	Tremellomycetes	Tremellales
OTU1984	0	0	0	0	0	0	0	0	0	0	0	0	0	0	0	0	0	0	0	0	175	33	75	0	0	0	0	0	0	0	0	0	0	0	0	0	0	0	0	0	0	0	0	0	SS|0.9900|FJ827741|SH1171060.08FU	Fungi	Chytridiomycota	Spizellomycetes	Spizellomycetales
OTU1985	0	0	0	0	0	0	0	0	0	0	0	0	0	0	0	0	5	256	106	25	0	0	0	0	0	0	0	0	0	0	0	0	0	0	0	0	0	0	0	0	0	0	0	0	GS|99.4|JX331144|NA	Fungi	Ascomycota	Sordariomycetes	Sordariales
OTU1986	0	0	0	0	0	0	0	0	0	0	0	0	0	0	0	0	0	0	0	0	0	0	0	0	0	0	0	0	0	0	0	0	0	0	246	0	0	0	0	1	9	15	1	0	GS|98.3|KT243594|NA	Fungi	Basidiomycota	Agaricomycetes	Agaricales
OTU1987	0	0	0	0	0	0	0	0	0	0	0	0	0	0	0	13	0	0	0	0	0	25	168	5	0	0	0	0	2	166	0	0	0	0	0	0	0	2	0	0	0	0	0	0	GS|100.0|KU536770|NA	Fungi	Ascomycota	Sordariomycetes	Sordariales
OTU1988	20	3	0	0	0	0	0	0	0	0	0	0	23	270	169	14	2	65	6	57	21	0	0	15	5	2	0	0	0	0	0	0	0	0	0	4	81	0	0	1	0	0	0	0	GS|99.3|JX366626|NA	Fungi	Ascomycota	Leotiomycetes	Helotiales
OTU1989	0	0	0	0	0	0	0	0	0	0	0	0	0	0	0	0	0	0	7	2	0	7	462	0	0	0	2	0	0	0	0	0	0	0	2	0	0	0	0	0	0	0	0	0	GS|100.0|JX369170|NA	Fungi	Ascomycota	Saccharomycetes	Saccharomycetales
OTU1990	0	0	0	227	0	3	6	14	5	6	0	40	0	0	0	0	0	0	0	0	0	0	0	0	68	0	0	0	0	0	0	0	0	0	1	30	12	19	14	6	12	0	14	0	GSL|100.0|KU712213|NA	Fungi	Ascomycota	Sordariomycetes	Hypocreales
OTU1991	0	0	0	0	0	0	0	0	0	0	0	0	0	0	0	0	0	0	0	0	0	0	0	0	0	0	0	0	0	0	0	0	0	0	251	4	0	0	0	0	4	0	1	0	US|0.9377|KC525620|NA	Fungi	Ascomycota	Sordariomycetes	Hypocreales
OTU1992	0	0	0	0	0	0	0	0	0	0	0	0	0	0	0	0	0	0	0	0	0	0	0	0	0	0	0	0	0	0	0	0	0	0	0	0	0	265	301	1	0	0	0	14	GS|100.0|JX390502|NA	Fungi	Ascomycota	Sordariomycetes	Microascales
OTU1993	0	0	0	0	0	0	0	400	0	0	0	0	0	0	0	0	0	0	0	0	0	0	0	0	0	0	0	0	0	0	0	0	0	0	0	1	0	0	0	0	0	0	0	0	GSL|100.0|EF113584|NA	Fungi	Ascomycota	Sordariomycetes	Hypocreales
OTU1994	0	0	0	0	0	0	0	0	0	0	0	0	0	0	0	0	0	0	0	0	0	0	0	0	0	0	0	0	0	0	0	0	0	0	0	224	46	0	0	21	0	0	0	0	GS|100.0|KT728313|NA	Fungi	Basidiomycota	Agaricomycetes	Agaricales
OTU1995	0	0	0	0	0	3	2	0	1	0	2	0	0	0	0	0	133	116	397	130	0	5	0	0	0	0	0	0	0	0	0	0	0	0	1	0	0	0	4	1	0	0	0	0	GS|100.0|JX322509|NA	Fungi	Ascomycota	Dothideomycetes	Pleosporales
OTU1996	0	0	0	0	0	0	0	0	0	0	0	0	58	251	77	4	2	0	7	0	0	0	0	0	0	0	0	0	0	0	0	0	0	0	0	0	0	0	0	0	0	0	1	0	SS|0.8300|MF372140|SH1238248.08FU	Fungi	Basidiomycota	Agaricomycetes	Phallales
OTU1997	39	0	38	0	0	0	0	0	0	0	0	0	0	0	63	165	0	0	0	0	0	0	0	0	3	0	0	0	0	19	1	0	0	0	1	0	0	0	0	6	0	0	0	0	GSL|100.0|FN394729|NA	Fungi	Ascomycota	Dothideomycetes	Pleosporales
OTU1998	0	2	0	0	0	2	0	5	22	33	11	73	12	0	0	0	0	3	5	2	0	0	0	0	0	3	0	0	0	0	3	0	0	0	17	137	6	28	33	12	6	0	5	58	GS|100.0|KU604561|SH1505829.08FU	Fungi	Ascomycota	Sordariomycetes	Xylariales
[truncated: 6,155 more rows]
[truncated: 3 more columns]
